# Supplementary material for: Genetic analysis of a phenotypic loss in the mechanosensory entrainment of a circalunar clock
Source: PLoS Genet. 2023 Jun 22;19(6):e1010763. doi: 10.1371/journal.pgen.1010763 (PMC10286985; doi:10.1371/journal.pgen.1010763)
Supplement: S1 Table — (XLSX) [file pgen.1010763.s020.xlsx]

## Sheet: Clunio populations phenotyping
Strain name	Origin	Established	Moonlight		Tidal turbulence
			Published	N	N
Ber-1SL	Bergen, Norway	2018 (Fuhrmann)	Fuhrmann unpublished	2870	1114
He-1SL	Helgoland, Germany	< 2005 (Neumann)	[1]	2841	555
Por-1SL	Port-en-Bessin, France	2015 (Kaiser)	[2]	653	1263
Bria-1SL	St. Briac-sur-Mer, France	2013 (Kaiser)	[3]	1482	634
Lou-2NM	Louannec, France	2017 (Srivastava/Kaiser)	[3]	1502	584
Ros-2FM	Roscoff, France	2013 (Kaiser)	[3]	1684	1343
Ros-2NM	Roscoff, France	2013 (Kaiser)	[3]	1111	893
Plou-2NM	Plouguerneau, France	2013 (Kaiser)	[3]	1031	519
Jean-2NM	Jean St. Jean-de-Luz, France	2007 (Kaiser)	[3]	698	1027
Vigo-2NM	Vigo, Spain	2015 (Llastra/Kaiser)	[2]	1416	784
References
1	Neumann D. Die Lunare und Tägliche Schlüpfperiodik Der Mücke Clunio Steuerung und Abstimmung auf Die Gezeitenperiodik. Zeitschrift fiir vergleichende Physiologie. 1966;53: 1–66.
2	Kaiser TS, Poehn B, Szkiba D, Preussner M, Sedlazeck FJ, Zrim A, et al. The genomic basis of circadian and circalunar timing adaptations in a midge. Nature. 2016;540: 69–73. doi:10.1038/NATURE20151
3	Kaiser TS, von Haeseler A, Tessmar‐Raible K, Heckel DG. Timing strains of the marine insect Clunio marinus diverged and persist with gene flow. Mol Ecol. 2021;00: 1–17. doi:10.1111/mec.15791

## Sheet: Phenotypung tidal turbulence
TURB_DAY	Ber-1SL	He-1SL	Por-1SL	Bria-1SL	Lou-2NM	Ros-2FM	Ros-2NM	Plou-2NM	Jean-2NM	Vigo-2NM
1	0.00359066	0.0126126	0.010293	0.0173502	0.17637	0.0781832	0.174692	0.115607	0.111977	0.0395408
2	0.005386	0	0.00791766	0.0236593	0.145548	0.0565897	0.0974244	0.0520231	0.0886076	0.0471939
3	0.00718133	0	0.0197941	0.0283912	0.123288	0.099032	0.0571109	0.0500963	0.0925024	0.0127551
4	0.00628366	0.0018018	0.0221694	0.0962145	0.101027	0.0595681	0.0268757	0.026975	0.0720545	0.0102041
5	0.0224417	0	0.00870942	0.212934	0.0907534	0.0595681	0.0268757	0.0154143	0.067186	0.0127551
6	0.0502693	0.0018018	0.00633413	0.216088	0.0393836	0.0632911	0.0179171	0.0134875	0.0545278	0.00765306
7	0.194794	0.0198198	0.00158353	0.170347	0.0205479	0.107223	0.0134378	0.0250482	0.0428432	0.0178571
8	0.318671	0.0630631	0.00316706	0.0899054	0.0119863	0.0759494	0.00447928	0.00963391	0.067186	0.0318878
9	0.207361	0.113514	0.00554236	0.0410095	0.00513699	0.0789278	0.0246361	0.0192678	0.0593963	0.0216837
10	0.0960503	0.261261	0.0649248	0.0236593	0.0171233	0.0662695	0.0268757	0.0520231	0.0798442	0.0548469
11	0.045781	0.277477	0.313539	0.0157729	0.0205479	0.0551005	0.043673	0.0809249	0.0516066	0.112245
12	0.02693	0.156757	0.304038	0.0205047	0.0393836	0.0335071	0.0649496	0.111753	0.0457644	0.211735
13	0.00897666	0.0684685	0.157561	0.0268139	0.0428082	0.0454207	0.12318	0.123314	0.0389484	0.216837
14	0.00179533	0.0198198	0.0554236	0.00630915	0.0513699	0.0394639	0.166853	0.125241	0.0632911	0.116071
15	0.00448833	0.0036036	0.0190024	0.011041	0.114726	0.0819062	0.131019	0.179191	0.0642648	0.0867347
Total [n]	1114	555	1263	634	584	1343	893	519	1027	784
