# Supplementary material for: Genetic analysis of a phenotypic loss in the mechanosensory entrainment of a circalunar clock
Source: PLoS Genet. 2023 Jun 22;19(6):e1010763. doi: 10.1371/journal.pgen.1010763 (PMC10286985; doi:10.1371/journal.pgen.1010763)
Supplement: S2 Table — (XLSX) [file pgen.1010763.s021.xlsx]

## Sheet: Crossing_families
Cross	Name	Type of cross	Parent 1 (female) strain and entrainment	Parent 2 (male) strain and entrainment	F1 family name and entrainment	F1 families raised together (n)	F1 (n)	F1 (female) and entrainment	F1 (male) and entrainment	F2/BC family name and entrainment	F2/BC raised separately (n)	F2/BC (n)
Ros-2FMxPor-1SL	RPxR-BC.1	BC	Ros-2FM Moon	Por-1SL Moon	RxP_F1_7,9,19 Turb	3	59	RxP_F1_7,9,19 Turb	Ros-2FM Moon	RPxR_BC_15 Turb	1	59
	RxP-F2.1	F2	Ros-2FM Moon	Por-1SL Moon	RxP_F1_24 Turb	1	47	RxP_F1_24 Turb	RxP_F1_24 Turb	RxP_F2_24 Turb	5	128
	RxP-F2.2	F2	Ros-2FM Moon	Por-1SL Moon	RxP_F1_7,9,19 Turb	3	59	RxP_F1_7,9,19 Turb	RxP_F1_7,9,19 Turb	RxP_F2_7.9.19 Turb	2	46
	RxP-F2.3	F2	Ros-2FM Moon	Por-1SL Moon	RxP_F1_2 Moon	1	17	RxP_F1_2 Moon	RxP_F1_2 Moon	RxP_F2_2 Turb	2	28
	RxP-F2.4	F2	Ros-2FM Moon	Por-1SL Moon	RxP_F1_15 Moon	1	29	RxP_F1_15 Moon	RxP_F1_15 Moon	RxP_F2_15 Turb	1	32
Jean-2NMxPor-1SL	JxP-F2.1	F2	Jean-2NM Moon	Por-1SL Moon	JxP_F1_8 Turb	1	36	JxP_F1_8 Turb	JxP_F1_8 Turb	JxP_F2_8 Turb	10	516
	JxP-F2.2	F2	Jean-2NM Moon	Por-1SL Moon	JxP_F1_11 Turb	1	49	JxP_F1_11 Turb	JxP_F1_11 Turb	JXP_F2_11 Turb	4	97
	JxP-F2.3	F2	Jean-2NM Moon	Por-1SL Moon	JxP_F1_6 Turb	1	73	JxP_F1_6 Turb	JxP_F1_6 Turb	JxP_F2_6 Turb	5	114
	JxP-F2.4	F2	Jean-2NM Moon	Por-1SL Moon	JxP_F1_16 Turb	1	54	JxP_F1_16 Turb	JxP_F1_16 Turb	JxP_F2_16 Turb	12	464
	JxJP-BC.1	BC	Jean-2NM Moon	Por-1SL Moon	JxP_F1_11 Turb	1	49	Jean-2NM Moon	JxP-F1-11 Turb	JxJP_BC_2 Turb	1	23
	JPxJ-BC.2	BC	Jean-2NM Moon	Por-1SL Moon	JxP_F1_16 Turb	1	54	JxP-F1-16 Turb	Jean-2NM Moon	JPxJ_BC_3 Turb	1	36
	JxJP-BC.3	BC	Jean-2NM Moon	Por-1SL Moon	JxP_F1_11 Turb	1	49	Jean-2NM Moon	JxP-F1-11 Turb	JxJP_BC_7 Turb	1	38
	JPxJ-BC.4	BC	Jean-2NM Moon	Por-1SL Moon	JxP_F1_6 Turb	1	73	JxP-F1-6 Turb	Jean-2NM Moon	JPxJ_BC_12 Turb	1	31
	JxJP-BC.5	BC	Jean-2NM Moon	Por-1SL Moon	JxP_F1_6 Turb	1	73	Jean-2NM Moon	JxP-F1-6 Turb	JxJP_BC_15 Turb	1	29
	JPxJ-BC.6	BC	Jean-2NM Moon	Por-1SL Moon	JxP_F1_11 Turb	1	49	JxP-F1-11 Turb	Jean-2NM Moon	JPxJ_BC_18 Turb	1	126
	JxJP-BC.7	BC	Jean-2NM Moon	Por-1SL Moon	JxP_F1_11 Turb	1	49	Jean-2NM Moon	JxP-F1-11 Turb	JxJP_BC_19 Turb	1	47
	JxJP-BC.8	BC	Jean-2NM Moon	Por-1SL Moon	JxP_F1_6 Turb	1	73	Jean-2NM Moon	JxP-F1-6 Turb	JxJP_BC_21 Turb	1	16
	JxJP-BC.9	BC	Jean-2NM Moon	Por-1SL Moon	JxP_F1_6 Turb	1	73	Jean-2NM Moon	JxP-F1-6 Turb	JxJP_BC_22 Turb	1	29
Ros-2FMxJean-2NM	RxJ-F1.1	F1	Ros-2FM Moon	Jean-2NM Moon	RxJ_F1_1,2 Turb	2	103
	JxR-F1.2	F1	Jean-2NM Moon	Ros-2FM Moon	JxR_F1_3,4 Turb	2	35
	RxJ-F1.3	F1	Ros-2FM Moon	Jean-2NM Moon	RxJ_F1_9,12 Turb	2	79
	RxJ-F1.4	F1	Ros-2FM Moon	Jean-2NM Moon	RxJ_F1_10,13 Turb	2	57

## Sheet: Fig1C_Phenotype
TURB_DAY	Emergence [n]	Emergence [%]	Family
1	2	0.00943396	RxP_F1.1
2	1	0.00943396	RxP_F1.1
3	0	0	RxP_F1.1
4	0	0	RxP_F1.1
5	0	0	RxP_F1.1
6	0	0	RxP_F1.1
7	3	0	RxP_F1.1
8	2	0.00943396	RxP_F1.1
9	3	0.0188679	RxP_F1.1
10	5	0.0377358	RxP_F1.1
11	7	0.0754717	RxP_F1.1
12	12	0.122642	RxP_F1.1
13	5	0.132075	RxP_F1.1
14	5	0.122642	RxP_F1.1
15	2	0.0188679	RxP_F1.1
1	1	0.0188679	RxP_F1.2
2	1	0.00943396	RxP_F1.2
3	0	0	RxP_F1.2
4	0	0	RxP_F1.2
5	0	0	RxP_F1.2
6	0	0	RxP_F1.2
7	0	0.0283019	RxP_F1.2
8	1	0.0188679	RxP_F1.2
9	2	0.0283019	RxP_F1.2
10	4	0.0471698	RxP_F1.2
11	8	0.0660377	RxP_F1.2
12	13	0.113208	RxP_F1.2
13	14	0.0471698	RxP_F1.2
14	13	0.0471698	RxP_F1.2
15	2	0.0188679	RxP_F1.2
1	11	0.0518868	JxP_F1.1
2	3	0.0141509	JxP_F1.1
3	3	0.0141509	JxP_F1.1
4	0	0	JxP_F1.1
5	1	0.00471698	JxP_F1.1
6	0	0	JxP_F1.1
7	0	0	JxP_F1.1
8	0	0	JxP_F1.1
9	0	0	JxP_F1.1
10	1	0.00471698	JxP_F1.1
11	0	0	JxP_F1.1
12	0	0	JxP_F1.1
13	1	0.00471698	JxP_F1.1
14	5	0.0235849	JxP_F1.1
15	24	0.113208	JxP_F1.1
1	19	0.0896226	JxP_F1.2
2	9	0.0424528	JxP_F1.2
3	8	0.0377358	JxP_F1.2
4	1	0.00471698	JxP_F1.2
5	2	0.00943396	JxP_F1.2
6	0	0	JxP_F1.2
7	0	0	JxP_F1.2
8	0	0	JxP_F1.2
9	0	0	JxP_F1.2
10	0	0	JxP_F1.2
11	1	0.00471698	JxP_F1.2
12	0	0	JxP_F1.2
13	1	0.00471698	JxP_F1.2
14	3	0.0141509	JxP_F1.2
15	10	0.0471698	JxP_F1.2
1	21	0.0990566	JxP_F1.3
2	16	0.0754717	JxP_F1.3
3	9	0.0424528	JxP_F1.3
4	3	0.0141509	JxP_F1.3
5	3	0.0141509	JxP_F1.3
6	0	0	JxP_F1.3
7	0	0	JxP_F1.3
8	0	0	JxP_F1.3
9	0	0	JxP_F1.3
10	0	0	JxP_F1.3
11	0	0	JxP_F1.3
12	1	0.00471698	JxP_F1.3
13	1	0.00471698	JxP_F1.3
14	5	0.0235849	JxP_F1.3
15	14	0.0660377	JxP_F1.3
1	7	0.0330189	JxP_F1.4
2	13	0.0613208	JxP_F1.4
3	7	0.0330189	JxP_F1.4
4	5	0.0235849	JxP_F1.4
5	0	0	JxP_F1.4
6	0	0	JxP_F1.4
7	0	0	JxP_F1.4
8	0	0	JxP_F1.4
9	0	0	JxP_F1.4
10	0	0	JxP_F1.4
11	0	0	JxP_F1.4
12	0	0	JxP_F1.4
13	0	0	JxP_F1.4
14	1	0.00471698	JxP_F1.4
15	3	0.0141509	JxP_F1.4
2	0	0	RxJ_F1.1
3	0	0	RxJ_F1.1
4	0	0	RxJ_F1.1
5	0	0	RxJ_F1.1
6	0	0	RxJ_F1.1
7	0	0	RxJ_F1.1
8	0	0	RxJ_F1.1
9	0	0	RxJ_F1.1
10	2	0.00738007	RxJ_F1.1
11	11	0.0405904	RxJ_F1.1
12	6	0.0221402	RxJ_F1.1
13	17	0.0627306	RxJ_F1.1
14	15	0.0553506	RxJ_F1.1
15	6	0.0221402	RxJ_F1.1
1	5	0.0184502	RxJ_F1.1
2	1	0.00369004	RxJ_F1.1
3	0	0	RxJ_F1.1
4	0	0	RxJ_F1.1
5	0	0	RxJ_F1.1
6	0	0	RxJ_F1.1
7	0	0	RxJ_F1.1
8	0	0	RxJ_F1.1
9	0	0	RxJ_F1.1
10	0	0	RxJ_F1.1
11	0	0	RxJ_F1.1
12	3	0.0110701	RxJ_F1.1
13	13	0.0479705	RxJ_F1.1
14	9	0.0332103	RxJ_F1.1
15	3	0.0110701	RxJ_F1.1
1	4	0.0147601	RxJ_F1.1
2	2	0.00738007	RxJ_F1.1
3	2	0.00738007	RxJ_F1.1
4	0	0	RxJ_F1.1
5	0	0	RxJ_F1.1
6	0	0	RxJ_F1.1
7	0	0	RxJ_F1.1
8	0	0	RxJ_F1.1
9	0	0	RxJ_F1.1
10	0	0	RxJ_F1.1
11	0	0	RxJ_F1.1
12	0	0	RxJ_F1.1
13	3	0.0110701	RxJ_F1.1
14	1	0.00369004	RxJ_F1.1
15	0	0	RxJ_F1.1
1	0	0	RxJ_F1.1
2	0	0	RxJ_F1.1
3	0	0	RxJ_F1.1
4	0	0	RxJ_F1.1
5	0	0	RxJ_F1.1
6	0	0	RxJ_F1.1
7	0	0	RxJ_F1.1
8	0	0	RxJ_F1.1
9	0	0	RxJ_F1.1
10	0	0	RxJ_F1.1
11	0	0	RxJ_F1.1
12	0	0	RxJ_F1.1
13	0	0	RxJ_F1.1
14	0	0	RxJ_F1.1
15	0	0	RxJ_F1.1
1	0	0	RxJ_F1.1
2	0	0	RxJ_F1.1
3	0	0	RxJ_F1.1
4	0	0	RxJ_F1.1
5	0	0	RxJ_F1.1
6	0	0	RxJ_F1.1
7	0	0	RxJ_F1.1
8	0	0	RxJ_F1.1
9	0	0	RxJ_F1.1
10	0	0	RxJ_F1.1
11	0	0	RxJ_F1.1
12	0	0	RxJ_F1.1
13	0	0	RxJ_F1.1
14	0	0	RxJ_F1.1
15	0	0	RxJ_F1.1
1	0	0	RxJ_F1.1
2	0	0	RxJ_F1.1
3	0	0	RxJ_F1.1
4	0	0	RxJ_F1.1
5	0	0	RxJ_F1.1
6	0	0	RxJ_F1.1
7	0	0	RxJ_F1.1
8	0	0	RxJ_F1.1
9	0	0	RxJ_F1.1
10	0	0	RxJ_F1.1
11	0	0	RxJ_F1.1
12	0	0	RxJ_F1.1
13	0	0	RxJ_F1.1
14	0	0	RxJ_F1.1
15	0	0	RxJ_F1.1
2	0	0	JxR_F1.2
3	0	0	JxR_F1.2
4	0	0	JxR_F1.2
5	2	0.00738007	JxR_F1.2
6	0	0	JxR_F1.2
7	0	0	JxR_F1.2
8	0	0	JxR_F1.2
9	0	0	JxR_F1.2
10	2	0.00738007	JxR_F1.2
11	1	0.00369004	JxR_F1.2
12	7	0.0258303	JxR_F1.2
13	7	0.0258303	JxR_F1.2
14	2	0.00738007	JxR_F1.2
15	2	0.00738007	JxR_F1.2
1	0	0	JxR_F1.2
2	0	0	JxR_F1.2
3	0	0	JxR_F1.2
4	0	0	JxR_F1.2
5	0	0	JxR_F1.2
6	0	0	JxR_F1.2
7	0	0	JxR_F1.2
8	0	0	JxR_F1.2
9	0	0	JxR_F1.2
10	1	0.00369004	JxR_F1.2
11	0	0	JxR_F1.2
12	0	0	JxR_F1.2
13	4	0.0147601	JxR_F1.2
14	2	0.00738007	JxR_F1.2
15	2	0.00738007	JxR_F1.2
1	0	0	JxR_F1.2
2	0	0	JxR_F1.2
3	0	0	JxR_F1.2
4	0	0	JxR_F1.2
5	0	0	JxR_F1.2
6	0	0	JxR_F1.2
7	0	0	JxR_F1.2
8	0	0	JxR_F1.2
9	0	0	JxR_F1.2
10	0	0	JxR_F1.2
11	0	0	JxR_F1.2
12	0	0	JxR_F1.2
13	0	0	JxR_F1.2
14	0	0	JxR_F1.2
15	1	0.00369004	JxR_F1.2
1	0	0	JxR_F1.2
2	0	0	JxR_F1.2
3	0	0	JxR_F1.2
4	0	0	JxR_F1.2
5	0	0	JxR_F1.2
6	0	0	JxR_F1.2
7	0	0	JxR_F1.2
8	0	0	JxR_F1.2
9	0	0	JxR_F1.2
10	0	0	JxR_F1.2
11	0	0	JxR_F1.2
12	0	0	JxR_F1.2
13	0	0	JxR_F1.2
14	0	0	JxR_F1.2
15	0	0	JxR_F1.2
1	0	0	JxR_F1.2
2	0	0	JxR_F1.2
3	1	0.00369004	JxR_F1.2
4	1	0.00369004	JxR_F1.2
5	0	0	JxR_F1.2
6	0	0	JxR_F1.2
7	0	0	JxR_F1.2
8	0	0	JxR_F1.2
9	0	0	JxR_F1.2
10	0	0	JxR_F1.2
11	0	0	JxR_F1.2
12	0	0	JxR_F1.2
13	0	0	JxR_F1.2
14	0	0	JxR_F1.2
15	0	0	JxR_F1.2
1	0	0	JxR_F1.2
2	0	0	JxR_F1.2
3	0	0	JxR_F1.2
4	0	0	JxR_F1.2
5	0	0	JxR_F1.2
6	0	0	JxR_F1.2
7	0	0	JxR_F1.2
8	0	0	JxR_F1.2
9	0	0	JxR_F1.2
10	0	0	JxR_F1.2
11	0	0	JxR_F1.2
12	0	0	JxR_F1.2
13	0	0	JxR_F1.2
14	0	0	JxR_F1.2
15	0	0	JxR_F1.2
2	0	0	RxJ_F1.3
3	0	0	RxJ_F1.3
4	0	0	RxJ_F1.3
5	0	0	RxJ_F1.3
6	0	0	RxJ_F1.3
7	0	0	RxJ_F1.3
8	0	0	RxJ_F1.3
9	0	0	RxJ_F1.3
10	0	0	RxJ_F1.3
11	0	0	RxJ_F1.3
12	0	0	RxJ_F1.3
13	0	0	RxJ_F1.3
14	0	0	RxJ_F1.3
15	0	0	RxJ_F1.3
1	0	0	RxJ_F1.3
2	0	0	RxJ_F1.3
3	0	0	RxJ_F1.3
4	0	0	RxJ_F1.3
5	0	0	RxJ_F1.3
6	0	0	RxJ_F1.3
7	0	0	RxJ_F1.3
8	0	0	RxJ_F1.3
9	0	0	RxJ_F1.3
10	0	0	RxJ_F1.3
11	0	0	RxJ_F1.3
12	0	0	RxJ_F1.3
13	0	0	RxJ_F1.3
14	0	0	RxJ_F1.3
15	0	0	RxJ_F1.3
1	0	0	RxJ_F1.3
2	0	0	RxJ_F1.3
3	0	0	RxJ_F1.3
4	0	0	RxJ_F1.3
5	0	0	RxJ_F1.3
6	0	0	RxJ_F1.3
7	0	0	RxJ_F1.3
8	0	0	RxJ_F1.3
9	0	0	RxJ_F1.3
10	0	0	RxJ_F1.3
11	0	0	RxJ_F1.3
12	0	0	RxJ_F1.3
13	0	0	RxJ_F1.3
14	0	0	RxJ_F1.3
15	0	0	RxJ_F1.3
1	0	0	RxJ_F1.3
2	0	0	RxJ_F1.3
3	0	0	RxJ_F1.3
4	0	0	RxJ_F1.3
5	0	0	RxJ_F1.3
6	0	0	RxJ_F1.3
7	0	0	RxJ_F1.3
8	0	0	RxJ_F1.3
9	0	0	RxJ_F1.3
10	0	0	RxJ_F1.3
11	0	0	RxJ_F1.3
12	0	0	RxJ_F1.3
13	0	0	RxJ_F1.3
14	0	0	RxJ_F1.3
15	0	0	RxJ_F1.3
1	0	0	RxJ_F1.3
2	10	0.0369004	RxJ_F1.3
3	4	0.0147601	RxJ_F1.3
4	2	0.00738007	RxJ_F1.3
5	1	0.00369004	RxJ_F1.3
6	0	0	RxJ_F1.3
7	0	0	RxJ_F1.3
8	0	0	RxJ_F1.3
9	0	0	RxJ_F1.3
10	0	0	RxJ_F1.3
11	5	0.0184502	RxJ_F1.3
12	9	0.0332103	RxJ_F1.3
13	5	0.0184502	RxJ_F1.3
14	0	0	RxJ_F1.3
15	0	0	RxJ_F1.3
1	0	0	RxJ_F1.3
2	0	0	RxJ_F1.3
3	0	0	RxJ_F1.3
4	0	0	RxJ_F1.3
5	0	0	RxJ_F1.3
6	0	0	RxJ_F1.3
7	0	0	RxJ_F1.3
8	0	0	RxJ_F1.3
9	0	0	RxJ_F1.3
10	0	0	RxJ_F1.3
11	5	0.0184502	RxJ_F1.3
12	3	0.0110701	RxJ_F1.3
13	4	0.0147601	RxJ_F1.3
14	7	0.0258303	RxJ_F1.3
15	0	0	RxJ_F1.3
2	0	0	RxJ_F1.4
3	0	0	RxJ_F1.4
4	0	0	RxJ_F1.4
5	0	0	RxJ_F1.4
6	0	0	RxJ_F1.4
7	0	0	RxJ_F1.4
8	0	0	RxJ_F1.4
9	0	0	RxJ_F1.4
10	0	0	RxJ_F1.4
11	0	0	RxJ_F1.4
12	0	0	RxJ_F1.4
13	0	0	RxJ_F1.4
14	0	0	RxJ_F1.4
15	0	0	RxJ_F1.4
1	0	0	RxJ_F1.4
2	0	0	RxJ_F1.4
3	0	0	RxJ_F1.4
4	0	0	RxJ_F1.4
5	0	0	RxJ_F1.4
6	0	0	RxJ_F1.4
7	0	0	RxJ_F1.4
8	0	0	RxJ_F1.4
9	0	0	RxJ_F1.4
10	0	0	RxJ_F1.4
11	0	0	RxJ_F1.4
12	0	0	RxJ_F1.4
13	0	0	RxJ_F1.4
14	0	0	RxJ_F1.4
15	0	0	RxJ_F1.4
1	0	0	RxJ_F1.4
2	0	0	RxJ_F1.4
3	0	0	RxJ_F1.4
4	0	0	RxJ_F1.4
5	0	0	RxJ_F1.4
6	0	0	RxJ_F1.4
7	0	0	RxJ_F1.4
8	0	0	RxJ_F1.4
9	0	0	RxJ_F1.4
10	0	0	RxJ_F1.4
11	0	0	RxJ_F1.4
12	0	0	RxJ_F1.4
13	0	0	RxJ_F1.4
14	0	0	RxJ_F1.4
15	0	0	RxJ_F1.4
1	0	0	RxJ_F1.4
2	0	0	RxJ_F1.4
3	0	0	RxJ_F1.4
4	0	0	RxJ_F1.4
5	0	0	RxJ_F1.4
6	0	0	RxJ_F1.4
7	0	0	RxJ_F1.4
8	0	0	RxJ_F1.4
9	0	0	RxJ_F1.4
10	0	0	RxJ_F1.4
11	0	0	RxJ_F1.4
12	0	0	RxJ_F1.4
13	0	0	RxJ_F1.4
14	0	0	RxJ_F1.4
15	0	0	RxJ_F1.4
1	0	0	RxJ_F1.4
2	0	0	RxJ_F1.4
3	0	0	RxJ_F1.4
4	0	0	RxJ_F1.4
5	0	0	RxJ_F1.4
6	0	0	RxJ_F1.4
7	0	0	RxJ_F1.4
8	0	0	RxJ_F1.4
9	0	0	RxJ_F1.4
10	0	0	RxJ_F1.4
11	1	0.00369004	RxJ_F1.4
12	5	0.0184502	RxJ_F1.4
13	11	0.0405904	RxJ_F1.4
14	12	0.0442804	RxJ_F1.4
15	3	0.0110701	RxJ_F1.4
1	1	0.00369004	RxJ_F1.4
2	1	0.00369004	RxJ_F1.4
3	0	0	RxJ_F1.4
4	0	0	RxJ_F1.4
5	0	0	RxJ_F1.4
6	0	0	RxJ_F1.4
7	0	0	RxJ_F1.4
8	0	0	RxJ_F1.4
9	1	0.00369004	RxJ_F1.4
10	5	0.0184502	RxJ_F1.4
11	6	0.0221402	RxJ_F1.4
12	9	0.0332103	RxJ_F1.4
13	17	0.0627306	RxJ_F1.4
14	6	0.0221402	RxJ_F1.4
15	0	0	RxJ_F1.4
