# Supplementary material for: Genetic analysis of a phenotypic loss in the mechanosensory entrainment of a circalunar clock
Source: PLoS Genet. 2023 Jun 22;19(6):e1010763. doi: 10.1371/journal.pgen.1010763 (PMC10286985; doi:10.1371/journal.pgen.1010763)
Supplement: S3 Table — (XLSX) [file pgen.1010763.s022.xlsx]

## Sheet: Fig2A,C_PHENOTYPE
	RPxR-BC.1		RxP-F2.1
TURB_DAY	sensitive	insensitive	sensitive	insensitive
1	0.207049	0.792951	1.25193	1.74807
2	0.0996075	0.900392	0.964941	2.03506
3	0.121238	5.87876	1.06341	2.93659
4	0.00252428	1.99748	0.229354	2.77065
5	0.00451679	2.99548	0.0472293	2.95277
6	0.0253355	0.974665	0.264629	2.73537
7	0.118114	0.881886	0.283045	0.716955
8	0.257988	0.742012	2.36369	3.63631
9	3.36247	4.63753	3.82885	4.17115
10	1.16974	0.830256	7.3343	3.6657
11	9.36484	3.63516	19.9314	4.06862
12	8.87565	2.12435	16.2177	1.78229
13	2.48591	0.514094	21.7029	2.29712
14	1.50405	0.495949	6.80502	1.19498
15	0.907038	1.09296	6.25973	2.74027
Total [n]	28.5061	28.4939	88.5481	39.4519
Ratio [%]	0.500106	0.499894	0.691782	0.308218

## Sheet: RPxR_BC.1_FULL_INPUT
PHENO	sex	ID	chr1_2955855	chr1_3707768	chr1_3748024	chr1_3748141	chr1_4485758	chr1_4933355	chr1_5448290	chr1_5448293	chr1_5448313	chr1_5614209	chr1_6523035	chr1_7232209	chr1_7232251	chr1_7232286	chr1_7732414	chr1_7732417	chr1_8192176	chr1_8192177	chr1_8468044	chr1_8993122	chr1_9105299	chr1_9228896	chr1_9828016	chr1_9828017	chr1_10926412	chr1_10998931	chr1_12102374	chr1_12456767	chr1_12926423	chr1_14289444	chr1_14888849	chr1_14888850	chr1_14888851	chr1_14888906	chr1_14888933	chr1_16589249	chr1_16764713	chr1_16892116	chr1_16892119	chr1_16892137	chr1_16892146	chr1_17033725	chr1_17722523	chr1_18762027	chr1_18762029	chr1_19149831	chr1_19169699
			1	1	1	1	1	1	1	1	1	1	1	1	1	1	1	1	1	1	1	1	1	1	1	1	1	1	1	1	1	1	1	1	1	1	1	1	1	1	1	1	1	1	1	1	1	1	1
0.415128	0	1	AA	AA	AA	AA	AA	AA	AA	AA	AA	AA	AA	AA	AA	AA	AA	AA	AA	AA	AA	AA	AA	AA	AA	AA	AA	AA	AA	AA	AA	AA	AA	AA	AA	AA	AA	AA	AA	AA	AA	AA	AA	AA	AA	AA	AA	AA	AA
0.415128	1	2	NA	AA	AA	AA	NA	AA	AA	AA	AA	AA	NA	AA	AA	AA	AA	AA	AB	AB	NA	AB	NA	NA	NA	NA	NA	NA	AB	AB	AB	AB	AB	AB	AB	AB	AB	AB	AB	AB	AB	AB	AB	AB	NA	NA	NA	AB	AB
0.279628	0	3	AA	AA	AA	AA	AA	NA	AA	AA	AA	AA	NA	AA	AA	AA	AA	AA	AA	AA	AA	AA	AA	AA	AA	AA	AA	AA	AA	AA	AA	AA	AA	AA	AA	AA	AA	AA	AA	AA	AA	AA	AA	AA	AA	AA	AA	AA	NA
0.279628	0	5	NA	AA	AA	AA	AA	AA	AA	AA	AA	AA	AA	AA	AA	AA	AA	AA	AA	AA	AA	AA	AA	AA	NA	NA	NA	AA	AA	AA	AA	AA	AA	AA	AA	AA	AA	AA	NA	AA	AA	AA	AA	NA	AA	AA	AA	AA	AA
0.279628	1	6	NA	AA	AA	AA	AA	AA	AA	AA	AA	AA	AA	AA	AA	AA	AA	AA	AA	AA	AA	AA	AA	AA	AA	AA	NA	AA	AA	AA	AA	AA	NA	NA	AA	NA	NA	NA	NA	AA	AA	NA	NA	AA	AA	AA	AA	AA	AA
0.193123	0	10	AA	AA	AA	AA	AA	AA	NA	NA	NA	AA	AA	AA	AA	AA	AA	AA	AA	AA	AA	AA	AA	AA	AA	AA	AA	AA	AA	AA	AA	AA	AA	AA	AA	AA	AA	AA	AA	AA	AA	AA	AA	AA	AA	AA	AA	AA	AA
0.193123	1	11	AB	AB	AB	AB	AB	AB	AA	AA	AA	AA	AA	AA	AA	AA	AA	AA	AA	AA	AA	AA	AA	AA	AA	AA	AA	AA	AA	AA	AA	AA	AA	AA	AA	AA	AA	AA	AA	AA	AA	AA	AA	AA	AA	AA	AA	AA	NA
0.193123	1	12	AA	NA	NA	NA	AA	AA	AA	AA	AA	AA	AA	AA	AA	AA	AA	AA	AA	AA	AA	AA	AA	AA	AA	AA	AA	AA	NA	AA	AA	AA	AA	AA	AA	AA	AA	NA	AA	AA	AA	AA	AA	AA	AA	AA	AA	AA	AA
0.193123	1	13	AA	AA	AA	AA	AA	AA	AB	AB	AB	NA	AB	AB	AB	AB	AB	AB	AB	AB	AB	AB	NA	AB	AB	AB	AB	AB	AB	AB	AB	AB	AB	AB	AB	AB	AB	AB	AB	AB	AB	AB	AB	AB	AB	AB	AB	AB	AB
0.171365	0	15	AA	AA	AA	AA	AA	AA	AA	AA	AA	AA	AA	AA	AA	AA	AA	AA	AA	AA	AA	AA	AA	AA	AA	AA	AA	AA	AA	AA	AA	AA	AA	AA	AA	AA	AA	AA	AA	AA	AA	AA	AA	AA	AA	AA	AA	AA	AA
0.247974	1	17	AA	NA	NA	NA	NA	NA	AA	AA	AA	AA	NA	AA	AA	AA	AA	AA	NA	NA	AA	AA	NA	NA	AA	AA	NA	NA	NA	AA	NA	AA	AA	AA	NA	AA	AA	AA	NA	AA	AA	AA	AA	NA	NA	AA	AA	AA	AA
0.546481	1	18	AA	NA	NA	NA	AA	NA	AA	AA	AA	AA	NA	AA	AA	NA	NA	NA	AA	AA	NA	NA	AA	AA	NA	NA	NA	AA	NA	AA	AA	AA	AA	AA	AA	AA	AA	AA	NA	AA	AA	AA	AA	AA	AA	NA	NA	AA	NA
0.900392	1	19	AA	AA	NA	NA	NA	NA	NA	NA	NA	AA	NA	AA	AA	AA	NA	NA	AA	AA	NA	AA	NA	AA	NA	NA	NA	NA	NA	AA	AA	AA	AA	AA	AA	AA	AA	NA	NA	AA	AA	AA	AA	AA	AA	NA	NA	AA	AA
0.900392	1	20	AA	NA	NA	NA	NA	AA	AA	AA	AA	AA	AA	AA	AA	AA	AA	AA	AA	AA	AA	AA	NA	NA	NA	NA	NA	NA	AA	AA	AA	NA	NA	NA	AA	NA	NA	NA	NA	AA	AA	AA	AA	NA	NA	NA	NA	AA	AA
0.979794	1	21	NA	NA	AA	AA	NA	NA	NA	NA	NA	AA	NA	AA	AA	AA	AA	AA	AA	AA	NA	NA	AA	AA	AA	AA	NA	NA	AA	AA	AA	AA	NA	NA	AA	NA	NA	NA	NA	AA	AA	AA	AA	AA	NA	NA	NA	AA	AA
0.979794	1	22	NA	NA	AB	AB	AA	AA	AA	AA	AA	AA	AA	AA	AA	AA	AA	AA	AA	AA	NA	AA	AA	AA	NA	NA	NA	NA	NA	AA	AA	AA	NA	NA	AA	NA	NA	NA	NA	AA	AA	AA	AA	NA	AA	AA	AA	AA	NA
0.998738	1	23	AA	NA	NA	NA	NA	NA	NA	NA	NA	AB	AB	AB	AB	AB	AB	AB	AB	AB	AB	AB	AB	NA	NA	NA	NA	NA	AB	AB	NA	AB	AB	AB	NA	NA	NA	NA	NA	AB	AB	AB	AB	NA	NA	AB	AB	AB	AB
0.998494	0	24	NA	AB	AB	AB	NA	AB	AA	AA	AA	AA	AA	AA	AA	AA	AA	AA	AA	AA	AA	AA	AA	AA	AA	AA	AA	AA	AA	AA	AA	AA	AA	AA	AA	AA	AA	AA	AA	AA	AA	AA	AA	AA	AA	AA	AA	AA	AA
0.998494	1	25	NA	AA	AA	AA	AA	AA	AA	AA	AA	AA	AA	AA	AA	AA	AA	AA	AA	AA	AA	AA	AA	AA	AA	AA	AA	AA	AA	AA	AA	AA	AA	AA	AA	AA	AA	AA	AA	AA	AA	AA	AA	AA	AA	AA	AA	AA	AA
0.998494	1	26	AA	AA	AA	AA	AA	AA	AA	AA	AA	AA	AA	AA	AA	AA	AA	AA	AA	AA	AA	AA	AA	AA	AA	AA	AA	AA	AA	AA	AA	AA	AA	AA	AA	AA	AA	AA	AA	AA	AA	AA	AA	AA	AA	AA	AA	AA	AA
0.974665	0	27	AB	AB	AB	AB	AB	AB	AB	AB	AB	AB	AB	AA	AA	AA	AA	AA	AA	AA	AA	AA	AA	AA	AA	AA	AA	NA	AA	AA	AA	AA	AA	AA	AA	AA	AA	AA	AA	AA	AA	AA	AA	AA	AA	AA	AA	AA	AA
0.579691	0	28	AA	AA	NA	NA	NA	NA	AB	AB	AB	AB	AB	NA	NA	AB	AB	AB	AB	AB	AB	NA	NA	AB	AB	AB	AB	NA	AB	AB	AB	AB	AB	AB	AB	AB	AB	AB	NA	AB	AB	AB	AB	NA	NA	AA	AA	NA	NA
0.579691	0	29	AB	AB	NA	AB	AB	AB	AB	AB	AB	AB	AB	NA	AB	AB	AB	AB	AB	AB	AB	AB	AB	AB	AB	AB	AB	AB	AB	AB	AB	AB	AB	AB	AB	AB	AB	AB	AB	AB	AB	AB	AB	AB	AB	AB	AB	AB	AB
0.579691	0	30	NA	NA	AB	AB	NA	NA	AB	AB	AB	AB	AB	AB	AB	AB	AB	AB	AB	AB	AB	AB	NA	AB	AB	AB	NA	AB	AB	AB	AB	AB	AB	AB	NA	AB	AB	AB	NA	AB	AB	AB	AB	AB	AB	AB	AB	AB	AB
0.579691	1	31	AB	AB	AB	AB	NA	AB	AB	AB	AB	AB	AB	AB	AB	AB	AB	AB	AB	AB	AB	AB	AB	AB	AB	AB	AB	AB	NA	AB	AB	AB	AB	AB	AB	AB	AB	AB	AB	AB	AB	AB	AB	AB	AB	AB	AB	AB	AB
0.579691	1	33	AA	AA	AA	AA	AA	AA	AA	AA	AA	AA	NA	AA	AA	AA	AA	AA	AA	AA	AA	AA	AA	AA	AA	AA	AA	AA	AA	AA	AA	AA	AA	AA	AA	AA	AA	NA	NA	AA	AA	AA	AA	AA	AA	AA	AA	AA	AA
0.579691	1	34	AA	AA	AA	AA	AA	AB	AB	AB	AB	AB	AB	AB	AB	AB	AB	AB	AB	AB	AB	AB	AB	AB	AB	AB	AB	AB	AB	AB	AB	AB	AB	AB	AB	AB	AB	AB	AB	AB	AB	AB	AB	AB	AB	AB	AB	AB	AB
0.279628	0	35	AB	AB	AB	AB	AB	AB	AB	AB	AB	AB	AB	AB	AB	AB	AB	AB	AB	AB	AB	AB	AB	AB	AB	AB	AB	AB	AB	AB	AB	AB	AB	AB	AB	AB	AB	AB	AB	AB	AB	AB	AB	AB	AB	AB	AB	AB	AB
0.279628	0	36	AB	AB	AB	AB	AB	AB	AB	AB	AB	AB	AB	AB	AB	AB	AB	AB	AB	AB	AB	AB	AB	AB	AB	AB	AB	AB	AB	AB	AB	AB	AB	AB	AB	AB	AB	AB	AB	AB	AB	AB	AB	AB	AB	AB	AB	AB	AB
0.279628	0	37	AB	AB	AB	AB	NA	NA	AB	AB	AB	AB	AB	AB	AB	AB	AB	AB	AB	AB	AB	NA	AB	AB	AB	AB	NA	NA	NA	AB	NA	NA	NA	NA	NA	NA	NA	AB	AB	AB	AB	AB	AB	AB	AB	NA	NA	AB	AB
0.279628	0	38	AB	AB	AB	AB	NA	AB	NA	NA	AB	AB	AB	AB	AB	AB	AB	AB	AB	AB	AB	AB	AB	AB	AB	AB	AB	AB	AB	AB	AB	NA	AB	AB	AB	AB	AB	AB	AB	AB	AB	AB	AB	AB	AB	AB	AB	AB	AB
0.279628	0	39	AA	NA	AA	AA	NA	AA	AB	AB	AB	NA	NA	AB	AB	AB	AB	AB	AB	AB	AB	AB	AB	AB	AB	AB	AB	NA	NA	AB	AB	AB	AB	AB	AB	AB	AB	AB	AB	AB	AB	AB	AB	AB	AB	NA	NA	AB	NA
0.279628	1	40	NA	AB	AB	AB	AB	AB	AB	AB	AB	AB	AA	AA	AA	AA	AA	AA	AA	AA	AA	AA	AA	AA	AA	AA	AA	AA	AA	AA	AA	AA	AA	AA	AA	AA	AA	AA	AA	AA	AA	AA	AA	AA	AA	AA	AA	AA	AA
0.279628	1	41	AA	NA	AA	AA	NA	AA	AA	AA	AA	AA	AA	AA	AA	AA	AB	AB	AB	AB	AB	AB	NA	AB	AB	AB	AB	AB	AB	AB	AB	AB	NA	NA	NA	NA	NA	AB	AB	AB	AB	AB	AB	AB	AB	AB	AB	AB	AB
0.193123	0	42	AA	AA	AA	AA	AA	AA	AB	AB	AB	AB	AB	AB	AB	AB	AB	AB	AB	AB	AB	AB	AB	AB	AB	AB	AB	AB	AB	AB	AB	AB	AB	AB	AB	AB	AB	AB	AB	AB	AB	AB	AB	AB	AB	AB	AB	AB	AB
0.193123	1	43	NA	NA	AB	AB	AB	AB	AB	AB	AB	AB	AB	AB	AB	AB	AB	AB	AB	AB	AB	AB	AB	AB	AB	AB	AB	AB	AB	AB	AB	AB	AB	AB	AB	AB	AB	AB	AB	AB	AB	AB	AB	AB	AB	AB	AB	AB	AB
0.193123	1	44	AB	AB	AB	AB	AB	NA	AB	AB	AB	AB	AB	AB	AB	AB	AB	AB	AB	AB	AB	AB	AB	AB	AB	AB	AB	AB	NA	AB	AB	AB	AB	AB	AB	AB	AB	AB	AB	AB	AB	AB	AB	AB	AB	AB	AB	AB	AB
0.193123	1	45	NA	NA	NA	NA	AB	NA	NA	NA	NA	NA	NA	AB	AB	AB	NA	NA	AB	AB	NA	AB	NA	AB	NA	NA	NA	NA	AA	NA	NA	NA	AA	AA	NA	AA	AA	AA	AA	AA	AA	AA	AA	NA	AA	AA	AA	NA	NA
0.792951	1	46	AA	AA	AA	AA	NA	AA	AA	AA	AA	AA	AA	AA	AA	AA	AA	AA	AA	AA	AA	AA	AA	AA	AA	AA	AA	AA	AA	AA	AA	AA	AA	AA	AA	AA	AA	AA	AA	AA	AA	AA	AA	AA	AA	AA	AA	AA	AA
0.979794	1	47	AB	AA	AA	AA	AA	NA	NA	NA	NA	AA	AA	AA	AA	AA	AA	AA	AA	AA	AA	AA	AA	AA	AA	AA	AA	AA	AA	AA	AA	AA	AA	AA	AA	AA	AA	AA	AA	AA	AA	AA	AA	AA	AA	AA	AA	AA	AA
0.979794	1	48	AB	NA	AA	AA	AA	NA	AA	AA	AA	AA	AA	AA	AA	AA	AA	AA	AA	AA	AA	AA	NA	AA	NA	NA	AA	NA	AA	AA	NA	AA	AA	AA	AA	AA	AA	AA	AA	AA	AA	AA	AA	NA	AA	AA	AA	AA	AA
0.979794	1	49	AB	NA	NA	NA	NA	AB	NA	NA	NA	AB	AB	NA	NA	AB	NA	NA	AB	AB	AB	AB	AB	AB	AB	AB	AB	NA	NA	AB	AB	AB	NA	NA	NA	NA	NA	AB	AB	AB	AB	AB	AB	AB	AB	NA	NA	AB	AB
0.998738	1	50	AB	AB	NA	NA	NA	AB	NA	NA	NA	AB	AB	AB	AB	AB	NA	NA	AB	AB	NA	AB	AB	NA	AB	AB	AB	AB	AB	AB	AB	AB	NA	NA	NA	NA	NA	AB	AB	AB	AB	AB	AB	AB	AB	AB	AB	AB	AB
0.881886	1	51	AB	AB	AB	AB	AB	NA	AB	AB	AB	AB	NA	AB	AB	AB	NA	NA	AB	AB	AB	AB	AB	AB	AB	AB	AB	NA	AB	AB	AB	AB	AB	AB	AB	AB	AB	AB	AB	AB	AB	AB	AB	AB	AB	AB	AB	AB	AB
0.742012	0	52	AB	AB	AB	AB	AB	AB	AB	AB	AB	AB	AB	AB	AB	AB	AB	AB	AB	AB	AB	AB	AB	AB	AB	AB	AB	AB	NA	AB	AB	AB	AB	AB	AB	AB	AB	AB	AB	AB	AB	AB	AB	AB	AB	AB	AB	AB	AB
0.579691	0	53	AA	AA	AA	AA	AA	AA	AB	AB	AB	NA	NA	AB	AB	AB	AB	AB	AB	AB	AB	AB	AB	AB	AB	AB	AB	AB	AB	AB	AB	AB	AB	AB	AB	AB	AB	AB	AB	AB	AB	AB	AB	AB	AB	AB	AB	AB	AB
0.546481	1	56	AB	AB	AB	AB	AB	NA	AB	AB	AB	AB	AB	AB	AB	AB	AB	AB	AB	AB	AB	AB	AB	AB	AB	AB	AB	NA	NA	AB	AB	NA	AB	AB	NA	AB	AB	AB	AB	AB	AB	AB	AB	AB	AB	NA	NA	AB	AB
0.900392	1	57	AB	NA	NA	NA	AB	AB	AB	AB	AB	AB	AB	AB	AB	AB	AB	AB	AB	AB	AB	AB	NA	AB	AB	AB	AB	NA	AB	AB	AB	AB	AB	AB	AB	AB	AB	AB	AB	AB	AB	AB	AB	AB	AB	AB	AB	AB	AB
0.979794	1	58	AB	AB	NA	NA	AB	AB	AB	AB	AB	AB	NA	AB	AB	AB	AB	AB	AB	AB	NA	NA	AB	NA	AB	AB	AB	NA	NA	AB	AB	AB	AB	AB	AB	AB	AB	AB	AB	NA	NA	NA	NA	AB	AB	NA	NA	AB	AB
[truncated: 76 more columns]

## Sheet: RPxR_BC.1_FULL_MARKERS_PER_CHR
Marker	Chromosome	Position [bp]	Position [cM]		Chromosome	Number of markers per chromosome
chr1_2955855	chr1	2955855	0		chr1	56
chr1_3707768	chr1	3707768	5.90995		chr2	40
chr1_3748024	chr1	3748024	5.90995		chr3	27
chr1_3748141	chr1	3748141	5.90995
chr1_4485758	chr1	4485758	8.51863
chr1_4933355	chr1	4933355	11.1478
chr1_5448290	chr1	5448290	26.9265
chr1_5448293	chr1	5448293	26.9265
chr1_5448313	chr1	5448313	26.9265
chr1_5614209	chr1	5614209	26.9265
chr1_6523035	chr1	6523035	28.9881
chr1_7232209	chr1	7232209	31.0497
chr1_7232251	chr1	7232251	31.0497
chr1_7232286	chr1	7232286	31.0497
chr1_7732414	chr1	7732414	33.097
chr1_7732417	chr1	7732417	33.097
chr1_8192176	chr1	8192176	35.1443
chr1_8192177	chr1	8192177	35.1443
chr1_8468044	chr1	8468044	35.1443
chr1_8993122	chr1	8993122	35.1443
chr1_9105299	chr1	9105299	35.1443
chr1_9228896	chr1	9228896	35.1443
chr1_9828016	chr1	9828016	35.1443
chr1_9828017	chr1	9828017	35.1443
chr1_10926412	chr1	10926412	35.1443
chr1_10998931	chr1	10998931	37.1862
chr1_12102374	chr1	12102374	37.1862
chr1_12456767	chr1	12456767	37.1862
chr1_12926423	chr1	12926423	37.1862
chr1_14289444	chr1	14289444	37.1862
chr1_14888849	chr1	14888849	37.1862
chr1_14888850	chr1	14888850	37.1862
chr1_14888851	chr1	14888851	37.1862
chr1_14888906	chr1	14888906	37.1862
chr1_14888933	chr1	14888933	37.1862
chr1_16589249	chr1	16589249	37.1862
chr1_16764713	chr1	16764713	37.1862
chr1_16892116	chr1	16892116	37.1862
chr1_16892119	chr1	16892119	37.1862
chr1_16892137	chr1	16892137	37.1862
chr1_16892146	chr1	16892146	37.1862
chr1_17033725	chr1	17033725	37.1862
chr1_17722523	chr1	17722523	39.2282
chr1_18762027	chr1	18762027	39.2282
chr1_18762029	chr1	18762029	39.2282
chr1_19149831	chr1	19149831	39.2282
chr1_19169699	chr1	19169699	39.2282
chr1_19191423	chr1	19191423	39.2282
chr1_19191425	chr1	19191425	39.2282
chr1_19876284	chr1	19876284	39.2282
chr1_21941412	chr1	21941412	39.2282
chr1_22823573	chr1	22823573	39.2282
chr1_22823621	chr1	22823621	39.2282
chr1_23007165	chr1	23007165	39.2282
chr1_23532480	chr1	23532480	39.2282
chr1_24332826	chr1	24332826	39.2282
chr2_3208678	chr2	3208678	0
chr2_3611935	chr2	3611935	1e-07
chr2_3992220	chr2	3992220	2e-07
chr2_3992281	chr2	3992281	2.04215
chr2_4915737	chr2	4915737	2.04215
chr2_4985764	chr2	4985764	2.04216
chr2_5279254	chr2	5279254	4.09921
chr2_5279256	chr2	5279256	4.09921
chr2_6098400	chr2	6098400	6.15647
chr2_6463440	chr2	6463440	6.15647
chr2_7067411	chr2	7067411	6.15647
chr2_7878776	chr2	7878776	6.15647
chr2_8978653	chr2	8978653	6.15647
chr2_9368402	chr2	9368402	6.15647
chr2_9494078	chr2	9494078	6.15647
chr2_9796470	chr2	9796470	6.15647
chr2_10656640	chr2	10656640	6.15647
chr2_10656649	chr2	10656649	6.15647
chr2_11927640	chr2	11927640	6.15647
chr2_12237011	chr2	12237011	6.15647
chr2_12543080	chr2	12543080	6.15647
chr2_13370048	chr2	13370048	6.15647
chr2_14220746	chr2	14220746	6.15647
chr2_15433043	chr2	15433043	18.5575
chr2_16104607	chr2	16104607	21.0424
chr2_17108244	chr2	17108244	29.4591
chr2_17345466	chr2	17345466	29.4591
chr2_17523928	chr2	17523928	31.5235
chr2_17810333	chr2	17810333	31.5235
chr2_18548110	chr2	18548110	31.5235
chr2_21231192	chr2	21231192	31.5235
chr2_21231260	chr2	21231260	31.5235
chr2_22690648	chr2	22690648	31.5235
chr2_23020251	chr2	23020251	31.5235
chr2_23020278	chr2	23020278	31.5235
chr2_23275994	chr2	23275994	31.5235
chr2_23776673	chr2	23776673	33.7473
chr2_24793708	chr2	24793708	33.7473
chr2_24793714	chr2	24793714	33.7473
chr2_24793723	chr2	24793723	33.7473
chr3_566400	chr3	566400	0
chr3_2579491	chr3	2579491	1e-07
chr3_2784689	chr3	2784689	2e-07
chr3_3428473	chr3	3428473	3e-07
chr3_3460568	chr3	3460568	4e-07
chr3_4441555	chr3	4441555	5e-07
chr3_4563982	chr3	4563982	6e-07
chr3_4636616	chr3	4636616	7e-07
chr3_6918060	chr3	6918060	2.05598
chr3_6918088	chr3	6918088	2.05598
chr3_7263932	chr3	7263932	2.05598
chr3_7263991	chr3	7263991	2.05598
chr3_7406675	chr3	7406675	2.05598
chr3_9775279	chr3	9775279	8.30192
chr3_10318359	chr3	10318359	11.4071
chr3_10318442	chr3	10318442	11.4071
chr3_10318586	chr3	10318586	13.9925
chr3_17322003	chr3	17322003	21.2336
chr3_17322038	chr3	17322038	21.2336
chr3_19857899	chr3	19857899	33.649
chr3_19857920	chr3	19857920	33.649
chr3_20408903	chr3	20408903	33.649
chr3_20408958	chr3	20408958	33.649
chr3_20439353	chr3	20439353	33.649
chr3_24249483	chr3	24249483	59.6843
chr3_24353164	chr3	24353164	59.6843
chr3_24983281	chr3	24983281	59.6843

## Sheet: RPxR_BC.1_RED_INPUT
PHENO	ID	chr1_2955855	chr1_3707768	chr1_3748024	chr1_3748141	chr1_4485758	chr1_4933355	chr1_5448290	chr1_5448293	chr1_5448313	chr1_5614209	chr1_6523035	chr1_7232209	chr1_7232251	chr1_7232286	chr1_7732414	chr1_7732417	chr1_8192176	chr1_8192177	chr1_8468044	chr1_8993122	chr1_9105299	chr1_9228896	chr1_9828016	chr1_9828017	chr1_10926412	chr1_10998931	chr1_12102374	chr1_12456767	chr1_12926423	chr1_14289444	chr1_14888849	chr1_14888850	chr1_14888851	chr1_14888906	chr1_14888933	chr1_16589249	chr1_16764713	chr1_16892116	chr1_16892119	chr1_16892137	chr1_16892146	chr1_17033725	chr1_17722523	chr1_18762027	chr1_18762029	chr1_19149831	chr1_19169699	chr1_19191423
		1	1	1	1	1	1	1	1	1	1	1	1	1	1	1	1	1	1	1	1	1	1	1	1	1	1	1	1	1	1	1	1	1	1	1	1	1	1	1	1	1	1	1	1	1	1	1	1
0	3	AA	AA	AA	AA	AA	NA	AA	AA	AA	AA	NA	AA	AA	AA	AA	AA	AA	AA	AA	AA	AA	AA	AA	AA	AA	AA	AA	AA	AA	AA	AA	AA	AA	AA	AA	AA	AA	AA	AA	AA	AA	AA	AA	AA	AA	AA	NA	AA
0	5	NA	AA	AA	AA	AA	AA	AA	AA	AA	AA	AA	AA	AA	AA	AA	AA	AA	AA	AA	AA	AA	AA	NA	NA	NA	AA	AA	AA	AA	AA	AA	AA	AA	AA	AA	AA	NA	AA	AA	AA	AA	NA	AA	AA	AA	AA	AA	NA
0	6	NA	AA	AA	AA	AA	AA	AA	AA	AA	AA	AA	AA	AA	AA	AA	AA	AA	AA	AA	AA	AA	AA	AA	AA	NA	AA	AA	AA	AA	AA	NA	NA	AA	NA	NA	NA	NA	AA	AA	NA	NA	AA	AA	AA	AA	AA	AA	NA
0	10	AA	AA	AA	AA	AA	AA	NA	NA	NA	AA	AA	AA	AA	AA	AA	AA	AA	AA	AA	AA	AA	AA	AA	AA	AA	AA	AA	AA	AA	AA	AA	AA	AA	AA	AA	AA	AA	AA	AA	AA	AA	AA	AA	AA	AA	AA	AA	AA
0	11	AB	AB	AB	AB	AB	AB	AA	AA	AA	AA	AA	AA	AA	AA	AA	AA	AA	AA	AA	AA	AA	AA	AA	AA	AA	AA	AA	AA	AA	AA	AA	AA	AA	AA	AA	AA	AA	AA	AA	AA	AA	AA	AA	AA	AA	AA	NA	AA
0	12	AA	NA	NA	NA	AA	AA	AA	AA	AA	AA	AA	AA	AA	AA	AA	AA	AA	AA	AA	AA	AA	AA	AA	AA	AA	AA	NA	AA	AA	AA	AA	AA	AA	AA	AA	NA	AA	AA	AA	AA	AA	AA	AA	AA	AA	AA	AA	NA
0	13	AA	AA	AA	AA	AA	AA	AB	AB	AB	NA	AB	AB	AB	AB	AB	AB	AB	AB	AB	AB	NA	AB	AB	AB	AB	AB	AB	AB	AB	AB	AB	AB	AB	AB	AB	AB	AB	AB	AB	AB	AB	AB	AB	AB	AB	AB	AB	AB
0	15	AA	AA	AA	AA	AA	AA	AA	AA	AA	AA	AA	AA	AA	AA	AA	AA	AA	AA	AA	AA	AA	AA	AA	AA	AA	AA	AA	AA	AA	AA	AA	AA	AA	AA	AA	AA	AA	AA	AA	AA	AA	AA	AA	AA	AA	AA	AA	AA
0	17	AA	NA	NA	NA	NA	NA	AA	AA	AA	AA	NA	AA	AA	AA	AA	AA	NA	NA	AA	AA	NA	NA	AA	AA	NA	NA	NA	AA	NA	AA	AA	AA	NA	AA	AA	AA	NA	AA	AA	AA	AA	NA	NA	AA	AA	AA	AA	NA
1	19	AA	AA	NA	NA	NA	NA	NA	NA	NA	AA	NA	AA	AA	AA	NA	NA	AA	AA	NA	AA	NA	AA	NA	NA	NA	NA	NA	AA	AA	AA	AA	AA	AA	AA	AA	NA	NA	AA	AA	AA	AA	AA	AA	NA	NA	AA	AA	AA
1	20	AA	NA	NA	NA	NA	AA	AA	AA	AA	AA	AA	AA	AA	AA	AA	AA	AA	AA	AA	AA	NA	NA	NA	NA	NA	NA	AA	AA	AA	NA	NA	NA	AA	NA	NA	NA	NA	AA	AA	AA	AA	NA	NA	NA	NA	AA	AA	NA
1	21	NA	NA	AA	AA	NA	NA	NA	NA	NA	AA	NA	AA	AA	AA	AA	AA	AA	AA	NA	NA	AA	AA	AA	AA	NA	NA	AA	AA	AA	AA	NA	NA	AA	NA	NA	NA	NA	AA	AA	AA	AA	AA	NA	NA	NA	AA	AA	NA
1	22	NA	NA	AB	AB	AA	AA	AA	AA	AA	AA	AA	AA	AA	AA	AA	AA	AA	AA	NA	AA	AA	AA	NA	NA	NA	NA	NA	AA	AA	AA	NA	NA	AA	NA	NA	NA	NA	AA	AA	AA	AA	NA	AA	AA	AA	AA	NA	NA
1	23	AA	NA	NA	NA	NA	NA	NA	NA	NA	AB	AB	AB	AB	AB	AB	AB	AB	AB	AB	AB	AB	NA	NA	NA	NA	NA	AB	AB	NA	AB	AB	AB	NA	NA	NA	NA	NA	AB	AB	AB	AB	NA	NA	AB	AB	AB	AB	AB
1	24	NA	AB	AB	AB	NA	AB	AA	AA	AA	AA	AA	AA	AA	AA	AA	AA	AA	AA	AA	AA	AA	AA	AA	AA	AA	AA	AA	AA	AA	AA	AA	AA	AA	AA	AA	AA	AA	AA	AA	AA	AA	AA	AA	AA	AA	AA	AA	AA
1	25	NA	AA	AA	AA	AA	AA	AA	AA	AA	AA	AA	AA	AA	AA	AA	AA	AA	AA	AA	AA	AA	AA	AA	AA	AA	AA	AA	AA	AA	AA	AA	AA	AA	AA	AA	AA	AA	AA	AA	AA	AA	AA	AA	AA	AA	AA	AA	AA
1	26	AA	AA	AA	AA	AA	AA	AA	AA	AA	AA	AA	AA	AA	AA	AA	AA	AA	AA	AA	AA	AA	AA	AA	AA	AA	AA	AA	AA	AA	AA	AA	AA	AA	AA	AA	AA	AA	AA	AA	AA	AA	AA	AA	AA	AA	AA	AA	AA
1	27	AB	AB	AB	AB	AB	AB	AB	AB	AB	AB	AB	AA	AA	AA	AA	AA	AA	AA	AA	AA	AA	AA	AA	AA	AA	NA	AA	AA	AA	AA	AA	AA	AA	AA	AA	AA	AA	AA	AA	AA	AA	AA	AA	AA	AA	AA	AA	AA
0	35	AB	AB	AB	AB	AB	AB	AB	AB	AB	AB	AB	AB	AB	AB	AB	AB	AB	AB	AB	AB	AB	AB	AB	AB	AB	AB	AB	AB	AB	AB	AB	AB	AB	AB	AB	AB	AB	AB	AB	AB	AB	AB	AB	AB	AB	AB	AB	AB
0	36	AB	AB	AB	AB	AB	AB	AB	AB	AB	AB	AB	AB	AB	AB	AB	AB	AB	AB	AB	AB	AB	AB	AB	AB	AB	AB	AB	AB	AB	AB	AB	AB	AB	AB	AB	AB	AB	AB	AB	AB	AB	AB	AB	AB	AB	AB	AB	AB
0	37	AB	AB	AB	AB	NA	NA	AB	AB	AB	AB	AB	AB	AB	AB	AB	AB	AB	AB	AB	NA	AB	AB	AB	AB	NA	NA	NA	AB	NA	NA	NA	NA	NA	NA	NA	AB	AB	AB	AB	AB	AB	AB	AB	NA	NA	AB	AB	AB
0	38	AB	AB	AB	AB	NA	AB	NA	NA	AB	AB	AB	AB	AB	AB	AB	AB	AB	AB	AB	AB	AB	AB	AB	AB	AB	AB	AB	AB	AB	NA	AB	AB	AB	AB	AB	AB	AB	AB	AB	AB	AB	AB	AB	AB	AB	AB	AB	NA
0	39	AA	NA	AA	AA	NA	AA	AB	AB	AB	NA	NA	AB	AB	AB	AB	AB	AB	AB	AB	AB	AB	AB	AB	AB	AB	NA	NA	AB	AB	AB	AB	AB	AB	AB	AB	AB	AB	AB	AB	AB	AB	AB	AB	NA	NA	AB	NA	NA
0	40	NA	AB	AB	AB	AB	AB	AB	AB	AB	AB	AA	AA	AA	AA	AA	AA	AA	AA	AA	AA	AA	AA	AA	AA	AA	AA	AA	AA	AA	AA	AA	AA	AA	AA	AA	AA	AA	AA	AA	AA	AA	AA	AA	AA	AA	AA	AA	AA
0	41	AA	NA	AA	AA	NA	AA	AA	AA	AA	AA	AA	AA	AA	AA	AB	AB	AB	AB	AB	AB	NA	AB	AB	AB	AB	AB	AB	AB	AB	AB	NA	NA	NA	NA	NA	AB	AB	AB	AB	AB	AB	AB	AB	AB	AB	AB	AB	AB
0	42	AA	AA	AA	AA	AA	AA	AB	AB	AB	AB	AB	AB	AB	AB	AB	AB	AB	AB	AB	AB	AB	AB	AB	AB	AB	AB	AB	AB	AB	AB	AB	AB	AB	AB	AB	AB	AB	AB	AB	AB	AB	AB	AB	AB	AB	AB	AB	AB
0	43	NA	NA	AB	AB	AB	AB	AB	AB	AB	AB	AB	AB	AB	AB	AB	AB	AB	AB	AB	AB	AB	AB	AB	AB	AB	AB	AB	AB	AB	AB	AB	AB	AB	AB	AB	AB	AB	AB	AB	AB	AB	AB	AB	AB	AB	AB	AB	NA
0	44	AB	AB	AB	AB	AB	NA	AB	AB	AB	AB	AB	AB	AB	AB	AB	AB	AB	AB	AB	AB	AB	AB	AB	AB	AB	AB	NA	AB	AB	AB	AB	AB	AB	AB	AB	AB	AB	AB	AB	AB	AB	AB	AB	AB	AB	AB	AB	AB
0	45	NA	NA	NA	NA	AB	NA	NA	NA	NA	NA	NA	AB	AB	AB	NA	NA	AB	AB	NA	AB	NA	AB	NA	NA	NA	NA	AA	NA	NA	NA	AA	AA	NA	AA	AA	AA	AA	AA	AA	AA	AA	NA	AA	AA	AA	NA	NA	NA
1	46	AA	AA	AA	AA	NA	AA	AA	AA	AA	AA	AA	AA	AA	AA	AA	AA	AA	AA	AA	AA	AA	AA	AA	AA	AA	AA	AA	AA	AA	AA	AA	AA	AA	AA	AA	AA	AA	AA	AA	AA	AA	AA	AA	AA	AA	AA	AA	AA
1	47	AB	AA	AA	AA	AA	NA	NA	NA	NA	AA	AA	AA	AA	AA	AA	AA	AA	AA	AA	AA	AA	AA	AA	AA	AA	AA	AA	AA	AA	AA	AA	AA	AA	AA	AA	AA	AA	AA	AA	AA	AA	AA	AA	AA	AA	AA	AA	AA
1	48	AB	NA	AA	AA	AA	NA	AA	AA	AA	AA	AA	AA	AA	AA	AA	AA	AA	AA	AA	AA	NA	AA	NA	NA	AA	NA	AA	AA	NA	AA	AA	AA	AA	AA	AA	AA	AA	AA	AA	AA	AA	NA	AA	AA	AA	AA	AA	AA
1	49	AB	NA	NA	NA	NA	AB	NA	NA	NA	AB	AB	NA	NA	AB	NA	NA	AB	AB	AB	AB	AB	AB	AB	AB	AB	NA	NA	AB	AB	AB	NA	NA	NA	NA	NA	AB	AB	AB	AB	AB	AB	AB	AB	NA	NA	AB	AB	NA
1	50	AB	AB	NA	NA	NA	AB	NA	NA	NA	AB	AB	AB	AB	AB	NA	NA	AB	AB	NA	AB	AB	NA	AB	AB	AB	AB	AB	AB	AB	AB	NA	NA	NA	NA	NA	AB	AB	AB	AB	AB	AB	AB	AB	AB	AB	AB	AB	AB
1	51	AB	AB	AB	AB	AB	NA	AB	AB	AB	AB	NA	AB	AB	AB	NA	NA	AB	AB	AB	AB	AB	AB	AB	AB	AB	NA	AB	AB	AB	AB	AB	AB	AB	AB	AB	AB	AB	AB	AB	AB	AB	AB	AB	AB	AB	AB	AB	NA
1	52	AB	AB	AB	AB	AB	AB	AB	AB	AB	AB	AB	AB	AB	AB	AB	AB	AB	AB	AB	AB	AB	AB	AB	AB	AB	AB	NA	AB	AB	AB	AB	AB	AB	AB	AB	AB	AB	AB	AB	AB	AB	AB	AB	AB	AB	AB	AB	AB
1	57	AB	NA	NA	NA	AB	AB	AB	AB	AB	AB	AB	AB	AB	AB	AB	AB	AB	AB	AB	AB	NA	AB	AB	AB	AB	NA	AB	AB	AB	AB	AB	AB	AB	AB	AB	AB	AB	AB	AB	AB	AB	AB	AB	AB	AB	AB	AB	AB
1	58	AB	AB	NA	NA	AB	AB	AB	AB	AB	AB	NA	AB	AB	AB	AB	AB	AB	AB	NA	NA	AB	NA	AB	AB	AB	NA	NA	AB	AB	AB	AB	AB	AB	AB	AB	AB	AB	NA	NA	NA	NA	AB	AB	NA	NA	AB	AB	AB
[truncated: 75 more columns]

## Sheet: RPxR_BC.1_RED_MARKERS_PER_CHR
Marker	Chromosome	Position [bp]	Position [cM]		Chromosome	Number of markers per chromosome
chr1_2955855	chr1	2955855	0		chr1	56
chr1_3707768	chr1	3707768	5.90995		chr2	40
chr1_3748024	chr1	3748024	5.90995		chr3	27
chr1_3748141	chr1	3748141	5.90995
chr1_4485758	chr1	4485758	8.51863
chr1_4933355	chr1	4933355	11.1478
chr1_5448290	chr1	5448290	26.9265
chr1_5448293	chr1	5448293	26.9265
chr1_5448313	chr1	5448313	26.9265
chr1_5614209	chr1	5614209	26.9265
chr1_6523035	chr1	6523035	28.9881
chr1_7232209	chr1	7232209	31.0497
chr1_7232251	chr1	7232251	31.0497
chr1_7232286	chr1	7232286	31.0497
chr1_7732414	chr1	7732414	33.097
chr1_7732417	chr1	7732417	33.097
chr1_8192176	chr1	8192176	35.1443
chr1_8192177	chr1	8192177	35.1443
chr1_8468044	chr1	8468044	35.1443
chr1_8993122	chr1	8993122	35.1443
chr1_9105299	chr1	9105299	35.1443
chr1_9228896	chr1	9228896	35.1443
chr1_9828016	chr1	9828016	35.1443
chr1_9828017	chr1	9828017	35.1443
chr1_10926412	chr1	10926412	35.1443
chr1_10998931	chr1	10998931	37.1862
chr1_12102374	chr1	12102374	37.1862
chr1_12456767	chr1	12456767	37.1862
chr1_12926423	chr1	12926423	37.1862
chr1_14289444	chr1	14289444	37.1862
chr1_14888849	chr1	14888849	37.1862
chr1_14888850	chr1	14888850	37.1862
chr1_14888851	chr1	14888851	37.1862
chr1_14888906	chr1	14888906	37.1862
chr1_14888933	chr1	14888933	37.1862
chr1_16589249	chr1	16589249	37.1862
chr1_16764713	chr1	16764713	37.1862
chr1_16892116	chr1	16892116	37.1862
chr1_16892119	chr1	16892119	37.1862
chr1_16892137	chr1	16892137	37.1862
chr1_16892146	chr1	16892146	37.1862
chr1_17033725	chr1	17033725	37.1862
chr1_17722523	chr1	17722523	39.2282
chr1_18762027	chr1	18762027	39.2282
chr1_18762029	chr1	18762029	39.2282
chr1_19149831	chr1	19149831	39.2282
chr1_19169699	chr1	19169699	39.2282
chr1_19191423	chr1	19191423	39.2282
chr1_19191425	chr1	19191425	39.2282
chr1_19876284	chr1	19876284	39.2282
chr1_21941412	chr1	21941412	39.2282
chr1_22823573	chr1	22823573	39.2282
chr1_22823621	chr1	22823621	39.2282
chr1_23007165	chr1	23007165	39.2282
chr1_23532480	chr1	23532480	39.2282
chr1_24332826	chr1	24332826	39.2282
chr2_3208678	chr2	3208678	0
chr2_3611935	chr2	3611935	1e-07
chr2_3992220	chr2	3992220	2e-07
chr2_3992281	chr2	3992281	2.04215
chr2_4915737	chr2	4915737	2.04215
chr2_4985764	chr2	4985764	2.04216
chr2_5279254	chr2	5279254	4.09921
chr2_5279256	chr2	5279256	4.09921
chr2_6098400	chr2	6098400	6.15647
chr2_6463440	chr2	6463440	6.15647
chr2_7067411	chr2	7067411	6.15647
chr2_7878776	chr2	7878776	6.15647
chr2_8978653	chr2	8978653	6.15647
chr2_9368402	chr2	9368402	6.15647
chr2_9494078	chr2	9494078	6.15647
chr2_9796470	chr2	9796470	6.15647
chr2_10656640	chr2	10656640	6.15647
chr2_10656649	chr2	10656649	6.15647
chr2_11927640	chr2	11927640	6.15647
chr2_12237011	chr2	12237011	6.15647
chr2_12543080	chr2	12543080	6.15647
chr2_13370048	chr2	13370048	6.15647
chr2_14220746	chr2	14220746	6.15647
chr2_15433043	chr2	15433043	18.5575
chr2_16104607	chr2	16104607	21.0424
chr2_17108244	chr2	17108244	29.4591
chr2_17345466	chr2	17345466	29.4591
chr2_17523928	chr2	17523928	31.5235
chr2_17810333	chr2	17810333	31.5235
chr2_18548110	chr2	18548110	31.5235
chr2_21231192	chr2	21231192	31.5235
chr2_21231260	chr2	21231260	31.5235
chr2_22690648	chr2	22690648	31.5235
chr2_23020251	chr2	23020251	31.5235
chr2_23020278	chr2	23020278	31.5235
chr2_23275994	chr2	23275994	31.5235
chr2_23776673	chr2	23776673	33.7473
chr2_24793708	chr2	24793708	33.7473
chr2_24793714	chr2	24793714	33.7473
chr2_24793723	chr2	24793723	33.7473
chr3_566400	chr3	566400	0
chr3_2579491	chr3	2579491	1e-07
chr3_2784689	chr3	2784689	2e-07
chr3_3428473	chr3	3428473	3e-07
chr3_3460568	chr3	3460568	4e-07
chr3_4441555	chr3	4441555	5e-07
chr3_4563982	chr3	4563982	6e-07
chr3_4636616	chr3	4636616	7e-07
chr3_6918060	chr3	6918060	2.05598
chr3_6918088	chr3	6918088	2.05598
chr3_7263932	chr3	7263932	2.05598
chr3_7263991	chr3	7263991	2.05598
chr3_7406675	chr3	7406675	2.05598
chr3_9775279	chr3	9775279	8.30192
chr3_10318359	chr3	10318359	11.4071
chr3_10318442	chr3	10318442	11.4071
chr3_10318586	chr3	10318586	13.9925
chr3_17322003	chr3	17322003	21.2336
chr3_17322038	chr3	17322038	21.2336
chr3_19857899	chr3	19857899	33.649
chr3_19857920	chr3	19857920	33.649
chr3_20408903	chr3	20408903	33.649
chr3_20408958	chr3	20408958	33.649
chr3_20439353	chr3	20439353	33.649
chr3_24249483	chr3	24249483	59.6843
chr3_24353164	chr3	24353164	59.6843
chr3_24983281	chr3	24983281	59.6843

## Sheet: RxP_F2.1_FULL_INPUT
PHENO	sex	ID	chr1_1740032	chr1_2959942	chr1_2959980	chr1_3398745	chr1_3398765	chr1_3398766	chr1_3501078	chr1_3501081	chr1_3501090	chr1_3501143	chr1_3868056	chr1_3868066	chr1_4111862	chr1_4723304	chr1_4723431	chr1_4723447	chr1_5071733	chr1_8043731	chr1_8079168	chr1_8079177	chr1_8471884	chr1_10171871	chr1_11085885	chr1_11127438	chr1_11127445	chr1_11127461	chr1_11127465	chr1_11127525	chr1_11127529	chr1_11127531	chr1_11319346	chr1_11342906	chr1_11683297	chr1_11739388	chr1_12372315	chr1_12692261	chr1_12766640	chr1_12766669	chr1_12766768	chr1_12766808	chr1_12766831	chr1_12831234	chr1_12930461	chr1_12930464	chr1_12930471	chr1_14365110	chr1_15099740
			1	1	1	1	1	1	1	1	1	1	1	1	1	1	1	1	1	1	1	1	1	1	1	1	1	1	1	1	1	1	1	1	1	1	1	1	1	1	1	1	1	1	1	1	1	1	1
0.984257	1	1	AA	AB	AB	AB	AB	AB	AB	AB	AB	AB	AB	AB	AB	AB	AB	AB	AB	AB	AB	AB	AB	AB	AB	AB	AB	AB	AB	AB	AB	AB	AB	AB	AB	AB	AB	AB	AB	AB	AB	AB	AB	AB	AB	AB	AB	AB	AB
0.521394	1	2	AB	AB	AB	AB	AB	AB	AB	AB	AB	AB	AB	AB	AB	AB	AB	AB	AB	AB	AB	AB	AB	AB	AB	AB	AB	AB	AB	AB	AB	AB	AB	AB	AB	AB	AB	AB	AB	AB	AB	AB	AB	AB	AB	AB	AB	AB	AB
0.521394	0	3	AB	AB	AB	AB	AB	AB	AB	AB	AB	AB	AB	AB	AB	AB	AB	AB	AB	AB	AB	AB	AB	AB	AB	AB	AB	AB	AB	AB	AB	AB	AB	AB	AB	AB	AB	AB	AB	AB	AB	AB	AB	AB	AB	AB	AB	AB	AB
0.521394	0	4	AA	AB	AB	AB	AB	AB	AB	AB	AB	AB	AB	AB	AB	AB	AB	AB	AB	AB	AB	AB	AB	AB	AB	AB	AB	AB	AB	AB	AB	AB	AB	AB	AB	AB	AB	AB	AB	AB	AB	AB	AB	AB	AB	AB	AB	AB	AB
0.169526	1	5	AB	AB	AB	AB	AB	AB	AB	AB	AB	AB	AB	AB	AB	AB	AB	AB	AB	AB	AB	AB	AB	AB	AB	AB	AB	AB	AB	AB	AB	AB	AB	AB	AB	AB	AB	AB	AB	AB	AB	AB	AB	AB	AB	AB	AB	AB	AB
0.169526	0	6	AB	AB	AB	AB	AB	AB	AB	AB	AB	AB	AB	AB	AB	AB	AB	AB	AB	AB	AB	AB	AB	AB	AB	AB	AB	AB	AB	AB	AB	AB	AB	AB	AB	AB	AB	AB	AB	AB	AB	AB	AB	AB	AB	AB	AB	AB	AB
0.0990162	1	7	AA	AA	AA	AA	AA	AA	AA	AA	AA	AA	AA	AA	AA	AA	AA	AA	AA	AA	AA	AA	AA	AA	AA	AA	AA	AA	AA	AA	AA	AA	AA	AA	AA	AA	AA	AA	AA	AA	AA	AA	AA	AA	AA	AA	AA	AA	AA
0.304474	1	8	AB	AB	AB	AB	AB	AB	AB	AB	AB	AB	AB	AB	AB	AB	AB	AB	AB	AB	AB	AB	AB	AB	AB	AB	AB	AB	AB	AB	AB	AB	AB	AB	AB	AB	AB	AB	AB	AB	AB	AB	AB	AB	AB	AB	AB	AB	AB
0.333246	1	10	AB	AB	AB	AB	AB	AB	AB	AB	AB	AB	AB	AB	AB	AB	AB	AB	AB	AB	AB	AB	AB	AB	AB	AB	AB	AB	AB	AB	AB	AB	AB	AB	AB	AB	AB	AB	AB	AB	AB	AB	AB	AB	AB	AB	AB	AB	AB
0.0990162	1	11	BB	BB	BB	BB	NA	NA	BB	BB	BB	BB	BB	BB	BB	BB	BB	BB	BB	BB	BB	BB	BB	BB	BB	BB	BB	BB	BB	BB	BB	BB	BB	BB	BB	BB	BB	BB	BB	BB	BB	BB	BB	BB	BB	BB	BB	BB	BB
0.0990162	1	12	AB	AB	AB	AB	AB	AB	AB	AB	AB	AB	AB	AB	AB	AB	AB	AB	AB	AB	AB	AB	AB	AB	AB	AB	AB	AB	AB	AB	AB	AB	AB	AB	AB	AB	AB	AB	AB	AB	AB	AB	AB	AB	AB	AB	AB	AB	AB
0.0990162	1	13	AB	BB	BB	NA	NA	NA	BB	BB	BB	BB	BB	BB	BB	BB	BB	BB	BB	BB	BB	BB	BB	BB	BB	BB	BB	BB	BB	BB	BB	BB	BB	BB	BB	BB	BB	BB	BB	BB	BB	BB	BB	BB	BB	BB	BB	NA	BB
0.0990162	1	14	AB	AB	AB	AB	AB	AB	AB	AB	AB	AB	AB	AB	AB	AB	AB	AB	AB	AB	AB	AB	AB	AB	AB	AB	AB	AB	AB	AB	AB	AB	AB	AB	AB	AB	AB	AB	AB	AB	AB	AB	AB	AB	AB	AB	AB	AB	AB
0.0957135	1	15	AB	AB	AB	AB	AB	AB	AB	AB	AB	AB	AB	AB	AB	AB	AB	AB	AB	AB	AB	AB	AB	AB	AB	AB	AB	AB	AB	AB	AB	AB	AB	AB	AB	AB	AB	AB	AB	AB	AB	AB	AB	AB	AB	AB	AB	AB	AB
0.0957135	1	16	AB	BB	BB	BB	BB	BB	BB	BB	BB	BB	BB	BB	BB	BB	BB	BB	BB	BB	BB	BB	BB	BB	BB	BB	BB	BB	BB	BB	BB	BB	BB	BB	BB	BB	BB	BB	BB	BB	BB	BB	BB	BB	BB	BB	BB	BB	BB
0.0957135	1	17	BB	BB	BB	BB	BB	BB	BB	BB	BB	BB	BB	BB	BB	BB	BB	BB	BB	BB	BB	BB	BB	BB	BB	BB	BB	BB	BB	BB	BB	BB	BB	BB	BB	BB	BB	BB	BB	BB	BB	BB	BB	BB	BB	BB	BB	BB	BB
0.149372	0	18	BB	BB	BB	BB	BB	BB	BB	BB	BB	BB	BB	BB	BB	BB	BB	BB	NA	BB	BB	BB	BB	BB	BB	NA	NA	BB	NA	BB	BB	BB	BB	BB	BB	BB	BB	BB	BB	BB	BB	BB	BB	BB	BB	BB	BB	BB	BB
0.734147	1	19	AB	AB	AB	AB	AB	AB	AB	AB	AB	AB	AB	AB	AB	AB	AB	AB	AB	AB	AB	AB	AB	AB	AB	AB	AB	AB	AB	AB	AB	AB	AB	AB	AB	AB	AB	AB	AB	AB	AB	AB	AB	AB	AB	AB	AB	AB	AB
0.333246	1	20	BB	BB	BB	BB	BB	BB	NA	NA	NA	NA	NA	NA	NA	NA	NA	NA	NA	BB	BB	BB	NA	NA	BB	BB	BB	BB	BB	BB	BB	BB	BB	BB	NA	BB	BB	NA	NA	NA	NA	NA	NA	BB	BB	BB	BB	BB	BB
0.0990162	1	21	AA	AA	AA	AA	AA	AA	AA	AA	AA	AA	AA	AA	AA	AA	AA	AA	AA	AA	AA	AA	AA	AA	AA	AA	AA	AA	AA	AA	AA	AA	AA	AA	AA	AA	AA	AA	AA	AA	AA	AA	AA	AA	AA	AA	AA	AA	AA
0.149372	1	22	AB	AB	AB	AB	AB	AB	AB	AB	AB	AB	AB	AB	AB	AB	AB	AB	AB	AB	AB	AB	AB	AB	AB	AB	AB	AB	AB	AB	AB	AB	AB	AB	AB	AB	AB	AB	AB	AB	AB	AB	AB	AB	AB	AB	AB	AB	AB
0.678353	0	23	AB	AB	AB	AB	AB	AB	AB	AB	AB	AB	AB	AB	AB	AB	AB	AB	AB	AB	AB	AB	AB	AB	AB	AB	AB	AB	AB	AB	AB	AB	AB	AB	AB	AB	AB	AB	AB	AB	AB	AB	AB	AB	AB	AB	AB	AB	AB
0.734147	1	24	AB	AB	AB	NA	NA	NA	NA	NA	NA	NA	AB	AB	AB	AB	AB	AB	NA	NA	AB	AB	NA	AB	AB	AB	AB	AB	AB	AB	AB	AB	AB	AB	AB	AB	AB	AB	NA	NA	NA	NA	NA	AB	AB	AB	AB	AB	NA
0.734147	1	25	AB	AB	AB	AB	AB	AB	AB	AB	AB	AB	AB	AB	AB	AB	AB	AB	AB	AB	AB	AB	AB	AB	AB	AB	AB	AB	AB	AB	AB	AB	AB	AB	AB	AB	AB	NA	AB	AB	AB	AB	AB	AB	AB	AB	AB	AB	AB
0.91179	0	26	AB	AB	AB	AB	AB	AB	AB	AB	AB	AB	AB	AB	AB	AB	AB	AB	AB	AB	AB	AB	AB	AB	AB	AB	AB	AB	AB	AB	AB	AB	AB	AB	AB	AB	AB	NA	AB	AB	AB	AB	AB	AB	AB	AB	AB	AB	AB
0.521394	0	27	AA	AB	AB	AB	AB	AB	AB	AB	AB	AB	AB	AB	AB	AB	AB	AB	AB	AB	AB	AB	AB	AB	AB	AB	AB	AB	AB	AB	AB	AB	AB	AB	AB	AB	AB	AB	AB	AB	AB	AB	AB	AB	AB	AB	AB	AB	AB
0.169526	1	28	AB	AB	AB	AB	AB	AB	AB	AB	AB	AB	AB	AB	AB	AB	AB	AB	AB	AB	AB	AB	AB	AB	AB	AB	AB	AB	AB	AB	AB	AB	AB	AB	AB	AB	AB	AB	AB	AB	AB	AB	AB	AB	AB	AB	AB	AB	AB
0.169526	0	29	AB	AB	AB	AB	AB	AB	AB	AB	AB	AB	AB	AB	AB	AB	AB	AB	AB	AB	AB	AB	AB	AB	AB	AB	AB	AB	AB	AB	AB	AB	AB	AB	AB	AB	AB	AB	AB	AB	AB	AB	AB	AB	AB	AB	AB	AB	AB
0.0990162	1	30	BB	AB	AB	AB	AB	AB	AB	AB	AB	AB	AB	AB	AB	AB	AB	AB	AB	AB	AB	AB	AB	AB	AB	AB	AB	AB	AB	AB	AB	AB	AB	AB	AB	AB	AB	AB	AB	AB	AB	AB	AB	AB	AB	AB	AB	AB	AB
0.0990162	0	31	AB	BB	BB	BB	BB	BB	BB	BB	BB	BB	BB	BB	BB	BB	BB	BB	BB	BB	BB	BB	BB	BB	BB	BB	BB	BB	BB	BB	BB	BB	BB	BB	BB	BB	BB	BB	BB	BB	BB	BB	BB	BB	BB	BB	BB	BB	BB
0.0957135	0	32	NA	NA	NA	NA	NA	NA	NA	NA	NA	NA	NA	NA	NA	NA	NA	NA	NA	NA	NA	NA	AA	NA	NA	NA	NA	NA	NA	NA	NA	NA	AA	NA	NA	AA	NA	NA	NA	NA	NA	NA	NA	NA	NA	NA	NA	NA	NA
0.0957135	0	33	AA	AA	AA	AA	AA	AA	AA	AA	AA	AA	AA	AA	AA	NA	NA	NA	AA	AA	AA	AA	AA	AA	AA	AA	AA	AA	AA	AA	AA	AA	AA	AA	AA	AA	AA	NA	AA	AA	AA	AA	AA	AA	AA	AA	AA	AA	AA
0.0957135	0	34	BB	BB	BB	BB	BB	BB	BB	BB	BB	BB	BB	BB	BB	BB	BB	BB	BB	BB	BB	BB	BB	BB	BB	BB	BB	BB	BB	BB	BB	BB	BB	BB	BB	BB	BB	BB	BB	BB	BB	BB	BB	BB	BB	BB	BB	BB	BB
0.0957135	1	35	BB	BB	BB	BB	BB	BB	BB	BB	BB	BB	BB	BB	BB	BB	BB	BB	BB	BB	BB	BB	BB	BB	BB	BB	BB	BB	BB	BB	BB	BB	BB	BB	BB	BB	BB	BB	BB	BB	BB	BB	BB	BB	BB	BB	BB	BB	BB
0.149372	0	36	BB	BB	BB	BB	BB	BB	BB	BB	BB	BB	NA	NA	BB	BB	BB	BB	BB	BB	BB	BB	BB	BB	BB	BB	BB	BB	BB	BB	BB	BB	BB	BB	BB	BB	BB	BB	BB	BB	BB	BB	BB	BB	BB	BB	BB	BB	BB
0.304474	1	37	AB	AB	AB	AB	AB	AB	AB	AB	AB	AB	AB	AB	AB	AB	AB	AB	AB	AB	AB	AB	AB	AB	AB	AB	AB	AB	AB	AB	AB	AB	AB	AB	AB	AB	AB	AB	AB	AB	AB	AB	AB	AB	AB	AB	AB	AB	AB
0.582691	0	38	BB	BB	BB	NA	NA	NA	BB	BB	BB	BB	BB	BB	BB	BB	BB	BB	BB	BB	BB	BB	BB	BB	BB	BB	BB	BB	BB	BB	BB	BB	BB	BB	BB	BB	BB	BB	BB	BB	BB	BB	BB	BB	BB	BB	BB	BB	BB
0.582691	0	39	NA	BB	BB	BB	BB	BB	BB	BB	BB	BB	BB	BB	BB	BB	BB	BB	BB	BB	NA	NA	BB	BB	BB	BB	BB	BB	BB	BB	BB	BB	BB	BB	BB	BB	BB	BB	BB	BB	BB	BB	BB	BB	BB	BB	BB	BB	BB
0.606051	1	40	BB	BB	BB	BB	BB	BB	BB	BB	BB	BB	BB	BB	BB	BB	BB	BB	BB	BB	BB	BB	BB	BB	BB	BB	BB	BB	BB	BB	BB	BB	BB	BB	BB	BB	BB	BB	BB	BB	BB	BB	BB	BB	BB	BB	BB	BB	BB
0.606051	0	41	AB	AB	AB	AB	AB	AB	AB	AB	AB	AB	AB	AB	AB	AB	AB	AB	AB	AB	AB	AB	AB	AB	AB	AB	AB	AB	AB	AB	AB	AB	AB	AB	AB	AB	AB	AB	AB	AB	AB	AB	AB	AB	AB	AB	AB	AB	AB
0.0990162	1	42	AB	AB	AB	AB	AB	AB	AB	AB	AB	AB	AB	AB	AB	AB	AB	AB	AB	AB	AB	AB	AB	AB	AB	AB	AB	AB	AB	AB	AB	AB	AB	AB	AB	AB	AB	AB	AB	AB	AB	AB	AB	AB	AB	AB	AB	AB	AB
0.149372	1	43	BB	BB	BB	BB	BB	BB	BB	BB	BB	BB	BB	BB	BB	BB	BB	BB	BB	BB	BB	BB	BB	BB	BB	BB	BB	BB	BB	BB	BB	BB	BB	BB	BB	BB	BB	BB	BB	BB	BB	BB	BB	BB	BB	BB	BB	BB	BB
0.149372	0	44	AB	AA	AA	AA	AA	AA	AA	AA	AA	AA	AA	AA	AA	AA	AA	AA	AA	NA	AA	AA	AA	AA	AA	AA	AA	AA	AA	NA	NA	NA	AA	AA	AA	AA	AA	NA	AA	AA	AA	AA	AA	AA	AA	AA	AA	AA	AA
0.582691	1	45	BB	AB	AB	AB	AB	AB	AB	AB	AB	AB	AB	AB	AB	AB	AB	AB	AB	AB	AB	AB	AB	AB	AB	AB	AB	AB	AB	AB	AB	AB	AB	AB	AB	AB	AB	AB	AB	AB	AB	AB	AB	AB	AB	AB	AB	AB	AB
0.149372	0	46	AA	AB	AB	AB	AB	AB	AB	AB	AB	AB	AB	AB	AB	AB	AB	AB	AB	AB	AB	AB	AB	AB	AB	AB	AB	AB	AB	AB	AB	AB	AB	AB	AB	AB	AB	AB	AB	AB	AB	AB	AB	AB	AB	AB	AB	AB	AB
0.333246	1	47	AA	AA	AA	AA	AA	AA	AA	AA	AA	AA	AA	AA	AA	AA	AA	AA	AA	AA	AA	AA	AA	AA	AA	AA	AA	AA	AA	AA	AA	AA	AA	AA	AA	AA	AA	NA	AA	AA	AA	AA	AA	AA	AA	AA	AA	AA	AA
0.169526	1	48	AA	AA	AA	AA	AA	AA	AA	AA	AA	AA	NA	NA	AA	NA	AA	AA	AA	AA	AA	AA	AA	AA	AA	NA	NA	NA	NA	NA	NA	NA	AA	AA	AA	AA	AA	AA	AA	AA	AA	NA	NA	AA	AA	AA	AA	AA	AA
0.169526	0	49	AA	AB	AB	AB	AB	AB	AB	AB	AB	AB	AB	AB	AB	AB	AB	AB	AB	AB	AB	AB	AB	AB	AB	AB	AB	AB	AB	AB	AB	AB	AB	AB	AB	AB	AB	NA	AB	AB	AB	AB	AB	AB	AB	AB	AB	AB	AB
0.0990162	1	50	BB	BB	BB	BB	BB	BB	BB	BB	BB	BB	BB	BB	BB	BB	BB	BB	BB	BB	BB	BB	BB	BB	BB	BB	BB	BB	BB	BB	BB	BB	BB	BB	BB	BB	BB	BB	BB	BB	BB	BB	BB	BB	BB	BB	BB	BB	BB
0.0957135	1	51	BB	BB	BB	BB	BB	BB	BB	BB	BB	BB	BB	BB	BB	BB	BB	BB	BB	BB	BB	BB	BB	BB	BB	BB	BB	BB	BB	BB	BB	BB	BB	BB	BB	BB	BB	BB	BB	BB	BB	BB	BB	BB	BB	BB	BB	BB	BB
0.0957135	1	52	AB	AB	AB	AB	AB	AB	AB	AB	AB	AB	AB	AB	AB	AB	AB	AB	AB	AB	AB	AB	AB	AB	AB	AB	AB	AB	AB	AB	AB	AB	AB	AB	AB	AB	AB	AB	AB	AB	AB	AB	AB	AB	AB	AB	AB	AB	AB
0.0957135	0	53	AB	AB	AB	AB	AB	AB	AB	AB	AB	AB	AB	AB	AB	AB	AB	AB	AB	AB	AB	AB	AB	AB	AB	AB	AB	AB	AB	AB	AB	AB	AB	AB	AB	AB	AB	AB	AB	AB	AB	AB	AB	AB	AB	AB	AB	AB	AB
0.149372	1	54	AB	AB	AB	AB	AB	AB	AB	AB	AB	AB	AB	AB	AB	AB	AB	AB	AB	AB	AB	AB	AB	AB	AB	AB	AB	AB	AB	AB	AB	AB	AB	AB	AB	AB	AB	AB	AB	AB	AB	AB	AB	AB	AB	AB	AB	AB	AB
0.923549	1	55	BB	AB	AB	AB	AB	AB	AB	AB	AB	AB	AB	AB	AB	AB	AB	AB	AB	AB	AB	AB	AB	AB	AB	AB	AB	AB	AB	AB	AB	AB	AB	AB	AB	AB	AB	AB	AB	AB	AB	AB	AB	AB	AB	AB	AB	AB	AB
0.333246	0	56	BB	BB	BB	BB	BB	BB	NA	NA	NA	BB	BB	BB	BB	BB	BB	BB	BB	BB	BB	BB	BB	BB	BB	BB	BB	BB	BB	BB	BB	BB	BB	BB	BB	BB	BB	BB	BB	BB	BB	BB	BB	BB	BB	BB	BB	BB	BB
0.0990162	1	58	AB	AB	AB	AB	AB	AB	AB	AB	AB	AB	AB	AB	AB	AB	AB	AB	AB	AB	AB	AB	AB	AB	AB	AB	AB	AB	AB	AB	AB	AB	AB	AB	AB	AB	AB	AB	AB	AB	AB	AB	AB	AB	AB	AB	AB	AB	AB
0.0957135	1	59	AB	AA	AA	AA	AA	AA	NA	NA	NA	NA	AA	AA	AA	AA	AA	AA	AA	AA	AA	AA	AA	AA	AA	AA	AA	AA	AA	AA	AA	AA	AA	AA	AA	AA	AA	AA	AA	AA	AA	AA	AA	AA	AA	AA	AA	AA	AA
0.0957135	0	60	AB	AB	AB	AB	AB	AB	AB	AB	AB	AB	AB	AB	AB	AB	AB	AB	AB	AB	AB	AB	AB	AB	AB	AB	AB	AB	AB	AB	AB	AB	AB	AB	AB	AB	AB	AB	AB	AB	AB	AB	AB	AB	AB	AB	AB	AB	AB
0.149372	0	61	AA	AA	AA	AA	AA	AA	AA	AA	AA	AA	AA	AA	AA	AA	AA	AA	AA	AA	AA	AA	AA	AA	AA	AA	AA	AA	AA	AA	AA	AA	AA	AA	AA	AA	AA	AA	AA	AA	AA	AA	AA	AA	AA	AA	AA	AA	AA
0.734147	1	62	AA	AA	AA	AA	AA	AA	AA	AA	AA	AA	AA	AA	AA	AA	AA	AA	AA	AA	AA	AA	AA	AA	AA	AA	AA	AA	AA	AA	AA	AA	AA	AA	AA	AA	AA	AA	AA	AA	AA	AA	AA	AA	NA	NA	NA	AA	AA
0.91179	0	63	AA	AB	AB	AB	AB	AB	AB	AB	AB	AB	AB	AB	AB	AB	AB	AB	AB	AB	AB	AB	AB	AB	AB	AB	AB	AB	AB	AB	AB	AB	AB	AB	AB	AB	AB	AB	AB	AB	AB	AB	AB	AB	AB	AB	AB	AB	AB
0.169526	1	64	AB	AB	AB	AB	AB	AB	AB	AB	AB	AB	AB	AB	AB	AB	AB	AB	AB	AB	AB	AB	AB	AB	AB	AB	AB	AB	AB	AB	AB	AB	AB	AB	AB	AB	AB	AB	AB	AB	AB	AB	AB	AB	AB	AB	AB	AB	AB
0.169526	1	65	AB	AB	AB	AB	AB	AB	AB	AB	AB	AB	AB	AB	AB	AB	AB	AB	AB	AB	AB	AB	AB	AB	AB	AB	AB	AB	AB	AB	AB	AB	AB	AB	AB	AB	AB	AB	AB	AB	AB	AB	AB	AB	AB	AB	AB	AB	AB
0.169526	0	66	BB	BB	BB	NA	NA	NA	BB	BB	BB	BB	BB	BB	BB	NA	BB	NA	NA	BB	BB	BB	BB	BB	BB	BB	BB	BB	BB	BB	BB	BB	BB	BB	BB	BB	BB	BB	BB	BB	BB	BB	BB	BB	BB	BB	BB	BB	BB
0.169526	0	67	AB	AB	AB	AB	AB	AB	AB	AB	AB	AB	AB	AB	AB	AB	AB	AB	AB	AB	AB	AB	AB	AB	AB	AB	AB	AB	AB	AB	AB	AB	AB	AB	AB	AB	AB	AB	AB	AB	AB	AB	AB	AB	AB	AB	AB	AB	AB
0.169526	0	68	AB	BB	BB	BB	BB	BB	BB	BB	BB	BB	BB	BB	BB	BB	BB	BB	BB	BB	BB	BB	BB	BB	BB	BB	BB	BB	BB	BB	BB	BB	BB	BB	BB	BB	BB	BB	BB	BB	BB	BB	BB	BB	BB	BB	BB	BB	BB
0.169526	0	69	AA	AA	AA	AA	AA	AA	AA	AA	AA	AA	AA	AA	AA	AA	AA	AA	AA	AA	AA	AA	AA	AA	AA	AA	AA	AA	AA	AA	AA	AA	AA	AA	AA	AA	AA	AA	AA	AA	AA	AA	AA	AA	AA	AA	AA	AA	AA
0.0990162	1	70	AB	AB	AB	AB	AB	AB	AB	AB	AB	AB	AB	AB	AB	AB	AB	AB	AB	AB	AB	AB	AB	AB	AB	AB	AB	AB	AB	AB	AB	AB	AB	AB	AB	AB	AB	AB	AB	AB	AB	AB	AB	AB	AB	AB	AB	AB	AB
0.0990162	0	71	AA	AB	AB	AB	AB	AB	AB	AB	AB	AB	AB	AB	AB	AB	AB	AB	AB	AB	AB	AB	AB	AB	AB	AB	AB	AB	AB	AB	AB	AB	AB	AB	AB	AB	AB	AB	AB	AB	AB	AB	AB	AB	AB	AB	AB	AB	AB
0.0957135	1	72	AB	AB	AB	AB	AB	AB	AB	AB	AB	AB	AB	AB	AB	AB	AB	AB	AB	AB	AB	AB	AB	AB	AB	AB	AB	AB	AB	AB	AB	AB	AB	AB	AB	AB	AB	AB	AB	AB	AB	AB	AB	AB	AB	AB	AB	AB	AB
0.0957135	1	73	AA	AA	AA	AA	AA	AA	AA	AA	AA	AA	AA	AA	AA	AA	AA	AA	AA	AA	AA	AA	AA	AA	AA	AA	AA	AA	AA	AA	AA	AA	AA	AA	AA	AA	AA	AA	AA	AA	AA	AA	AA	AA	AA	AA	AA	AA	AA
0.0957135	1	74	AB	AB	AB	AB	AB	AB	AB	AB	AB	AB	AB	AB	AB	AB	AB	AB	AB	AB	AB	AB	AB	AB	AB	AB	AB	AB	AB	AB	AB	AB	AB	AB	AB	AB	AB	AB	AB	AB	AB	AB	AB	AB	AB	AB	AB	AB	AB
0.0957135	0	75	BB	AB	AB	AB	AB	AB	AB	AB	AB	AB	AB	AB	AB	AB	AB	AB	AB	AB	AB	AB	AB	AB	AB	AB	AB	AB	AB	AB	AB	AB	AB	AB	AB	AB	AB	AB	AB	AB	AB	AB	AB	AB	AB	AB	AB	AB	AB
0.0957135	0	76	AA	AB	AB	AB	AB	AB	AB	AB	AB	AB	AB	AB	AB	AB	AB	AB	AB	AB	AB	AB	AB	AB	AB	AB	AB	AB	AB	AB	AB	AB	AB	AB	AB	AB	AB	AB	AB	AB	AB	AB	AB	AB	AB	AB	AB	AB	AB
0.0957135	0	77	AB	AB	AB	AB	AB	AB	AB	AB	AB	AB	AB	AB	AB	AB	AB	AB	AB	AB	AB	AB	AB	AB	AB	AB	AB	AB	AB	AB	AB	AB	AB	AB	AB	AB	AB	AB	AB	AB	AB	AB	AB	AB	AB	AB	AB	AB	AB
0.0957135	0	78	AA	AA	AA	AA	AA	AA	AA	AA	AA	AA	NA	NA	AA	AA	NA	AA	AA	AA	AA	AA	AA	AA	AA	AA	AA	AA	AA	AA	AA	AA	AA	AA	AA	AA	AA	AA	AA	AA	AA	AA	AA	AA	AA	AA	AA	AA	NA
0.0957135	0	79	AA	AA	AA	AA	AA	AA	AA	AA	AA	AA	AA	AA	AA	AA	AA	AA	AA	AA	AA	NA	AA	AA	AA	AA	AA	AA	AA	AA	AA	AA	AA	AA	AA	AA	AA	AA	AA	AA	AA	AA	AA	AA	AA	AA	AA	AA	AA
0.304474	0	81	AB	AB	AB	AB	AB	AB	AB	AB	AB	AB	AB	AB	AB	AB	AB	AB	AB	AB	AB	AB	AB	AB	AB	AB	AB	AB	AB	AB	AB	AB	AB	AB	AB	AB	AB	AB	AB	AB	AB	AB	AB	AB	AB	AB	AB	AB	AB
0.734147	0	82	AB	AB	AB	AB	AB	AB	AB	AB	AB	AB	AB	AB	AB	AB	AB	AB	AB	AB	AB	AB	AB	AB	AB	AB	AB	AB	AB	AB	AB	AB	AB	AB	AB	AB	AB	AB	AB	AB	AB	AB	AB	AB	AB	AB	AB	AB	AB
0.984257	0	83	AA	AA	AA	AA	AA	AA	AA	AA	AA	AA	AA	AA	AA	AA	AA	AA	AA	AA	AA	AA	AA	AA	AA	AA	AA	AA	AA	AA	AA	AA	AA	AA	AA	AA	AA	AA	AA	AA	AA	AA	AA	AA	AA	AA	AA	AA	AA
0.91179	0	84	NA	AB	AB	AB	AB	AB	AB	AB	AB	AB	AB	AB	AB	NA	AB	AB	NA	AB	AB	NA	AB	AB	AB	AB	AB	AB	AB	AB	AB	AB	AB	AB	AB	AB	AB	NA	AB	AB	AB	AB	AB	AB	AB	AB	AB	AB	AB
0.716955	1	85	AB	NA	NA	AB	AB	AB	AB	AB	AB	AB	AB	AB	NA	AB	AB	AB	AB	AB	AB	AB	AB	AB	AB	AB	AB	AB	AB	AB	AB	AB	AB	AB	AB	AB	AB	AB	AB	AB	AB	AB	AB	AB	AB	AB	AB	AB	AB
0.333246	0	86	AA	AB	AB	AB	AB	AB	AB	AB	AB	AB	AB	AB	AB	AB	AB	AB	AB	AB	AB	AB	AB	AB	AB	AB	AB	AB	AB	AB	AB	AB	AB	AB	AB	AB	AB	AB	AB	AB	AB	AB	AB	AB	AB	AB	AB	AB	AB
0.0990162	1	87	BB	AB	AB	AB	AB	AB	AB	AB	AB	AB	AB	AB	NA	AB	AB	AB	AB	AB	AB	AB	AB	AB	AB	AB	AB	AB	AB	AB	AB	AB	AB	AB	AB	AB	AB	AB	NA	NA	NA	AB	AB	AB	AB	AB	AB	AB	AB
0.0990162	1	88	AB	NA	NA	NA	NA	NA	AA	AA	AA	AA	AA	AA	NA	NA	NA	NA	NA	AA	NA	NA	AA	AA	AA	AA	AA	AA	AA	AA	AA	AA	AA	NA	NA	NA	NA	AA	NA	NA	NA	NA	NA	NA	NA	NA	NA	AA	AA
0.0957135	1	89	AB	BB	BB	BB	BB	BB	BB	BB	BB	BB	NA	NA	BB	BB	BB	BB	BB	BB	BB	BB	BB	BB	BB	BB	BB	BB	BB	BB	BB	BB	BB	BB	BB	BB	BB	BB	BB	BB	BB	BB	BB	BB	BB	BB	BB	BB	BB
0.0957135	0	90	AA	AA	AA	AA	AA	AA	AA	AA	AA	AA	NA	NA	NA	NA	NA	NA	AA	AA	NA	NA	AA	AA	AA	AA	AA	AA	AA	NA	NA	NA	AA	AA	AA	AA	AA	AA	AA	NA	NA	NA	NA	NA	AA	AA	AA	AA	AA
0.304474	0	91	AB	NA	NA	NA	NA	NA	AB	AB	AB	BB	NA	NA	NA	BB	BB	BB	BB	BB	NA	NA	BB	NA	BB	BB	BB	BB	BB	BB	BB	BB	BB	NA	BB	BB	BB	BB	NA	NA	NA	NA	NA	NA	BB	BB	BB	BB	BB
0.304474	0	92	AA	AB	AB	AB	AB	AB	AB	AB	AB	AB	AB	AB	AB	AB	AB	AB	AB	AB	AB	AB	AB	AB	AB	AB	AB	AB	AB	AB	AB	AB	AB	AB	AB	AB	AB	AB	AB	AB	AB	AB	AB	AB	AB	AB	AB	AB	AB
0.582691	1	93	AA	AB	AB	AB	AB	AB	AB	AB	AB	AB	AB	AB	AB	AB	AB	AB	AB	AB	AB	AB	AB	AB	AB	AB	AB	AB	AB	AB	AB	AB	AB	AB	AB	AB	AB	AB	AB	AB	AB	AB	AB	AB	AB	AB	AB	AB	AB
0.984257	1	94	BB	NA	NA	NA	NA	NA	BB	BB	BB	BB	NA	NA	BB	BB	BB	BB	NA	BB	NA	NA	BB	BB	BB	BB	BB	BB	BB	BB	BB	BB	BB	BB	NA	BB	BB	BB	NA	NA	NA	NA	NA	BB	BB	BB	BB	BB	BB
0.923549	1	95	AA	AA	AA	AA	AA	AA	AA	AA	AA	AA	AA	AA	AA	AA	AA	AA	AA	AA	AA	AA	AA	AA	AA	AA	AA	AA	AA	AA	AA	AA	AA	AA	AA	AA	AA	AA	AA	AA	AA	AA	AA	AA	AA	AA	AA	AA	AA
0.333246	1	96	BB	AB	AB	AB	AB	AB	AB	AB	AB	AB	AB	AB	AB	NA	NA	NA	AB	AB	AB	AB	AB	AB	AB	AB	AB	AB	AB	AB	AB	AB	AB	AB	AB	AB	AB	AB	AB	AB	AB	AB	AB	AB	AB	AB	AB	AB	AB
0.333246	1	97	BB	BB	BB	BB	BB	BB	BB	BB	BB	BB	NA	NA	NA	NA	NA	NA	NA	BB	NA	NA	BB	BB	BB	BB	BB	BB	BB	BB	BB	BB	BB	BB	BB	NA	BB	BB	BB	NA	BB	BB	BB	BB	NA	NA	NA	BB	BB
0.333246	1	98	AB	AB	AB	AB	AB	AB	AB	AB	AB	AB	AB	AB	AB	AB	AB	AB	AB	AB	AB	AB	AB	AB	AB	AB	AB	AB	AB	AB	AB	AB	AB	AB	AB	AB	AB	AB	AB	AB	AB	AB	AB	AB	AB	AB	AB	AB	AB
0.333246	0	99	BB	AB	AB	AB	AB	AB	AB	AB	AB	AB	AB	AB	AB	AB	AB	AB	AB	AB	AB	AB	AB	AB	AB	AB	AB	AB	AB	AB	AB	AB	AB	AB	AB	AB	AB	AB	AB	AB	AB	AB	AB	AB	AB	AB	AB	AB	AB
0.169526	1	100	AB	AB	AB	AB	AB	AB	AB	AB	AB	AB	AB	AB	AB	AB	AB	AB	AB	AB	AB	AB	AB	AB	AB	AB	AB	AB	AB	AB	AB	AB	AB	AB	AB	AB	AB	AB	AB	AB	AB	AB	AB	AB	AB	AB	AB	AB	AB
0.169526	0	101	AB	AA	AA	AA	AA	AA	AA	AA	AA	AA	AA	AA	AA	AA	AA	AA	AA	AA	AA	AA	AA	AA	AA	AA	AA	AA	AA	AA	AA	AA	AA	AA	AA	AA	AA	AA	AA	AA	AA	AA	AA	AA	AA	AA	AA	AA	AA
0.0990162	1	102	BB	BB	BB	BB	BB	BB	BB	BB	BB	BB	NA	NA	NA	BB	BB	BB	BB	BB	NA	NA	BB	BB	BB	BB	BB	BB	BB	BB	BB	BB	BB	BB	NA	BB	BB	BB	NA	NA	NA	NA	NA	BB	BB	BB	BB	BB	BB
0.0990162	0	103	AB	AB	AB	AB	AB	AB	AB	AB	AB	AB	AB	AB	AB	AB	AB	AB	AB	AB	AB	AB	AB	AB	AB	AB	AB	AB	AB	AB	AB	AB	AB	AB	AB	AB	AB	AB	AB	AB	AB	AB	AB	AB	AB	AB	AB	AB	AB
0.0957135	1	104	AB	AB	AB	AB	AB	AB	AB	AB	AB	AB	AB	AB	AB	AB	AB	AB	AB	AB	AB	AB	AB	AB	AB	AB	AB	AB	AB	AB	AB	AB	AB	AB	AB	AB	AB	AB	AB	AB	AB	AB	AB	AB	AB	AB	AB	AB	AB
0.0957135	0	106	BB	BB	BB	BB	NA	NA	BB	BB	BB	BB	BB	BB	BB	BB	BB	BB	BB	BB	BB	BB	BB	BB	BB	BB	BB	BB	BB	BB	BB	BB	BB	BB	BB	BB	BB	BB	BB	BB	BB	BB	BB	BB	BB	BB	BB	BB	BB
0.0957135	0	107	AB	AB	AB	AB	AB	AB	AB	AB	AB	AB	AB	AB	AB	AB	AB	AB	AB	AB	AB	AB	AB	AB	AB	AB	AB	AB	AB	AB	AB	AB	AB	AB	AB	AB	AB	AB	AB	AB	AB	AB	AB	AB	AB	AB	AB	AB	AB
0.149372	1	108	AA	AA	AA	AA	AA	AA	AA	AA	AA	AA	AA	AA	NA	NA	NA	NA	AA	AA	AA	AA	AA	AA	AA	AA	AA	AA	AA	AA	AA	AA	AA	AA	AA	AA	AA	AA	AA	AA	AA	AA	AA	AA	AA	AA	AA	AA	AA
0.149372	1	109	AB	AB	AB	AB	AB	AB	AB	AB	AB	AB	AB	AB	AB	AB	AB	AB	AB	AB	AB	AB	AB	AB	AB	AB	AB	AB	AB	AB	AB	AB	AB	AB	AB	AB	AB	AB	AB	AB	AB	AB	AB	AB	AB	AB	AB	AB	AB
0.304474	1	110	AA	AA	AA	AA	AA	AA	AA	AA	AA	AA	AA	AA	AA	AA	AA	AA	AA	AA	AA	AA	AA	AA	AA	AA	AA	AA	AA	AA	AA	AA	AA	AA	AA	AA	AA	AA	AA	AA	AA	AA	AA	AA	AA	AA	AA	AA	AA
0.304474	0	111	AB	AB	AB	AB	AB	AB	AB	AB	AB	AB	AB	AB	AB	AB	AB	AB	AB	AB	AB	AB	AB	AB	AB	AB	AB	AB	AB	AB	AB	AB	AB	AB	AB	AB	AB	AB	AB	AB	AB	AB	AB	AB	AB	AB	AB	AB	AB
0.582691	0	112	AB	AB	AB	AB	AB	AB	AB	AB	AB	AB	AB	AB	AB	AB	AB	AB	AB	AB	AB	AB	AB	AB	AB	AB	AB	AB	AB	AB	AB	AB	AB	AB	AB	AB	AB	AB	AB	AB	AB	AB	AB	AB	AB	AB	AB	AB	AB
0.734147	0	113	AB	BB	BB	NA	NA	NA	NA	NA	NA	BB	BB	BB	NA	BB	BB	BB	BB	BB	BB	BB	BB	BB	BB	BB	BB	BB	BB	BB	BB	BB	BB	BB	BB	NA	BB	BB	BB	BB	BB	BB	BB	BB	BB	BB	BB	BB	BB
0.606051	1	114	AB	AB	AB	AB	AB	AB	AB	AB	AB	AB	AB	AB	AB	AB	AB	AB	AB	AB	AB	AB	AB	AB	AB	AB	AB	AB	AB	AB	AB	AB	AB	AB	AB	AB	AB	AB	AB	AB	AB	AB	AB	AB	AB	AB	AB	AB	AB
0.606051	0	115	BB	BB	BB	BB	BB	BB	BB	BB	BB	BB	BB	BB	BB	BB	BB	BB	BB	BB	BB	BB	BB	BB	BB	BB	BB	BB	BB	BB	BB	BB	BB	BB	BB	BB	BB	BB	BB	BB	BB	BB	BB	BB	BB	NA	BB	BB	BB
0.169526	0	117	AB	AB	AB	AB	AB	AB	AB	AB	AB	AB	AB	AB	AB	AB	AB	AB	AB	AB	AB	AB	AB	AB	AB	AB	AB	AB	AB	AB	AB	AB	AB	AB	AB	AB	AB	NA	AB	AB	AB	AB	AB	AB	AB	AB	AB	AB	AB
0.169526	0	118	AB	AB	AB	AB	AB	AB	AB	AB	AB	AB	AB	AB	AB	AB	AB	AB	AB	AB	AB	AB	AB	AB	AB	AB	AB	AB	AB	AB	AB	AB	AB	AB	AB	AB	AB	AB	AB	AB	AB	AB	AB	AB	AB	AB	AB	AB	AB
0.169526	0	119	AB	AB	AB	AB	AB	AB	AB	AB	AB	AB	AB	AB	AB	AB	AB	AB	AB	AB	AB	AB	AB	AB	AB	AB	AB	AB	AB	AB	AB	AB	AB	AB	AB	AB	AB	AB	AB	AB	AB	AB	AB	AB	AB	AB	AB	AB	AB
0.0957135	1	121	AB	AB	AB	AB	AB	AB	AB	AB	AB	AB	AB	AB	AB	AB	AB	AB	AB	AB	AB	AB	AB	AB	AB	AB	AB	AB	AB	AB	AB	AB	AB	AB	AB	AB	AB	NA	AB	AB	AB	AB	AB	AB	AB	AB	AB	AB	AB
0.582691	1	122	NA	AA	AA	AA	AA	AA	AA	AA	AA	AA	AA	AA	AA	AA	AA	AA	AA	AA	AA	AA	AA	AA	AA	AA	AA	AA	AA	AA	AA	AA	AA	AA	AA	AA	AA	AA	AA	AA	AA	AA	AA	AA	AA	AA	AA	AA	AA
0.582691	0	123	NA	BB	BB	BB	BB	BB	BB	BB	BB	BB	BB	BB	BB	BB	BB	BB	BB	BB	BB	BB	BB	BB	BB	BB	BB	BB	BB	BB	BB	BB	BB	BB	BB	BB	BB	BB	BB	BB	BB	BB	BB	BB	BB	BB	BB	BB	BB
[truncated: 90 more columns]

## Sheet: RxP_F2.1_FULL_MARKERS_PER_CHR
Marker	Chromosome	Position [bp]	Position [cM]		Chromosome	Number of markers per chromosome
chr1_1740032	chr1	1740032	0		chr1	64
chr1_2959942	chr1	2959942	13.8925		chr2	42
chr1_2959980	chr1	2959980	13.8925		chr3	31
chr1_3398745	chr1	3398745	13.8925
chr1_3398765	chr1	3398765	13.8925
chr1_3398766	chr1	3398766	13.8925
chr1_3501078	chr1	3501078	13.8925
chr1_3501081	chr1	3501081	13.8925
chr1_3501090	chr1	3501090	13.8925
chr1_3501143	chr1	3501143	14.3246
chr1_3868056	chr1	3868056	14.3246
chr1_3868066	chr1	3868066	14.3246
chr1_4111862	chr1	4111862	14.3246
chr1_4723304	chr1	4723304	14.3246
chr1_4723431	chr1	4723431	14.3246
chr1_4723447	chr1	4723447	14.3246
chr1_5071733	chr1	5071733	14.3246
chr1_8043731	chr1	8043731	14.3246
chr1_8079168	chr1	8079168	14.3246
chr1_8079177	chr1	8079177	14.3246
chr1_8471884	chr1	8471884	14.3246
chr1_10171871	chr1	10171871	14.3246
chr1_11085885	chr1	11085885	14.3246
chr1_11127438	chr1	11127438	14.3246
chr1_11127445	chr1	11127445	14.3246
chr1_11127461	chr1	11127461	14.3246
chr1_11127465	chr1	11127465	14.3246
chr1_11127525	chr1	11127525	14.3246
chr1_11127529	chr1	11127529	14.3246
chr1_11127531	chr1	11127531	14.3246
chr1_11319346	chr1	11319346	14.3246
chr1_11342906	chr1	11342906	14.3246
chr1_11683297	chr1	11683297	14.3246
chr1_11739388	chr1	11739388	14.3246
chr1_12372315	chr1	12372315	14.3246
chr1_12692261	chr1	12692261	14.3246
chr1_12766640	chr1	12766640	14.3246
chr1_12766669	chr1	12766669	14.3246
chr1_12766768	chr1	12766768	14.3246
chr1_12766808	chr1	12766808	14.3246
chr1_12766831	chr1	12766831	14.3246
chr1_12831234	chr1	12831234	14.3246
chr1_12930461	chr1	12930461	14.3246
chr1_12930464	chr1	12930464	14.3246
chr1_12930471	chr1	12930471	14.3246
chr1_14365110	chr1	14365110	14.3246
chr1_15099740	chr1	15099740	14.3246
chr1_15551892	chr1	15551892	14.3246
chr1_18471934	chr1	18471934	14.3246
chr1_18559414	chr1	18559414	14.3246
chr1_19893249	chr1	19893249	14.3246
chr1_20104623	chr1	20104623	14.3246
chr1_20425107	chr1	20425107	14.3246
chr1_20460288	chr1	20460288	14.3246
chr1_20503550	chr1	20503550	14.3246
chr1_21621999	chr1	21621999	14.3246
chr1_21860077	chr1	21860077	14.3246
chr1_22785513	chr1	22785513	14.3246
chr1_22928958	chr1	22928958	14.3246
chr1_22985698	chr1	22985698	14.3246
chr1_22985781	chr1	22985781	14.3246
chr1_23126474	chr1	23126474	14.3246
chr1_23456858	chr1	23456858	14.3246
chr1_23688117	chr1	23688117	14.3246
chr2_476807	chr2	476807	0
chr2_809667	chr2	809667	1e-07
chr2_911990	chr2	911990	0.432243
chr2_969162	chr2	969162	0.864468
chr2_969198	chr2	969198	0.864468
chr2_1799031	chr2	1799031	5.29132
chr2_1799086	chr2	1799086	5.29132
chr2_2186294	chr2	2186294	5.29132
chr2_2917761	chr2	2917761	5.29132
chr2_4008809	chr2	4008809	6.81861
chr2_4837955	chr2	4837955	9.39154
chr2_4837970	chr2	4837970	9.39154
chr2_5299965	chr2	5299965	9.39154
chr2_10459519	chr2	10459519	14.0478
chr2_10548200	chr2	10548200	14.478
chr2_10548278	chr2	10548278	14.478
chr2_11608862	chr2	11608862	16.5644
chr2_15298160	chr2	15298160	19.7208
chr2_16026093	chr2	16026093	26.9156
chr2_16026144	chr2	16026144	26.9156
chr2_16026161	chr2	16026161	26.9156
chr2_17090547	chr2	17090547	35.4603
chr2_17103212	chr2	17103212	36.3626
chr2_17177901	chr2	17177901	37.5834
chr2_17177916	chr2	17177916	37.5834
chr2_17177918	chr2	17177918	37.5834
chr2_17177919	chr2	17177919	37.5834
chr2_17177985	chr2	17177985	38.1894
chr2_17178029	chr2	17178029	38.1894
chr2_23713090	chr2	23713090	43.6181
chr2_23415836	chr2	23415836	45.195
chr2_21896071	chr2	21896071	48.9045
chr2_21896032	chr2	21896032	48.9045
chr2_20986406	chr2	20986406	50.6279
chr2_20833899	chr2	20833899	51.1933
chr2_20261458	chr2	20261458	52.9643
chr2_18881548	chr2	18881548	55.7851
chr2_18881546	chr2	18881546	55.7851
chr2_18881543	chr2	18881543	55.7851
chr2_18881542	chr2	18881542	55.7851
chr2_18881528	chr2	18881528	55.7851
chr2_18881369	chr2	18881369	55.7851
chr3_694515	chr3	694515	0
chr3_2703868	chr3	2703868	6.5126
chr3_6093836	chr3	6093836	16.8926
chr3_6365400	chr3	6365400	17.7797
chr3_6365406	chr3	6365406	17.7797
chr3_8366785	chr3	8366785	23.6694
chr3_8485092	chr3	8485092	23.6694
chr3_8485143	chr3	8485143	23.6694
chr3_8485243	chr3	8485243	23.6694
chr3_8583531	chr3	8583531	24.0983
chr3_8857216	chr3	8857216	24.0983
chr3_9103079	chr3	9103079	24.5265
chr3_11687164	chr3	11687164	28.9255
chr3_14182329	chr3	14182329	29.7869
chr3_14182359	chr3	14182359	29.7869
chr3_20028972	chr3	20028972	40.4953
chr3_20521682	chr3	20521682	41.801
chr3_20819117	chr3	20819117	43.9703
chr3_22454974	chr3	22454974	48.3969
chr3_22740187	chr3	22740187	50.2288
chr3_23462531	chr3	23462531	51.4334
chr3_23462576	chr3	23462576	51.4334
chr3_24135203	chr3	24135203	51.4334
chr3_24349791	chr3	24349791	52.2942
chr3_24349792	chr3	24349792	52.2942
chr3_24349830	chr3	24349830	52.2942
chr3_24349833	chr3	24349833	52.2943
chr3_24349839	chr3	24349839	52.2943
chr3_24349848	chr3	24349848	52.2943
chr3_24349869	chr3	24349869	52.2943
chr3_25134173	chr3	25134173	52.7286

## Sheet: RxP_F2.1_RED_INPUT
PHENO	ID	chr1_1740032	chr1_2959942	chr1_2959980	chr1_3398745	chr1_3398765	chr1_3398766	chr1_3501078	chr1_3501081	chr1_3501090	chr1_3501143	chr1_3868056	chr1_3868066	chr1_4111862	chr1_4723304	chr1_4723431	chr1_4723447	chr1_5071733	chr1_8043731	chr1_8079168	chr1_8079177	chr1_8471884	chr1_10171871	chr1_11085885	chr1_11127438	chr1_11127445	chr1_11127461	chr1_11127465	chr1_11127525	chr1_11127529	chr1_11127531	chr1_11319346	chr1_11342906	chr1_11683297	chr1_11739388	chr1_12372315	chr1_12692261	chr1_12766640	chr1_12766669	chr1_12766768	chr1_12766808	chr1_12766831	chr1_12831234	chr1_12930461	chr1_12930464	chr1_12930471	chr1_14365110	chr1_15099740	chr1_15551892
		1	1	1	1	1	1	1	1	1	1	1	1	1	1	1	1	1	1	1	1	1	1	1	1	1	1	1	1	1	1	1	1	1	1	1	1	1	1	1	1	1	1	1	1	1	1	1	1
1	1	AA	AB	AB	AB	AB	AB	AB	AB	AB	AB	AB	AB	AB	AB	AB	AB	AB	AB	AB	AB	AB	AB	AB	AB	AB	AB	AB	AB	AB	AB	AB	AB	AB	AB	AB	AB	AB	AB	AB	AB	AB	AB	AB	AB	AB	AB	AB	AB
0	5	AB	AB	AB	AB	AB	AB	AB	AB	AB	AB	AB	AB	AB	AB	AB	AB	AB	AB	AB	AB	AB	AB	AB	AB	AB	AB	AB	AB	AB	AB	AB	AB	AB	AB	AB	AB	AB	AB	AB	AB	AB	AB	AB	AB	AB	AB	AB	AB
0	6	AB	AB	AB	AB	AB	AB	AB	AB	AB	AB	AB	AB	AB	AB	AB	AB	AB	AB	AB	AB	AB	AB	AB	AB	AB	AB	AB	AB	AB	AB	AB	AB	AB	AB	AB	AB	AB	AB	AB	AB	AB	AB	AB	AB	AB	AB	AB	AB
0	7	AA	AA	AA	AA	AA	AA	AA	AA	AA	AA	AA	AA	AA	AA	AA	AA	AA	AA	AA	AA	AA	AA	AA	AA	AA	AA	AA	AA	AA	AA	AA	AA	AA	AA	AA	AA	AA	AA	AA	AA	AA	AA	AA	AA	AA	AA	AA	AA
0	11	BB	BB	BB	BB	NA	NA	BB	BB	BB	BB	BB	BB	BB	BB	BB	BB	BB	BB	BB	BB	BB	BB	BB	BB	BB	BB	BB	BB	BB	BB	BB	BB	BB	BB	BB	BB	BB	BB	BB	BB	BB	BB	BB	BB	BB	BB	BB	BB
0	12	AB	AB	AB	AB	AB	AB	AB	AB	AB	AB	AB	AB	AB	AB	AB	AB	AB	AB	AB	AB	AB	AB	AB	AB	AB	AB	AB	AB	AB	AB	AB	AB	AB	AB	AB	AB	AB	AB	AB	AB	AB	AB	AB	AB	AB	AB	AB	AB
0	13	AB	BB	BB	NA	NA	NA	BB	BB	BB	BB	BB	BB	BB	BB	BB	BB	BB	BB	BB	BB	BB	BB	BB	BB	BB	BB	BB	BB	BB	BB	BB	BB	BB	BB	BB	BB	BB	BB	BB	BB	BB	BB	BB	BB	BB	NA	BB	NA
0	14	AB	AB	AB	AB	AB	AB	AB	AB	AB	AB	AB	AB	AB	AB	AB	AB	AB	AB	AB	AB	AB	AB	AB	AB	AB	AB	AB	AB	AB	AB	AB	AB	AB	AB	AB	AB	AB	AB	AB	AB	AB	AB	AB	AB	AB	AB	AB	AB
0	15	AB	AB	AB	AB	AB	AB	AB	AB	AB	AB	AB	AB	AB	AB	AB	AB	AB	AB	AB	AB	AB	AB	AB	AB	AB	AB	AB	AB	AB	AB	AB	AB	AB	AB	AB	AB	AB	AB	AB	AB	AB	AB	AB	AB	AB	AB	AB	AB
0	16	AB	BB	BB	BB	BB	BB	BB	BB	BB	BB	BB	BB	BB	BB	BB	BB	BB	BB	BB	BB	BB	BB	BB	BB	BB	BB	BB	BB	BB	BB	BB	BB	BB	BB	BB	BB	BB	BB	BB	BB	BB	BB	BB	BB	BB	BB	BB	BB
0	17	BB	BB	BB	BB	BB	BB	BB	BB	BB	BB	BB	BB	BB	BB	BB	BB	BB	BB	BB	BB	BB	BB	BB	BB	BB	BB	BB	BB	BB	BB	BB	BB	BB	BB	BB	BB	BB	BB	BB	BB	BB	BB	BB	BB	BB	BB	BB	BB
0	18	BB	BB	BB	BB	BB	BB	BB	BB	BB	BB	BB	BB	BB	BB	BB	BB	NA	BB	BB	BB	BB	BB	BB	NA	NA	BB	NA	BB	BB	BB	BB	BB	BB	BB	BB	BB	BB	BB	BB	BB	BB	BB	BB	BB	BB	BB	BB	BB
1	19	AB	AB	AB	AB	AB	AB	AB	AB	AB	AB	AB	AB	AB	AB	AB	AB	AB	AB	AB	AB	AB	AB	AB	AB	AB	AB	AB	AB	AB	AB	AB	AB	AB	AB	AB	AB	AB	AB	AB	AB	AB	AB	AB	AB	AB	AB	AB	AB
0	21	AA	AA	AA	AA	AA	AA	AA	AA	AA	AA	AA	AA	AA	AA	AA	AA	AA	AA	AA	AA	AA	AA	AA	AA	AA	AA	AA	AA	AA	AA	AA	AA	AA	AA	AA	AA	AA	AA	AA	AA	AA	AA	AA	AA	AA	AA	AA	AA
0	22	AB	AB	AB	AB	AB	AB	AB	AB	AB	AB	AB	AB	AB	AB	AB	AB	AB	AB	AB	AB	AB	AB	AB	AB	AB	AB	AB	AB	AB	AB	AB	AB	AB	AB	AB	AB	AB	AB	AB	AB	AB	AB	AB	AB	AB	AB	AB	AB
1	24	AB	AB	AB	NA	NA	NA	NA	NA	NA	NA	AB	AB	AB	AB	AB	AB	NA	NA	AB	AB	NA	AB	AB	AB	AB	AB	AB	AB	AB	AB	AB	AB	AB	AB	AB	AB	NA	NA	NA	NA	NA	AB	AB	AB	AB	AB	NA	AB
1	25	AB	AB	AB	AB	AB	AB	AB	AB	AB	AB	AB	AB	AB	AB	AB	AB	AB	AB	AB	AB	AB	AB	AB	AB	AB	AB	AB	AB	AB	AB	AB	AB	AB	AB	AB	NA	AB	AB	AB	AB	AB	AB	AB	AB	AB	AB	AB	AB
1	26	AB	AB	AB	AB	AB	AB	AB	AB	AB	AB	AB	AB	AB	AB	AB	AB	AB	AB	AB	AB	AB	AB	AB	AB	AB	AB	AB	AB	AB	AB	AB	AB	AB	AB	AB	NA	AB	AB	AB	AB	AB	AB	AB	AB	AB	AB	AB	AB
0	28	AB	AB	AB	AB	AB	AB	AB	AB	AB	AB	AB	AB	AB	AB	AB	AB	AB	AB	AB	AB	AB	AB	AB	AB	AB	AB	AB	AB	AB	AB	AB	AB	AB	AB	AB	AB	AB	AB	AB	AB	AB	AB	AB	AB	AB	AB	AB	AB
0	29	AB	AB	AB	AB	AB	AB	AB	AB	AB	AB	AB	AB	AB	AB	AB	AB	AB	AB	AB	AB	AB	AB	AB	AB	AB	AB	AB	AB	AB	AB	AB	AB	AB	AB	AB	AB	AB	AB	AB	AB	AB	AB	AB	AB	AB	AB	AB	AB
0	30	BB	AB	AB	AB	AB	AB	AB	AB	AB	AB	AB	AB	AB	AB	AB	AB	AB	AB	AB	AB	AB	AB	AB	AB	AB	AB	AB	AB	AB	AB	AB	AB	AB	AB	AB	AB	AB	AB	AB	AB	AB	AB	AB	AB	AB	AB	AB	AB
0	31	AB	BB	BB	BB	BB	BB	BB	BB	BB	BB	BB	BB	BB	BB	BB	BB	BB	BB	BB	BB	BB	BB	BB	BB	BB	BB	BB	BB	BB	BB	BB	BB	BB	BB	BB	BB	BB	BB	BB	BB	BB	BB	BB	BB	BB	BB	BB	BB
0	32	NA	NA	NA	NA	NA	NA	NA	NA	NA	NA	NA	NA	NA	NA	NA	NA	NA	NA	NA	NA	AA	NA	NA	NA	NA	NA	NA	NA	NA	NA	AA	NA	NA	AA	NA	NA	NA	NA	NA	NA	NA	NA	NA	NA	NA	NA	NA	NA
0	33	AA	AA	AA	AA	AA	AA	AA	AA	AA	AA	AA	AA	AA	NA	NA	NA	AA	AA	AA	AA	AA	AA	AA	AA	AA	AA	AA	AA	AA	AA	AA	AA	AA	AA	AA	NA	AA	AA	AA	AA	AA	AA	AA	AA	AA	AA	AA	AA
0	34	BB	BB	BB	BB	BB	BB	BB	BB	BB	BB	BB	BB	BB	BB	BB	BB	BB	BB	BB	BB	BB	BB	BB	BB	BB	BB	BB	BB	BB	BB	BB	BB	BB	BB	BB	BB	BB	BB	BB	BB	BB	BB	BB	BB	BB	BB	BB	BB
0	35	BB	BB	BB	BB	BB	BB	BB	BB	BB	BB	BB	BB	BB	BB	BB	BB	BB	BB	BB	BB	BB	BB	BB	BB	BB	BB	BB	BB	BB	BB	BB	BB	BB	BB	BB	BB	BB	BB	BB	BB	BB	BB	BB	BB	BB	BB	BB	BB
0	36	BB	BB	BB	BB	BB	BB	BB	BB	BB	BB	NA	NA	BB	BB	BB	BB	BB	BB	BB	BB	BB	BB	BB	BB	BB	BB	BB	BB	BB	BB	BB	BB	BB	BB	BB	BB	BB	BB	BB	BB	BB	BB	BB	BB	BB	BB	BB	BB
0	42	AB	AB	AB	AB	AB	AB	AB	AB	AB	AB	AB	AB	AB	AB	AB	AB	AB	AB	AB	AB	AB	AB	AB	AB	AB	AB	AB	AB	AB	AB	AB	AB	AB	AB	AB	AB	AB	AB	AB	AB	AB	AB	AB	AB	AB	AB	AB	AB
0	43	BB	BB	BB	BB	BB	BB	BB	BB	BB	BB	BB	BB	BB	BB	BB	BB	BB	BB	BB	BB	BB	BB	BB	BB	BB	BB	BB	BB	BB	BB	BB	BB	BB	BB	BB	BB	BB	BB	BB	BB	BB	BB	BB	BB	BB	BB	BB	BB
0	44	AB	AA	AA	AA	AA	AA	AA	AA	AA	AA	AA	AA	AA	AA	AA	AA	AA	NA	AA	AA	AA	AA	AA	AA	AA	AA	AA	NA	NA	NA	AA	AA	AA	AA	AA	NA	AA	AA	AA	AA	AA	AA	AA	AA	AA	AA	AA	AA
0	46	AA	AB	AB	AB	AB	AB	AB	AB	AB	AB	AB	AB	AB	AB	AB	AB	AB	AB	AB	AB	AB	AB	AB	AB	AB	AB	AB	AB	AB	AB	AB	AB	AB	AB	AB	AB	AB	AB	AB	AB	AB	AB	AB	AB	AB	AB	AB	AB
0	48	AA	AA	AA	AA	AA	AA	AA	AA	AA	AA	NA	NA	AA	NA	AA	AA	AA	AA	AA	AA	AA	AA	AA	NA	NA	NA	NA	NA	NA	NA	AA	AA	AA	AA	AA	AA	AA	AA	AA	NA	NA	AA	AA	AA	AA	AA	AA	AA
0	49	AA	AB	AB	AB	AB	AB	AB	AB	AB	AB	AB	AB	AB	AB	AB	AB	AB	AB	AB	AB	AB	AB	AB	AB	AB	AB	AB	AB	AB	AB	AB	AB	AB	AB	AB	NA	AB	AB	AB	AB	AB	AB	AB	AB	AB	AB	AB	AB
0	50	BB	BB	BB	BB	BB	BB	BB	BB	BB	BB	BB	BB	BB	BB	BB	BB	BB	BB	BB	BB	BB	BB	BB	BB	BB	BB	BB	BB	BB	BB	BB	BB	BB	BB	BB	BB	BB	BB	BB	BB	BB	BB	BB	BB	BB	BB	BB	BB
0	51	BB	BB	BB	BB	BB	BB	BB	BB	BB	BB	BB	BB	BB	BB	BB	BB	BB	BB	BB	BB	BB	BB	BB	BB	BB	BB	BB	BB	BB	BB	BB	BB	BB	BB	BB	BB	BB	BB	BB	BB	BB	BB	BB	BB	BB	BB	BB	BB
0	52	AB	AB	AB	AB	AB	AB	AB	AB	AB	AB	AB	AB	AB	AB	AB	AB	AB	AB	AB	AB	AB	AB	AB	AB	AB	AB	AB	AB	AB	AB	AB	AB	AB	AB	AB	AB	AB	AB	AB	AB	AB	AB	AB	AB	AB	AB	AB	AB
0	53	AB	AB	AB	AB	AB	AB	AB	AB	AB	AB	AB	AB	AB	AB	AB	AB	AB	AB	AB	AB	AB	AB	AB	AB	AB	AB	AB	AB	AB	AB	AB	AB	AB	AB	AB	AB	AB	AB	AB	AB	AB	AB	AB	AB	AB	AB	AB	AB
0	54	AB	AB	AB	AB	AB	AB	AB	AB	AB	AB	AB	AB	AB	AB	AB	AB	AB	AB	AB	AB	AB	AB	AB	AB	AB	AB	AB	AB	AB	AB	AB	AB	AB	AB	AB	AB	AB	AB	AB	AB	AB	AB	AB	AB	AB	AB	AB	AB
1	55	BB	AB	AB	AB	AB	AB	AB	AB	AB	AB	AB	AB	AB	AB	AB	AB	AB	AB	AB	AB	AB	AB	AB	AB	AB	AB	AB	AB	AB	AB	AB	AB	AB	AB	AB	AB	AB	AB	AB	AB	AB	AB	AB	AB	AB	AB	AB	AB
0	58	AB	AB	AB	AB	AB	AB	AB	AB	AB	AB	AB	AB	AB	AB	AB	AB	AB	AB	AB	AB	AB	AB	AB	AB	AB	AB	AB	AB	AB	AB	AB	AB	AB	AB	AB	AB	AB	AB	AB	AB	AB	AB	AB	AB	AB	AB	AB	AB
0	59	AB	AA	AA	AA	AA	AA	NA	NA	NA	NA	AA	AA	AA	AA	AA	AA	AA	AA	AA	AA	AA	AA	AA	AA	AA	AA	AA	AA	AA	AA	AA	AA	AA	AA	AA	AA	AA	AA	AA	AA	AA	AA	AA	AA	AA	AA	AA	AA
0	60	AB	AB	AB	AB	AB	AB	AB	AB	AB	AB	AB	AB	AB	AB	AB	AB	AB	AB	AB	AB	AB	AB	AB	AB	AB	AB	AB	AB	AB	AB	AB	AB	AB	AB	AB	AB	AB	AB	AB	AB	AB	AB	AB	AB	AB	AB	AB	AB
0	61	AA	AA	AA	AA	AA	AA	AA	AA	AA	AA	AA	AA	AA	AA	AA	AA	AA	AA	AA	AA	AA	AA	AA	AA	AA	AA	AA	AA	AA	AA	AA	AA	AA	AA	AA	AA	AA	AA	AA	AA	AA	AA	AA	AA	AA	AA	AA	AA
1	62	AA	AA	AA	AA	AA	AA	AA	AA	AA	AA	AA	AA	AA	AA	AA	AA	AA	AA	AA	AA	AA	AA	AA	AA	AA	AA	AA	AA	AA	AA	AA	AA	AA	AA	AA	AA	AA	AA	AA	AA	AA	AA	NA	NA	NA	AA	AA	AA
1	63	AA	AB	AB	AB	AB	AB	AB	AB	AB	AB	AB	AB	AB	AB	AB	AB	AB	AB	AB	AB	AB	AB	AB	AB	AB	AB	AB	AB	AB	AB	AB	AB	AB	AB	AB	AB	AB	AB	AB	AB	AB	AB	AB	AB	AB	AB	AB	AB
0	64	AB	AB	AB	AB	AB	AB	AB	AB	AB	AB	AB	AB	AB	AB	AB	AB	AB	AB	AB	AB	AB	AB	AB	AB	AB	AB	AB	AB	AB	AB	AB	AB	AB	AB	AB	AB	AB	AB	AB	AB	AB	AB	AB	AB	AB	AB	AB	AB
0	65	AB	AB	AB	AB	AB	AB	AB	AB	AB	AB	AB	AB	AB	AB	AB	AB	AB	AB	AB	AB	AB	AB	AB	AB	AB	AB	AB	AB	AB	AB	AB	AB	AB	AB	AB	AB	AB	AB	AB	AB	AB	AB	AB	AB	AB	AB	AB	AB
0	66	BB	BB	BB	NA	NA	NA	BB	BB	BB	BB	BB	BB	BB	NA	BB	NA	NA	BB	BB	BB	BB	BB	BB	BB	BB	BB	BB	BB	BB	BB	BB	BB	BB	BB	BB	BB	BB	BB	BB	BB	BB	BB	BB	BB	BB	BB	BB	BB
0	67	AB	AB	AB	AB	AB	AB	AB	AB	AB	AB	AB	AB	AB	AB	AB	AB	AB	AB	AB	AB	AB	AB	AB	AB	AB	AB	AB	AB	AB	AB	AB	AB	AB	AB	AB	AB	AB	AB	AB	AB	AB	AB	AB	AB	AB	AB	AB	AB
0	68	AB	BB	BB	BB	BB	BB	BB	BB	BB	BB	BB	BB	BB	BB	BB	BB	BB	BB	BB	BB	BB	BB	BB	BB	BB	BB	BB	BB	BB	BB	BB	BB	BB	BB	BB	BB	BB	BB	BB	BB	BB	BB	BB	BB	BB	BB	BB	BB
0	69	AA	AA	AA	AA	AA	AA	AA	AA	AA	AA	AA	AA	AA	AA	AA	AA	AA	AA	AA	AA	AA	AA	AA	AA	AA	AA	AA	AA	AA	AA	AA	AA	AA	AA	AA	AA	AA	AA	AA	AA	AA	AA	AA	AA	AA	AA	AA	AA
0	70	AB	AB	AB	AB	AB	AB	AB	AB	AB	AB	AB	AB	AB	AB	AB	AB	AB	AB	AB	AB	AB	AB	AB	AB	AB	AB	AB	AB	AB	AB	AB	AB	AB	AB	AB	AB	AB	AB	AB	AB	AB	AB	AB	AB	AB	AB	AB	AB
0	71	AA	AB	AB	AB	AB	AB	AB	AB	AB	AB	AB	AB	AB	AB	AB	AB	AB	AB	AB	AB	AB	AB	AB	AB	AB	AB	AB	AB	AB	AB	AB	AB	AB	AB	AB	AB	AB	AB	AB	AB	AB	AB	AB	AB	AB	AB	AB	AB
0	72	AB	AB	AB	AB	AB	AB	AB	AB	AB	AB	AB	AB	AB	AB	AB	AB	AB	AB	AB	AB	AB	AB	AB	AB	AB	AB	AB	AB	AB	AB	AB	AB	AB	AB	AB	AB	AB	AB	AB	AB	AB	AB	AB	AB	AB	AB	AB	AB
0	73	AA	AA	AA	AA	AA	AA	AA	AA	AA	AA	AA	AA	AA	AA	AA	AA	AA	AA	AA	AA	AA	AA	AA	AA	AA	AA	AA	AA	AA	AA	AA	AA	AA	AA	AA	AA	AA	AA	AA	AA	AA	AA	AA	AA	AA	AA	AA	AA
0	74	AB	AB	AB	AB	AB	AB	AB	AB	AB	AB	AB	AB	AB	AB	AB	AB	AB	AB	AB	AB	AB	AB	AB	AB	AB	AB	AB	AB	AB	AB	AB	AB	AB	AB	AB	AB	AB	AB	AB	AB	AB	AB	AB	AB	AB	AB	AB	AB
0	75	BB	AB	AB	AB	AB	AB	AB	AB	AB	AB	AB	AB	AB	AB	AB	AB	AB	AB	AB	AB	AB	AB	AB	AB	AB	AB	AB	AB	AB	AB	AB	AB	AB	AB	AB	AB	AB	AB	AB	AB	AB	AB	AB	AB	AB	AB	AB	AB
0	76	AA	AB	AB	AB	AB	AB	AB	AB	AB	AB	AB	AB	AB	AB	AB	AB	AB	AB	AB	AB	AB	AB	AB	AB	AB	AB	AB	AB	AB	AB	AB	AB	AB	AB	AB	AB	AB	AB	AB	AB	AB	AB	AB	AB	AB	AB	AB	AB
0	77	AB	AB	AB	AB	AB	AB	AB	AB	AB	AB	AB	AB	AB	AB	AB	AB	AB	AB	AB	AB	AB	AB	AB	AB	AB	AB	AB	AB	AB	AB	AB	AB	AB	AB	AB	AB	AB	AB	AB	AB	AB	AB	AB	AB	AB	AB	AB	AB
0	78	AA	AA	AA	AA	AA	AA	AA	AA	AA	AA	NA	NA	AA	AA	NA	AA	AA	AA	AA	AA	AA	AA	AA	AA	AA	AA	AA	AA	AA	AA	AA	AA	AA	AA	AA	AA	AA	AA	AA	AA	AA	AA	AA	AA	AA	AA	NA	AA
0	79	AA	AA	AA	AA	AA	AA	AA	AA	AA	AA	AA	AA	AA	AA	AA	AA	AA	AA	AA	NA	AA	AA	AA	AA	AA	AA	AA	AA	AA	AA	AA	AA	AA	AA	AA	AA	AA	AA	AA	AA	AA	AA	AA	AA	AA	AA	AA	AA
1	82	AB	AB	AB	AB	AB	AB	AB	AB	AB	AB	AB	AB	AB	AB	AB	AB	AB	AB	AB	AB	AB	AB	AB	AB	AB	AB	AB	AB	AB	AB	AB	AB	AB	AB	AB	AB	AB	AB	AB	AB	AB	AB	AB	AB	AB	AB	AB	AB
1	83	AA	AA	AA	AA	AA	AA	AA	AA	AA	AA	AA	AA	AA	AA	AA	AA	AA	AA	AA	AA	AA	AA	AA	AA	AA	AA	AA	AA	AA	AA	AA	AA	AA	AA	AA	AA	AA	AA	AA	AA	AA	AA	AA	AA	AA	AA	AA	AA
1	84	NA	AB	AB	AB	AB	AB	AB	AB	AB	AB	AB	AB	AB	NA	AB	AB	NA	AB	AB	NA	AB	AB	AB	AB	AB	AB	AB	AB	AB	AB	AB	AB	AB	AB	AB	NA	AB	AB	AB	AB	AB	AB	AB	AB	AB	AB	AB	AB
1	85	AB	NA	NA	AB	AB	AB	AB	AB	AB	AB	AB	AB	NA	AB	AB	AB	AB	AB	AB	AB	AB	AB	AB	AB	AB	AB	AB	AB	AB	AB	AB	AB	AB	AB	AB	AB	AB	AB	AB	AB	AB	AB	AB	AB	AB	AB	AB	AB
0	87	BB	AB	AB	AB	AB	AB	AB	AB	AB	AB	AB	AB	NA	AB	AB	AB	AB	AB	AB	AB	AB	AB	AB	AB	AB	AB	AB	AB	AB	AB	AB	AB	AB	AB	AB	AB	NA	NA	NA	AB	AB	AB	AB	AB	AB	AB	AB	AB
0	88	AB	NA	NA	NA	NA	NA	AA	AA	AA	AA	AA	AA	NA	NA	NA	NA	NA	AA	NA	NA	AA	AA	AA	AA	AA	AA	AA	AA	AA	AA	AA	NA	NA	NA	NA	AA	NA	NA	NA	NA	NA	NA	NA	NA	NA	AA	AA	NA
0	89	AB	BB	BB	BB	BB	BB	BB	BB	BB	BB	NA	NA	BB	BB	BB	BB	BB	BB	BB	BB	BB	BB	BB	BB	BB	BB	BB	BB	BB	BB	BB	BB	BB	BB	BB	BB	BB	BB	BB	BB	BB	BB	BB	BB	BB	BB	BB	BB
0	90	AA	AA	AA	AA	AA	AA	AA	AA	AA	AA	NA	NA	NA	NA	NA	NA	AA	AA	NA	NA	AA	AA	AA	AA	AA	AA	AA	NA	NA	NA	AA	AA	AA	AA	AA	AA	AA	NA	NA	NA	NA	NA	AA	AA	AA	AA	AA	AA
1	94	BB	NA	NA	NA	NA	NA	BB	BB	BB	BB	NA	NA	BB	BB	BB	BB	NA	BB	NA	NA	BB	BB	BB	BB	BB	BB	BB	BB	BB	BB	BB	BB	NA	BB	BB	BB	NA	NA	NA	NA	NA	BB	BB	BB	BB	BB	BB	BB
1	95	AA	AA	AA	AA	AA	AA	AA	AA	AA	AA	AA	AA	AA	AA	AA	AA	AA	AA	AA	AA	AA	AA	AA	AA	AA	AA	AA	AA	AA	AA	AA	AA	AA	AA	AA	AA	AA	AA	AA	AA	AA	AA	AA	AA	AA	AA	AA	NA
0	100	AB	AB	AB	AB	AB	AB	AB	AB	AB	AB	AB	AB	AB	AB	AB	AB	AB	AB	AB	AB	AB	AB	AB	AB	AB	AB	AB	AB	AB	AB	AB	AB	AB	AB	AB	AB	AB	AB	AB	AB	AB	AB	AB	AB	AB	AB	AB	AB
0	101	AB	AA	AA	AA	AA	AA	AA	AA	AA	AA	AA	AA	AA	AA	AA	AA	AA	AA	AA	AA	AA	AA	AA	AA	AA	AA	AA	AA	AA	AA	AA	AA	AA	AA	AA	AA	AA	AA	AA	AA	AA	AA	AA	AA	AA	AA	AA	AA
0	102	BB	BB	BB	BB	BB	BB	BB	BB	BB	BB	NA	NA	NA	BB	BB	BB	BB	BB	NA	NA	BB	BB	BB	BB	BB	BB	BB	BB	BB	BB	BB	BB	NA	BB	BB	BB	NA	NA	NA	NA	NA	BB	BB	BB	BB	BB	BB	NA
0	103	AB	AB	AB	AB	AB	AB	AB	AB	AB	AB	AB	AB	AB	AB	AB	AB	AB	AB	AB	AB	AB	AB	AB	AB	AB	AB	AB	AB	AB	AB	AB	AB	AB	AB	AB	AB	AB	AB	AB	AB	AB	AB	AB	AB	AB	AB	AB	AB
0	104	AB	AB	AB	AB	AB	AB	AB	AB	AB	AB	AB	AB	AB	AB	AB	AB	AB	AB	AB	AB	AB	AB	AB	AB	AB	AB	AB	AB	AB	AB	AB	AB	AB	AB	AB	AB	AB	AB	AB	AB	AB	AB	AB	AB	AB	AB	AB	AB
0	106	BB	BB	BB	BB	NA	NA	BB	BB	BB	BB	BB	BB	BB	BB	BB	BB	BB	BB	BB	BB	BB	BB	BB	BB	BB	BB	BB	BB	BB	BB	BB	BB	BB	BB	BB	BB	BB	BB	BB	BB	BB	BB	BB	BB	BB	BB	BB	BB
0	107	AB	AB	AB	AB	AB	AB	AB	AB	AB	AB	AB	AB	AB	AB	AB	AB	AB	AB	AB	AB	AB	AB	AB	AB	AB	AB	AB	AB	AB	AB	AB	AB	AB	AB	AB	AB	AB	AB	AB	AB	AB	AB	AB	AB	AB	AB	AB	AB
0	108	AA	AA	AA	AA	AA	AA	AA	AA	AA	AA	AA	AA	NA	NA	NA	NA	AA	AA	AA	AA	AA	AA	AA	AA	AA	AA	AA	AA	AA	AA	AA	AA	AA	AA	AA	AA	AA	AA	AA	AA	AA	AA	AA	AA	AA	AA	AA	AA
0	109	AB	AB	AB	AB	AB	AB	AB	AB	AB	AB	AB	AB	AB	AB	AB	AB	AB	AB	AB	AB	AB	AB	AB	AB	AB	AB	AB	AB	AB	AB	AB	AB	AB	AB	AB	AB	AB	AB	AB	AB	AB	AB	AB	AB	AB	AB	AB	AB
1	113	AB	BB	BB	NA	NA	NA	NA	NA	NA	BB	BB	BB	NA	BB	BB	BB	BB	BB	BB	BB	BB	BB	BB	BB	BB	BB	BB	BB	BB	BB	BB	BB	BB	NA	BB	BB	BB	BB	BB	BB	BB	BB	BB	BB	BB	BB	BB	BB
0	117	AB	AB	AB	AB	AB	AB	AB	AB	AB	AB	AB	AB	AB	AB	AB	AB	AB	AB	AB	AB	AB	AB	AB	AB	AB	AB	AB	AB	AB	AB	AB	AB	AB	AB	AB	NA	AB	AB	AB	AB	AB	AB	AB	AB	AB	AB	AB	AB
0	118	AB	AB	AB	AB	AB	AB	AB	AB	AB	AB	AB	AB	AB	AB	AB	AB	AB	AB	AB	AB	AB	AB	AB	AB	AB	AB	AB	AB	AB	AB	AB	AB	AB	AB	AB	AB	AB	AB	AB	AB	AB	AB	AB	AB	AB	AB	AB	AB
0	119	AB	AB	AB	AB	AB	AB	AB	AB	AB	AB	AB	AB	AB	AB	AB	AB	AB	AB	AB	AB	AB	AB	AB	AB	AB	AB	AB	AB	AB	AB	AB	AB	AB	AB	AB	AB	AB	AB	AB	AB	AB	AB	AB	AB	AB	AB	AB	AB
0	121	AB	AB	AB	AB	AB	AB	AB	AB	AB	AB	AB	AB	AB	AB	AB	AB	AB	AB	AB	AB	AB	AB	AB	AB	AB	AB	AB	AB	AB	AB	AB	AB	AB	AB	AB	NA	AB	AB	AB	AB	AB	AB	AB	AB	AB	AB	AB	AB
[truncated: 89 more columns]

## Sheet: RxP_F2.1_RED_MARKERS_PER_CHR
Marker	Chromosome	Position [bp]	Position [cM]		Chromosome	Number of markers per chromosome
chr1_1740032	chr1	1740032	0		chr1	64
chr1_2959942	chr1	2959942	13.8925		chr2	42
chr1_2959980	chr1	2959980	13.8925		chr3	31
chr1_3398745	chr1	3398745	13.8925
chr1_3398765	chr1	3398765	13.8925
chr1_3398766	chr1	3398766	13.8925
chr1_3501078	chr1	3501078	13.8925
chr1_3501081	chr1	3501081	13.8925
chr1_3501090	chr1	3501090	13.8925
chr1_3501143	chr1	3501143	14.3246
chr1_3868056	chr1	3868056	14.3246
chr1_3868066	chr1	3868066	14.3246
chr1_4111862	chr1	4111862	14.3246
chr1_4723304	chr1	4723304	14.3246
chr1_4723431	chr1	4723431	14.3246
chr1_4723447	chr1	4723447	14.3246
chr1_5071733	chr1	5071733	14.3246
chr1_8043731	chr1	8043731	14.3246
chr1_8079168	chr1	8079168	14.3246
chr1_8079177	chr1	8079177	14.3246
chr1_8471884	chr1	8471884	14.3246
chr1_10171871	chr1	10171871	14.3246
chr1_11085885	chr1	11085885	14.3246
chr1_11127438	chr1	11127438	14.3246
chr1_11127445	chr1	11127445	14.3246
chr1_11127461	chr1	11127461	14.3246
chr1_11127465	chr1	11127465	14.3246
chr1_11127525	chr1	11127525	14.3246
chr1_11127529	chr1	11127529	14.3246
chr1_11127531	chr1	11127531	14.3246
chr1_11319346	chr1	11319346	14.3246
chr1_11342906	chr1	11342906	14.3246
chr1_11683297	chr1	11683297	14.3246
chr1_11739388	chr1	11739388	14.3246
chr1_12372315	chr1	12372315	14.3246
chr1_12692261	chr1	12692261	14.3246
chr1_12766640	chr1	12766640	14.3246
chr1_12766669	chr1	12766669	14.3246
chr1_12766768	chr1	12766768	14.3246
chr1_12766808	chr1	12766808	14.3246
chr1_12766831	chr1	12766831	14.3246
chr1_12831234	chr1	12831234	14.3246
chr1_12930461	chr1	12930461	14.3246
chr1_12930464	chr1	12930464	14.3246
chr1_12930471	chr1	12930471	14.3246
chr1_14365110	chr1	14365110	14.3246
chr1_15099740	chr1	15099740	14.3246
chr1_15551892	chr1	15551892	14.3246
chr1_18471934	chr1	18471934	14.3246
chr1_18559414	chr1	18559414	14.3246
chr1_19893249	chr1	19893249	14.3246
chr1_20104623	chr1	20104623	14.3246
chr1_20425107	chr1	20425107	14.3246
chr1_20460288	chr1	20460288	14.3246
chr1_20503550	chr1	20503550	14.3246
chr1_21621999	chr1	21621999	14.3246
chr1_21860077	chr1	21860077	14.3246
chr1_22785513	chr1	22785513	14.3246
chr1_22928958	chr1	22928958	14.3246
chr1_22985698	chr1	22985698	14.3246
chr1_22985781	chr1	22985781	14.3246
chr1_23126474	chr1	23126474	14.3246
chr1_23456858	chr1	23456858	14.3246
chr1_23688117	chr1	23688117	14.3246
chr2_476807	chr2	476807	0
chr2_809667	chr2	809667	1e-07
chr2_911990	chr2	911990	0.432243
chr2_969162	chr2	969162	0.864468
chr2_969198	chr2	969198	0.864468
chr2_1799031	chr2	1799031	5.29132
chr2_1799086	chr2	1799086	5.29132
chr2_2186294	chr2	2186294	5.29132
chr2_2917761	chr2	2917761	5.29132
chr2_4008809	chr2	4008809	6.81861
chr2_4837955	chr2	4837955	9.39154
chr2_4837970	chr2	4837970	9.39154
chr2_5299965	chr2	5299965	9.39154
chr2_10459519	chr2	10459519	14.0478
chr2_10548200	chr2	10548200	14.478
chr2_10548278	chr2	10548278	14.478
chr2_11608862	chr2	11608862	16.5644
chr2_15298160	chr2	15298160	19.7208
chr2_16026093	chr2	16026093	26.9156
chr2_16026144	chr2	16026144	26.9156
chr2_16026161	chr2	16026161	26.9156
chr2_17090547	chr2	17090547	35.4603
chr2_17103212	chr2	17103212	36.3626
chr2_17177901	chr2	17177901	37.5834
chr2_17177916	chr2	17177916	37.5834
chr2_17177918	chr2	17177918	37.5834
chr2_17177919	chr2	17177919	37.5834
chr2_17177985	chr2	17177985	38.1894
chr2_17178029	chr2	17178029	38.1894
chr2_23713090	chr2	23713090	43.6181
chr2_23415836	chr2	23415836	45.195
chr2_21896071	chr2	21896071	48.9045
chr2_21896032	chr2	21896032	48.9045
chr2_20986406	chr2	20986406	50.6279
chr2_20833899	chr2	20833899	51.1933
chr2_20261458	chr2	20261458	52.9643
chr2_18881548	chr2	18881548	55.7851
chr2_18881546	chr2	18881546	55.7851
chr2_18881543	chr2	18881543	55.7851
chr2_18881542	chr2	18881542	55.7851
chr2_18881528	chr2	18881528	55.7851
chr2_18881369	chr2	18881369	55.7851
chr3_694515	chr3	694515	0
chr3_2703868	chr3	2703868	6.5126
chr3_6093836	chr3	6093836	16.8926
chr3_6365400	chr3	6365400	17.7797
chr3_6365406	chr3	6365406	17.7797
chr3_8366785	chr3	8366785	23.6694
chr3_8485092	chr3	8485092	23.6694
chr3_8485143	chr3	8485143	23.6694
chr3_8485243	chr3	8485243	23.6694
chr3_8583531	chr3	8583531	24.0983
chr3_8857216	chr3	8857216	24.0983
chr3_9103079	chr3	9103079	24.5265
chr3_11687164	chr3	11687164	28.9255
chr3_14182329	chr3	14182329	29.7869
chr3_14182359	chr3	14182359	29.7869
chr3_20028972	chr3	20028972	40.4953
chr3_20521682	chr3	20521682	41.801
chr3_20819117	chr3	20819117	43.9703
chr3_22454974	chr3	22454974	48.3969
chr3_22740187	chr3	22740187	50.2288
chr3_23462531	chr3	23462531	51.4334
chr3_23462576	chr3	23462576	51.4334
chr3_24135203	chr3	24135203	51.4334
chr3_24349791	chr3	24349791	52.2942
chr3_24349792	chr3	24349792	52.2942
chr3_24349830	chr3	24349830	52.2942
chr3_24349833	chr3	24349833	52.2943
chr3_24349839	chr3	24349839	52.2943
chr3_24349848	chr3	24349848	52.2943
chr3_24349869	chr3	24349869	52.2943
chr3_25134173	chr3	25134173	52.7286

## Sheet:  Fitqtl - model
Dataset	Model
RPxR_BC.1 FULL	Q1 + Q2 + Q3 + Q2:Q3
RPxR_BC.1 RED	Q1 + Q2 + Q3 + Q2:Q3
RxP_F2.1 FULL	Q1 + Q2
RxP_F2.1 RED	Q1 + Q2 + Q1:Q2

[truncated: 7 more sheets: Fitqtl - ANOVA, Fitqtl - QTLs, Fitqtl - Effects , CIM - Threshold, EM error RPxR_BC.1 , EM error RxP_F2.1, QTL intervals]
