# Supplementary material for: Genetic analysis of a phenotypic loss in the mechanosensory entrainment of a circalunar clock
Source: PLoS Genet. 2023 Jun 22;19(6):e1010763. doi: 10.1371/journal.pgen.1010763 (PMC10286985; doi:10.1371/journal.pgen.1010763)
Supplement: S4 Table — (XLSX) [file pgen.1010763.s023.xlsx]

## Sheet: Sheet1
Strain	Site	Coordinates	Year	N	Collector	Sequencing	Sequences published
Ber-1SL	Bergen, Norway	60° 15' 58" N; 5° 14' 52" E	2017	24	Nico Fuhrmann	Illumina HiSeq3000, 2x150 bp, Max Planck genome Center Cologne	(Fuhrmann et al. 2022)
He-2SL	Helgoland, Germany	54° 11' 05" N; 7° 52' 30" E	2005	25	Tobias Kaiser	Illumina HiSeq3000, 2x150 bp, Max Planck genome Center Cologne	(Fuhrmann et al. 2022)
Por-1SL	Port-en-Bessin, France	49° 21' 00'' N; 0° 45' 10'' W	2009	23	Tobias Kaiser	Illumina HiSeq3000, 2x150 bp, Max Planck genome Center Cologne	(Fuhrmann et al. 2022)
Bria-2SL	St. Briac-sur-Mer, France	48°37' 22'' N; 2°08' 33'' W	2009	20	Tobias Kaiser	Illumina HiSeq3000, 2x150 bp, Max Planck genome Center Cologne	This study
Lou-2NM	Louannec, France	48° 48' 20'' N; 3° 24' 46'' W	2011	24	Tobias Kaiser	Illumina HiSeq3000, 2x150 bp, Max Planck genome Center Cologne	This study
Ros-2FM	Roscoff, France	48° 43' 40'' N; 3° 59' 06'' W	2013	24	Tobias Kaiser	Illumina HiSeq3000, 2x150 bp, Max Planck genome Center Cologne	(Briševac et al. 2022)
Ros-2NM	Roscoff, France	48° 43' 40'' N; 3° 59' 06'' W	2013	24	Tobias Kaiser	Illumina HiSeq3000, 2x150 bp, Max Planck genome Center Cologne	(Briševac et al. 2022)
Plou-2NM	Plouguerneau, France	48° 37' 52'' N; 4° 30' 35'' W	2013	23	Tobias Kaiser	8 individuals ("C8W38ANXX") on HiSeq2000 (?), 2x125bp at Vienna Biocenter NGS facility; other 14 individuals on Illumina HiSeq3000, 2x150 bp, Max Planck genome Center Cologne	This study
Jean-2NM	St. Jean-de-Luz	43° 24' 50'' N; 1° 39' 45'' W	2009	24	Tobias Kaiser	Illumina HiSeq3000, 2x150 bp, Max Planck genome Center Cologne	This study
Vigo-2NM	Vigo, Spain	42°12' 05'' N; 8°47' 05'' W	2005	23	Dietrich Neumann	Illumina HiSeq3000, 2x150 bp, Max Planck genome Center Cologne	This study
