# Supplementary material for: Genetic analysis of a phenotypic loss in the mechanosensory entrainment of a circalunar clock
Source: PLoS Genet. 2023 Jun 22;19(6):e1010763. doi: 10.1371/journal.pgen.1010763 (PMC10286985; doi:10.1371/journal.pgen.1010763)
Supplement: S5 Table — (XLSX) [file pgen.1010763.s024.xlsx]

## Sheet: BayPass phenotype Ros-2FM 
	Ber-1SL	He-2SL	Por-1SL	Bria-2SL	Plou-2NM	Lou-2NM	Ros-2FM (Insensitive)	Ros-2NM	Vigo-2NM
Vector length	0.78	0.8	0.77	0.63	0.5	0.52	0.11	0.54	0.61
Vector length - scalecov	0.921573	1.01582	0.874447	0.214685	-0.397952	-0.3037	-2.23586	-0.209448	0.120433

## Sheet: BayPass phenotype Jean-2NM
	Ber-1SL	He-2SL	Por-1SL	Bria-2SL	Plou-2NM	Lou-2NM	Ros-2NM	Vigo-2NM	Jean-2NM (Insensitive)
Vector length	0.78	0.8	0.77	0.63	0.5	0.52	0.54	0.61	0.12
Vector length - scalecov	0.928532	1.02404	0.880779	0.212236	-0.408554	-0.313048	-0.217542	0.11673	-2.22317
