# Supplementary material for: Genetic analysis of a phenotypic loss in the mechanosensory entrainment of a circalunar clock
Source: PLoS Genet. 2023 Jun 22;19(6):e1010763. doi: 10.1371/journal.pgen.1010763 (PMC10286985; doi:10.1371/journal.pgen.1010763)
Supplement: S6 Table — (XLSX) [file pgen.1010763.s025.xlsx]

## Sheet: By SNP
QTL_fitqtl	QTL_CIM	CHROM	POS	POS_EDITED	REF	ALT	BFis	eBPis	XtX	XtXpval	ANN	Effect	Impact	Gene.ID	SPLICE_FORM	New_Gene_Name	GO.term.ids	GO.term.names	Comments
		chr1	1393586	1393587	A	G	20.1563	4.8139	37.8058	4.72385	ANN=G	intron_variant	MODIFIER	CLUMA_CG020907	CLUMA_CG020907-RF	(sp)_putative_Plasma_membrane_calcium-transporting_ATPase_3	GO:0003674,GO:0003824,GO:0005215,GO:0005388,GO:0005575,GO:0005622,GO:0005623,GO:0005886,GO:0005887,GO:0006810,GO:0006811,GO:0006812,GO:0006816,GO:0006873,GO:0006874,GO:0006875,GO:0008150,GO:0008324,GO:0009987,GO:0015075,GO:0015085,GO:0015318,GO:0015399,GO:0015405,GO:0015662,GO:0016020,GO:0016021,GO:0016462,GO:0016787,GO:0016817,GO:0016818,GO:0016887,GO:0017111,GO:0019725,GO:0019829,GO:0022804,GO:…	molecular_function,catalytic activity,transporter activity,calcium transmembrane transporter activity, phosphorylative mechanism,cellular_component,intracellular,cell,plasma membrane,integral component of plasma membrane,transport,ion transport,cation transport,calcium ion transport,cellular ion homeostasis,cellular calcium ion homeostasis,cellular metal ion homeostasis,biological_process,cation …	Name for GO id(s) GO:0015405,GO:0042623,GO:0044424,GO:0044425,GO:0044459,GO:0044464,GO:0090662,GO:0099131,GO:0099132 not found - obsolete?
		chr1	4122595	4122620	C	T	22.7702	4.7539	22.0777	2.06369	ANN=T	synonymous_variant	LOW	CLUMA_CG019984	CLUMA_CG019984-RA	(mn)_Bestrophin_1_(Best1)	-	-	-
		chr1	4123256	4123281	C	A	25.4936	5.60709	23.5463	2.29419	ANN=A	3_prime_UTR_variant	MODIFIER	CLUMA_CG019984	CLUMA_CG019984-RA	(mn)_Bestrophin_1_(Best1)	-	-	-
		chr1	4123281	4123306	G	T	23.0279	6.01527	23.7066	2.31966	ANN=T	3_prime_UTR_variant	MODIFIER	CLUMA_CG019984	CLUMA_CG019984-RA	(mn)_Bestrophin_1_(Best1)	-	-	-
		chr1	4124190	4124215	G	A	24.7642	5.333	21.7088	2.00661	ANN=A	synonymous_variant	LOW	CLUMA_CG023784	CLUMA_CG023784-RA	(mn)_Bestrophin_1-like_1_(Best1l1)	-	-	-
		chr1	4124338	4124363	C	T	37.3226	5.51246	22.2767	2.09463	ANN=T	synonymous_variant	LOW	CLUMA_CG023784	CLUMA_CG023784-RA	(mn)_Bestrophin_1-like_1_(Best1l1)	-	-	-
		chr1	4124556	4124581	G	A	40.0271	6.00235	26.237	2.72856	ANN=A	synonymous_variant	LOW	CLUMA_CG023784	CLUMA_CG023784-RA	(mn)_Bestrophin_1-like_1_(Best1l1)	-	-	-
		chr1	4127974	4127999	C	T	27.7407	6.0572	25.1732	2.55511	ANN=T	synonymous_variant	LOW	CLUMA_CG020013	CLUMA_CG020013-RA	CLUMA_CG020013	-	-	-
		chr1	4129549	4129574	G	A	27.2295	6.05837	22.6687	2.15584	ANN=A	missense_variant	MODERATE	CLUMA_CG020013	CLUMA_CG020013-RA	CLUMA_CG020013	-	-	-
		chr1	4130551	4130576	C	T	25.2804	6.29648	24.5621	2.45646	ANN=T	synonymous_variant	LOW	CLUMA_CG020013	CLUMA_CG020013-RA	CLUMA_CG020013	-	-	-
		chr1	4132779	4132804	C	A	28.9254	6.02692	23.4633	2.28103	ANN=A	intron_variant	MODIFIER	CLUMA_CG020013	CLUMA_CG020013-RA	CLUMA_CG020013	-	-	-
		chr1	4135564	4135589	C	T	25.4451	5.69722	27.1769	2.88355	ANN=T	intergenic_region	MODIFIER	CLUMA_CG020013	CLUMA_CG020013	CLUMA_CG020013	-	-	-
		chr1	4135564	4135589	C	T	25.4451	5.69722	27.1769	2.88355	ANN=T	intergenic_region	MODIFIER	CLUMA_CG019977	CLUMA_CG019977	(sp)_putative_Arginine-hydroxylase_NDUFAF5,_mitochondrial	-	-	-
		chr1	4135575	4135600	A	G	20.8228	3.58573	30.5431	3.45043	ANN=G	intergenic_region	MODIFIER	CLUMA_CG020013	CLUMA_CG020013	CLUMA_CG020013	-	-	-
		chr1	4135575	4135600	A	G	20.8228	3.58573	30.5431	3.45043	ANN=G	intergenic_region	MODIFIER	CLUMA_CG019977	CLUMA_CG019977	(sp)_putative_Arginine-hydroxylase_NDUFAF5,_mitochondrial	-	-	-
		chr1	4135655	4135680	C	T	25.4225	5.01128	27.299	2.90379	ANN=T	intergenic_region	MODIFIER	CLUMA_CG020013	CLUMA_CG020013	CLUMA_CG020013	-	-	-
		chr1	4135655	4135680	C	T	25.4225	5.01128	27.299	2.90379	ANN=T	intergenic_region	MODIFIER	CLUMA_CG019977	CLUMA_CG019977	(sp)_putative_Arginine-hydroxylase_NDUFAF5,_mitochondrial	-	-	-
		chr1	4135784	4135809	C	A	20.2436	3.70228	27.3882	2.91859	ANN=A	intergenic_region	MODIFIER	CLUMA_CG020013	CLUMA_CG020013	CLUMA_CG020013	-	-	-
		chr1	4135784	4135809	C	A	20.2436	3.70228	27.3882	2.91859	ANN=A	intergenic_region	MODIFIER	CLUMA_CG019977	CLUMA_CG019977	(sp)_putative_Arginine-hydroxylase_NDUFAF5,_mitochondrial	-	-	-
		chr1	4135819	4135844	C	T	23.7824	5.57113	26.4963	2.77117	ANN=T	intergenic_region	MODIFIER	CLUMA_CG020013	CLUMA_CG020013	CLUMA_CG020013	-	-	-
		chr1	4135819	4135844	C	T	23.7824	5.57113	26.4963	2.77117	ANN=T	intergenic_region	MODIFIER	CLUMA_CG019977	CLUMA_CG019977	(sp)_putative_Arginine-hydroxylase_NDUFAF5,_mitochondrial	-	-	-
		chr1	4137281	4137306	T	C	45.5548	6.17633	29.582	3.28681	ANN=C	intergenic_region	MODIFIER	CLUMA_CG020013	CLUMA_CG020013	CLUMA_CG020013	-	-	-
		chr1	4137281	4137306	T	C	45.5548	6.17633	29.582	3.28681	ANN=C	intergenic_region	MODIFIER	CLUMA_CG019977	CLUMA_CG019977	(sp)_putative_Arginine-hydroxylase_NDUFAF5,_mitochondrial	-	-	-
		chr1	4137832	4137857	G	T	21.6648	3.54677	28.0948	3.03635	ANN=T	intergenic_region	MODIFIER	CLUMA_CG020013	CLUMA_CG020013	CLUMA_CG020013	-	-	-
		chr1	4137832	4137857	G	T	21.6648	3.54677	28.0948	3.03635	ANN=T	intergenic_region	MODIFIER	CLUMA_CG019977	CLUMA_CG019977	(sp)_putative_Arginine-hydroxylase_NDUFAF5,_mitochondrial	-	-	-
		chr1	4138048	4138073	T	C	30.7183	5.68143	23.1449	2.23069	ANN=C	5_prime_UTR_variant	MODIFIER	CLUMA_CG019977	CLUMA_CG019977-RA	(sp)_putative_Arginine-hydroxylase_NDUFAF5,_mitochondrial	-	-	-
		chr1	4138114	4138139	C	CAAG	24.5469	4.79994	25.3031	2.57617	ANN=CAAG	5_prime_UTR_variant	MODIFIER	CLUMA_CG019977	CLUMA_CG019977-RA	(sp)_putative_Arginine-hydroxylase_NDUFAF5,_mitochondrial	-	-	-
		chr1	4138198	4138223	C	T	21.9855	5.54925	26.3698	2.75037	ANN=T	missense_variant	MODERATE	CLUMA_CG019977	CLUMA_CG019977-RA	(sp)_putative_Arginine-hydroxylase_NDUFAF5,_mitochondrial	-	-	-
		chr1	4138316	4138341	A	C	20.7345	5.62376	26.0257	2.69394	ANN=C	intron_variant	MODIFIER	CLUMA_CG019977	CLUMA_CG019977-RA	(sp)_putative_Arginine-hydroxylase_NDUFAF5,_mitochondrial	-	-	-
		chr1	4138544	4138569	T	C	28.9977	4.83853	26.6931	2.80358	ANN=C	synonymous_variant	LOW	CLUMA_CG019977	CLUMA_CG019977-RA	(sp)_putative_Arginine-hydroxylase_NDUFAF5,_mitochondrial	-	-	-
		chr1	4138783	4138808	G	A	20.8213	4.9287	24.5228	2.45014	ANN=A	synonymous_variant	LOW	CLUMA_CG019977	CLUMA_CG019977-RA	(sp)_putative_Arginine-hydroxylase_NDUFAF5,_mitochondrial	-	-	-
		chr1	4139984	4140009	GATTTCC	G	27.7991	5.7216	22.7129	2.16277	ANN=G	intron_variant	MODIFIER	CLUMA_CG019979	CLUMA_CG019979-RD	(nr)_putative_nuclear_pore_complex_protein_DDB_G0274915-like	GO:0003674,GO:0005488,GO:0005515,GO:0008157,GO:0019899,GO:0019902,GO:0019903	molecular_function,binding,protein binding,protein phosphatase 1 binding,enzyme binding,phosphatase binding,protein phosphatase binding	-
		chr1	4140116	4140141	GT	G	24.3766	5.4862	23.7594	2.32806	ANN=G	intron_variant	MODIFIER	CLUMA_CG019979	CLUMA_CG019979-RD	(nr)_putative_nuclear_pore_complex_protein_DDB_G0274915-like	GO:0003674,GO:0005488,GO:0005515,GO:0008157,GO:0019899,GO:0019902,GO:0019903	molecular_function,binding,protein binding,protein phosphatase 1 binding,enzyme binding,phosphatase binding,protein phosphatase binding	-
		chr1	4141260	4141285	G	A	38.8938	6.58742	27.1225	2.87453	ANN=A	intron_variant	MODIFIER	CLUMA_CG019979	CLUMA_CG019979-RD	(nr)_putative_nuclear_pore_complex_protein_DDB_G0274915-like	GO:0003674,GO:0005488,GO:0005515,GO:0008157,GO:0019899,GO:0019902,GO:0019903	molecular_function,binding,protein binding,protein phosphatase 1 binding,enzyme binding,phosphatase binding,protein phosphatase binding	-
		chr1	4141444	4141469	G	A	37.7119	6.1736	25.5631	2.61843	ANN=A	intron_variant	MODIFIER	CLUMA_CG019979	CLUMA_CG019979-RD	(nr)_putative_nuclear_pore_complex_protein_DDB_G0274915-like	GO:0003674,GO:0005488,GO:0005515,GO:0008157,GO:0019899,GO:0019902,GO:0019903	molecular_function,binding,protein binding,protein phosphatase 1 binding,enzyme binding,phosphatase binding,protein phosphatase binding	-
		chr1	4141536	4141561	G	A	34.97	5.6369	24.7541	2.48737	ANN=A	intron_variant	MODIFIER	CLUMA_CG019979	CLUMA_CG019979-RD	(nr)_putative_nuclear_pore_complex_protein_DDB_G0274915-like	GO:0003674,GO:0005488,GO:0005515,GO:0008157,GO:0019899,GO:0019902,GO:0019903	molecular_function,binding,protein binding,protein phosphatase 1 binding,enzyme binding,phosphatase binding,protein phosphatase binding	-
		chr1	4141652	4141677	T	G	36.5602	6.01021	25.0775	2.5396	ANN=G	intron_variant	MODIFIER	CLUMA_CG019979	CLUMA_CG019979-RD	(nr)_putative_nuclear_pore_complex_protein_DDB_G0274915-like	GO:0003674,GO:0005488,GO:0005515,GO:0008157,GO:0019899,GO:0019902,GO:0019903	molecular_function,binding,protein binding,protein phosphatase 1 binding,enzyme binding,phosphatase binding,protein phosphatase binding	-
		chr1	4141980	4142005	T	C	38.6977	6.67925	29.9611	3.3512	ANN=C	intron_variant	MODIFIER	CLUMA_CG019979	CLUMA_CG019979-RD	(nr)_putative_nuclear_pore_complex_protein_DDB_G0274915-like	GO:0003674,GO:0005488,GO:0005515,GO:0008157,GO:0019899,GO:0019902,GO:0019903	molecular_function,binding,protein binding,protein phosphatase 1 binding,enzyme binding,phosphatase binding,protein phosphatase binding	-
		chr1	4142157	4142182	A	G	35.1943	5.93148	25.0858	2.54095	ANN=G	intron_variant	MODIFIER	CLUMA_CG019979	CLUMA_CG019979-RD	(nr)_putative_nuclear_pore_complex_protein_DDB_G0274915-like	GO:0003674,GO:0005488,GO:0005515,GO:0008157,GO:0019899,GO:0019902,GO:0019903	molecular_function,binding,protein binding,protein phosphatase 1 binding,enzyme binding,phosphatase binding,protein phosphatase binding	-
		chr1	4143266	4143291	C	T	32.3413	6.32575	27.8033	2.98767	ANN=T	intron_variant	MODIFIER	CLUMA_CG019979	CLUMA_CG019979-RD	(nr)_putative_nuclear_pore_complex_protein_DDB_G0274915-like	GO:0003674,GO:0005488,GO:0005515,GO:0008157,GO:0019899,GO:0019902,GO:0019903	molecular_function,binding,protein binding,protein phosphatase 1 binding,enzyme binding,phosphatase binding,protein phosphatase binding	-
		chr1	4143360	4143385	G	C	27.8685	6.20411	23.6294	2.30739	ANN=C	intron_variant	MODIFIER	CLUMA_CG019979	CLUMA_CG019979-RD	(nr)_putative_nuclear_pore_complex_protein_DDB_G0274915-like	GO:0003674,GO:0005488,GO:0005515,GO:0008157,GO:0019899,GO:0019902,GO:0019903	molecular_function,binding,protein binding,protein phosphatase 1 binding,enzyme binding,phosphatase binding,protein phosphatase binding	-
		chr1	4714034	4714079	AT	A	24.2659	3.67833	22.3236	2.10193	ANN=A	intergenic_region	MODIFIER	CLUMA_CG000851	CLUMA_CG000851	(sp)_similar_to_Dynamin-1-like_protein_CLUMA_CG000851	GO:0000266,GO:0000278,GO:0000281,GO:0000910,GO:0001703,GO:0003373,GO:0003374,GO:0003674,GO:0003824,GO:0003924,GO:0005488,GO:0005515,GO:0005575,GO:0005622,GO:0005623,GO:0005737,GO:0005739,GO:0005740,GO:0005856,GO:0005875,GO:0006810,GO:0006897,GO:0006900,GO:0006996,GO:0007005,GO:0007049,GO:0007275,GO:0007369,GO:0007370,GO:0008017,GO:0008092,GO:0008150,GO:0009653,GO:0009790,GO:0009987,GO:0010004,GO:…	mitochondrial fission,mitotic cell cycle,mitotic cytokinesis,cytokinesis,gastrulation with mouth forming first,dynamin family protein polymerization involved in membrane fission,dynamin family protein polymerization involved in mitochondrial fission,molecular_function,catalytic activity,GTPase activity,binding,protein binding,cellular_component,intracellular,cell,cytoplasm,mitochondrion,mitochond…	Name for GO id(s) GO:0044422,GO:0044424,GO:0044429,GO:0044430,GO:0044444,GO:0044446,GO:0044464 not found - obsolete?
		chr1	4714034	4714079	AT	A	24.2659	3.67833	22.3236	2.10193	ANN=A	intergenic_region	MODIFIER	CLUMA_CG000853	CLUMA_CG000853	CLUMA_CG000853	-	-	-
		chr1	4717077	4717122	C	T	21.6536	3.98035	26.6936	2.80365	ANN=T	synonymous_variant	LOW	CLUMA_CG000848	CLUMA_CG000848-RA	CLUMA_CG000848	-	-	-
		chr1	4717131	4717176	G	T	20.3149	3.18771	22.368	2.10885	ANN=T	splice_region_variant&intron_variant	LOW	CLUMA_CG000848	CLUMA_CG000848-RA	CLUMA_CG000848	-	-	-
		chr1	4802038	4802083	C	T	29.4646	5.22262	28.3806	3.08422	ANN=T	missense_variant	MODERATE	CLUMA_CG000874	CLUMA_CG000874-RG	(nr)_putative_microtubule-associated_protein_tau	-	-	-
		chr1	4802678	4802723	A	T	35.5696	5.54971	26.8796	2.83435	ANN=T	synonymous_variant	LOW	CLUMA_CG000874	CLUMA_CG000874-RG	(nr)_putative_microtubule-associated_protein_tau	-	-	-
		chr1	4806074	4806119	AT	A	29.9482	3.9733	25.2397	2.56589	ANN=A	intron_variant	MODIFIER	CLUMA_CG000874	CLUMA_CG000874-RG	(nr)_putative_microtubule-associated_protein_tau	-	-	-
		chr1	4808691	4808736	A	T	24.9355	3.30012	22.1852	2.08038	ANN=T	3_prime_UTR_variant	MODIFIER	CLUMA_CG000874	CLUMA_CG000874-RG	(nr)_putative_microtubule-associated_protein_tau	-	-	-
		chr1	4817144	4817189	A	G	25.3129	4.02963	22.2088	2.08406	ANN=G	synonymous_variant	LOW	CLUMA_CG000841	CLUMA_CG000841-RA	CLUMA_CG000841	-	-	-
		chr1	4829113	4829158	C	T	23.8638	3.63023	21.9872	2.04966	ANN=T	5_prime_UTR_variant	MODIFIER	CLUMA_CG000875	CLUMA_CG000875-RC	(mn)_fork_head_box_transcription_factor_forkhead_box_sub-group_O_(foxo)	-	-	-
		chr1	5674933	5674983	T	C	27.0124	3.54677	30.6279	3.46492	ANN=C	intron_variant	MODIFIER	CLUMA_CG018930	CLUMA_CG018930-RB	(sp)_putative_5'-nucleotidase_domain-containing_protein_3	GO:0003674,GO:0003676,GO:0003677,GO:0003697,GO:0003824,GO:0005488,GO:0005575,GO:0005622,GO:0005623,GO:0005634,GO:0006793,GO:0006796,GO:0006950,GO:0006974,GO:0008150,GO:0008152,GO:0008252,GO:0008253,GO:0009987,GO:0016311,GO:0016787,GO:0016788,GO:0016791,GO:0033554,GO:0042578,GO:0043226,GO:0043227,GO:0043229,GO:0043231,GO:0044237,GO:0044424,GO:0044464,GO:0050896,GO:0051716,GO:0097159,GO:1901363	molecular_function,nucleic acid binding,DNA binding,single-stranded DNA binding,catalytic activity,binding,cellular_component,intracellular,cell,nucleus,phosphorus metabolic process,phosphate-containing compound metabolic process,response to stress,cellular response to DNA damage stimulus,biological_process,metabolic process,nucleotidase activity,5'-nucleotidase activity,cellular process,dephosph…	Name for GO id(s) GO:0044424,GO:0044464 not found - obsolete?
		chr1	5685358	5685408	G	T	28.2505	4.67623	28.2175	3.0569	ANN=T	intron_variant	MODIFIER	CLUMA_CG019124	CLUMA_CG019124-RA	(mn)_Tyramine_receptor_II_(TyrRII)	GO:0003008,GO:0003674,GO:0004888,GO:0004930,GO:0005575,GO:0005623,GO:0005886,GO:0005887,GO:0007154,GO:0007165,GO:0007186,GO:0007187,GO:0007188,GO:0007189,GO:0007191,GO:0007193,GO:0007200,GO:0007211,GO:0007212,GO:0007610,GO:0007611,GO:0007612,GO:0008150,GO:0008226,GO:0008227,GO:0009719,GO:0009987,GO:0010033,GO:0010243,GO:0014075,GO:0016020,GO:0016021,GO:0019932,GO:0019933,GO:0019935,GO:0023052,GO:…	system process,molecular_function,transmembrane signaling receptor activity,G protein-coupled receptor activity,cellular_component,cell,plasma membrane,integral component of plasma membrane,cell communication,signal transduction,G protein-coupled receptor signaling pathway,G protein-coupled receptor signaling pathway, coupled to cyclic nucleotide second messenger,adenylate cyclase-modulating G pr…	Name for GO id(s) GO:0044425,GO:0044459,GO:0044464 not found - obsolete?
		chr1	6157719	6157772	T	TA	29.8211	4.69085	30.0351	3.36378	ANN=TA	intergenic_region	MODIFIER	CLUMA_CG003064	CLUMA_CG003064	(cdd)_SMC_prok_B_domain_containing_protein	GO:0003674,GO:0003779,GO:0005488,GO:0005515,GO:0005575,GO:0005622,GO:0005623,GO:0005737,GO:0005856,GO:0005865,GO:0008064,GO:0008092,GO:0008150,GO:0009987,GO:0010638,GO:0015629,GO:0016043,GO:0022603,GO:0030016,GO:0030017,GO:0030832,GO:0030833,GO:0030838,GO:0031334,GO:0032271,GO:0032273,GO:0032535,GO:0032956,GO:0032970,GO:0033043,GO:0036379,GO:0043226,GO:0043228,GO:0043229,GO:0043232,GO:0043254,GO:…	molecular_function,actin binding,binding,protein binding,cellular_component,intracellular,cell,cytoplasm,cytoskeleton,striated muscle thin filament,regulation of actin polymerization or depolymerization,cytoskeletal protein binding,biological_process,cellular process,positive regulation of organelle organization,actin cytoskeleton,cellular component organization,regulation of anatomical structure…	Name for GO id(s) GO:0044422,GO:0044424,GO:0044430,GO:0044444,GO:0044446,GO:0044449,GO:0044464 not found - obsolete?
		chr1	6157719	6157772	T	TA	29.8211	4.69085	30.0351	3.36378	ANN=TA	intergenic_region	MODIFIER	CLUMA_CG003061	CLUMA_CG003061	CLUMA_CG003061	-	-	-
		chr1	6653569	6653623	A	G	25.3509	3.99994	35.4781	4.30933	ANN=G	intergenic_region	MODIFIER	CLUMA_CG005117	CLUMA_CG005117	CLUMA_CG005117	-	-	-
		chr1	6653569	6653623	A	G	25.3509	3.99994	35.4781	4.30933	ANN=G	intergenic_region	MODIFIER	CLUMA_CG024319	CLUMA_CG024319	CLUMA_CG024319	-	-	-
		chr1	6653816	6653870	A	T	23.6749	4.5812	25.0152	2.52954	ANN=T	intergenic_region	MODIFIER	CLUMA_CG005117	CLUMA_CG005117	CLUMA_CG005117	-	-	-
		chr1	6653816	6653870	A	T	23.6749	4.5812	25.0152	2.52954	ANN=T	intergenic_region	MODIFIER	CLUMA_CG024319	CLUMA_CG024319	CLUMA_CG024319	-	-	-
		chr1	7760017	7760073	G	T	21.0759	3.38248	25.164	2.55361	ANN=T	missense_variant	MODERATE	CLUMA_CG005439	CLUMA_CG005439-RA	(mn)_Ionotropic_receptor_7.x31_(IR7.x31)	-	-	-
		chr1	7889320	7889380	A	T	25.0661	4.53584	21.7422	2.01175	ANN=T	3_prime_UTR_variant	MODIFIER	CLUMA_CG005469	CLUMA_CG005469-RG	(mn)_Small_conductance_calcium-activated_K+_channel_1_(Sk1)	GO:0003674,GO:0005215,GO:0005216,GO:0005227,GO:0005261,GO:0005267,GO:0005488,GO:0005515,GO:0005516,GO:0005575,GO:0005623,GO:0005886,GO:0006810,GO:0006811,GO:0006812,GO:0006813,GO:0007154,GO:0007165,GO:0008150,GO:0008324,GO:0009881,GO:0009987,GO:0015075,GO:0015077,GO:0015079,GO:0015267,GO:0015269,GO:0015318,GO:0015672,GO:0016020,GO:0016021,GO:0016057,GO:0016286,GO:0022803,GO:0022836,GO:0022838,GO:…	molecular_function,transporter activity,ion channel activity,calcium activated cation channel activity,cation channel activity,potassium channel activity,binding,protein binding,calmodulin binding,cellular_component,cell,plasma membrane,transport,ion transport,cation transport,potassium ion transport,cell communication,signal transduction,biological_process,cation transmembrane transporter activi…	Name for GO id(s) GO:0022838,GO:0044425,GO:0044464,GO:0071804,GO:0097458 not found - obsolete?
		chr1	7890607	7890667	G	A	48.7807	6.43373	30.5372	3.44943	ANN=A	3_prime_UTR_variant	MODIFIER	CLUMA_CG005469	CLUMA_CG005469-RH	(mn)_Small_conductance_calcium-activated_K+_channel_1_(Sk1)	GO:0003674,GO:0005215,GO:0005216,GO:0005227,GO:0005261,GO:0005267,GO:0005488,GO:0005515,GO:0005516,GO:0005575,GO:0005623,GO:0005886,GO:0006810,GO:0006811,GO:0006812,GO:0006813,GO:0007154,GO:0007165,GO:0008150,GO:0008324,GO:0009881,GO:0009987,GO:0015075,GO:0015077,GO:0015079,GO:0015267,GO:0015269,GO:0015318,GO:0015672,GO:0016020,GO:0016021,GO:0016057,GO:0016286,GO:0022803,GO:0022836,GO:0022838,GO:…	molecular_function,transporter activity,ion channel activity,calcium activated cation channel activity,cation channel activity,potassium channel activity,binding,protein binding,calmodulin binding,cellular_component,cell,plasma membrane,transport,ion transport,cation transport,potassium ion transport,cell communication,signal transduction,biological_process,cation transmembrane transporter activi…	Name for GO id(s) GO:0022838,GO:0044425,GO:0044464,GO:0071804,GO:0097458 not found - obsolete?
		chr1	7890624	7890684	G	A	33.1845	6.31378	22.9705	2.20322	ANN=A	3_prime_UTR_variant	MODIFIER	CLUMA_CG005469	CLUMA_CG005469-RH	(mn)_Small_conductance_calcium-activated_K+_channel_1_(Sk1)	GO:0003674,GO:0005215,GO:0005216,GO:0005227,GO:0005261,GO:0005267,GO:0005488,GO:0005515,GO:0005516,GO:0005575,GO:0005623,GO:0005886,GO:0006810,GO:0006811,GO:0006812,GO:0006813,GO:0007154,GO:0007165,GO:0008150,GO:0008324,GO:0009881,GO:0009987,GO:0015075,GO:0015077,GO:0015079,GO:0015267,GO:0015269,GO:0015318,GO:0015672,GO:0016020,GO:0016021,GO:0016057,GO:0016286,GO:0022803,GO:0022836,GO:0022838,GO:…	molecular_function,transporter activity,ion channel activity,calcium activated cation channel activity,cation channel activity,potassium channel activity,binding,protein binding,calmodulin binding,cellular_component,cell,plasma membrane,transport,ion transport,cation transport,potassium ion transport,cell communication,signal transduction,biological_process,cation transmembrane transporter activi…	Name for GO id(s) GO:0022838,GO:0044425,GO:0044464,GO:0071804,GO:0097458 not found - obsolete?
		chr1	7891256	7891316	T	G	28.4886	4.81106	26.2389	2.72887	ANN=G	intron_variant	MODIFIER	CLUMA_CG005469	CLUMA_CG005469-RG	(mn)_Small_conductance_calcium-activated_K+_channel_1_(Sk1)	GO:0003674,GO:0005215,GO:0005216,GO:0005227,GO:0005261,GO:0005267,GO:0005488,GO:0005515,GO:0005516,GO:0005575,GO:0005623,GO:0005886,GO:0006810,GO:0006811,GO:0006812,GO:0006813,GO:0007154,GO:0007165,GO:0008150,GO:0008324,GO:0009881,GO:0009987,GO:0015075,GO:0015077,GO:0015079,GO:0015267,GO:0015269,GO:0015318,GO:0015672,GO:0016020,GO:0016021,GO:0016057,GO:0016286,GO:0022803,GO:0022836,GO:0022838,GO:…	molecular_function,transporter activity,ion channel activity,calcium activated cation channel activity,cation channel activity,potassium channel activity,binding,protein binding,calmodulin binding,cellular_component,cell,plasma membrane,transport,ion transport,cation transport,potassium ion transport,cell communication,signal transduction,biological_process,cation transmembrane transporter activi…	Name for GO id(s) GO:0022838,GO:0044425,GO:0044464,GO:0071804,GO:0097458 not found - obsolete?
		chr1	7891292	7891352	A	C	39.77	7.01337	31.5303	3.61981	ANN=C	intron_variant	MODIFIER	CLUMA_CG005469	CLUMA_CG005469-RG	(mn)_Small_conductance_calcium-activated_K+_channel_1_(Sk1)	GO:0003674,GO:0005215,GO:0005216,GO:0005227,GO:0005261,GO:0005267,GO:0005488,GO:0005515,GO:0005516,GO:0005575,GO:0005623,GO:0005886,GO:0006810,GO:0006811,GO:0006812,GO:0006813,GO:0007154,GO:0007165,GO:0008150,GO:0008324,GO:0009881,GO:0009987,GO:0015075,GO:0015077,GO:0015079,GO:0015267,GO:0015269,GO:0015318,GO:0015672,GO:0016020,GO:0016021,GO:0016057,GO:0016286,GO:0022803,GO:0022836,GO:0022838,GO:…	molecular_function,transporter activity,ion channel activity,calcium activated cation channel activity,cation channel activity,potassium channel activity,binding,protein binding,calmodulin binding,cellular_component,cell,plasma membrane,transport,ion transport,cation transport,potassium ion transport,cell communication,signal transduction,biological_process,cation transmembrane transporter activi…	Name for GO id(s) GO:0022838,GO:0044425,GO:0044464,GO:0071804,GO:0097458 not found - obsolete?
		chr1	7892283	7892343	T	C	32.9559	6.47852	28.4552	3.09674	ANN=C	splice_region_variant&intron_variant	LOW	CLUMA_CG005469	CLUMA_CG005469-RG	(mn)_Small_conductance_calcium-activated_K+_channel_1_(Sk1)	GO:0003674,GO:0005215,GO:0005216,GO:0005227,GO:0005261,GO:0005267,GO:0005488,GO:0005515,GO:0005516,GO:0005575,GO:0005623,GO:0005886,GO:0006810,GO:0006811,GO:0006812,GO:0006813,GO:0007154,GO:0007165,GO:0008150,GO:0008324,GO:0009881,GO:0009987,GO:0015075,GO:0015077,GO:0015079,GO:0015267,GO:0015269,GO:0015318,GO:0015672,GO:0016020,GO:0016021,GO:0016057,GO:0016286,GO:0022803,GO:0022836,GO:0022838,GO:…	molecular_function,transporter activity,ion channel activity,calcium activated cation channel activity,cation channel activity,potassium channel activity,binding,protein binding,calmodulin binding,cellular_component,cell,plasma membrane,transport,ion transport,cation transport,potassium ion transport,cell communication,signal transduction,biological_process,cation transmembrane transporter activi…	Name for GO id(s) GO:0022838,GO:0044425,GO:0044464,GO:0071804,GO:0097458 not found - obsolete?
		chr1	7999509	7999569	T	A	21.7241	3.75736	25.9325	2.67869	ANN=A	intron_variant	MODIFIER	CLUMA_CG005509	CLUMA_CG005509-RA	CLUMA_CG005509	-	-	-
		chr1	8805934	8806000	T	C	32.0351	5.80894	28.4865	3.10198	ANN=C	intron_variant	MODIFIER	CLUMA_CG024370	CLUMA_CG024370-RA	CLUMA_CG024370	-	-	-
		chr1	8806052	8806118	G	A	23.7144	4.43693	24.9503	2.51904	ANN=A	intron_variant	MODIFIER	CLUMA_CG024370	CLUMA_CG024370-RA	CLUMA_CG024370	-	-	-
		chr1	9563491	9563562	T	C	32.119	4.22569	22.4891	2.12775	ANN=C	intron_variant	MODIFIER	CLUMA_CG018759	CLUMA_CG018759-RA	(sp)_putative_A_disintegrin_and_metalloproteinase_with_thrombospondin_motifs_12	GO:0008150,GO:0009966,GO:0009968,GO:0010646,GO:0010648,GO:0023051,GO:0023057,GO:0042058,GO:0042059,GO:0048519,GO:0048523,GO:0048583,GO:0048585,GO:0050789,GO:0050794,GO:0065007,GO:1901184,GO:1901185	biological_process,regulation of signal transduction,negative regulation of signal transduction,regulation of cell communication,negative regulation of cell communication,regulation of signaling,negative regulation of signaling,regulation of epidermal growth factor receptor signaling pathway,negative regulation of epidermal growth factor receptor signaling pathway,negative regulation of biologica…	-
		chr1	9756528	9756601	C	T	24.6051	4.23859	24.465	2.44086	ANN=T	intergenic_region	MODIFIER	CLUMA_CG024376	CLUMA_CG024376	CLUMA_CG024376	-	-	-
		chr1	9756528	9756601	C	T	24.6051	4.23859	24.465	2.44086	ANN=T	intergenic_region	MODIFIER	CLUMA_CG024376	CLUMA_CG024376	CLUMA_CG024376	-	-	-
		chr1	9756528	9756601	C	T	24.6051	4.23859	24.465	2.44086	ANN=T	intergenic_region	MODIFIER	CLUMA_CG018684	CLUMA_CG018684	CLUMA_CG018684	-	-	-
		chr1	9756528	9756601	C	T	24.6051	4.23859	24.465	2.44086	ANN=T	intergenic_region	MODIFIER	CLUMA_CG018684	CLUMA_CG018684	CLUMA_CG018684	-	-	-
		chr1	9756530	9756603	A	T	25.2266	3.59977	25.1655	2.55385	ANN=T	intergenic_region	MODIFIER	CLUMA_CG024376	CLUMA_CG024376	CLUMA_CG024376	-	-	-
		chr1	9756530	9756603	A	T	25.2266	3.59977	25.1655	2.55385	ANN=T	intergenic_region	MODIFIER	CLUMA_CG024376	CLUMA_CG024376	CLUMA_CG024376	-	-	-
		chr1	9756530	9756603	A	T	25.2266	3.59977	25.1655	2.55385	ANN=T	intergenic_region	MODIFIER	CLUMA_CG018684	CLUMA_CG018684	CLUMA_CG018684	-	-	-
		chr1	9756530	9756603	A	T	25.2266	3.59977	25.1655	2.55385	ANN=T	intergenic_region	MODIFIER	CLUMA_CG018684	CLUMA_CG018684	CLUMA_CG018684	-	-	-
		chr1	10231876	10231948	A	G	31.5618	6.04705	26.1073	2.70731	ANN=G	intergenic_region	MODIFIER	CLUMA_CG020415	CLUMA_CG020415	(mn)_Odorant_receptor_60_(OR60)	-	-	-
		chr1	10231876	10231948	A	G	31.5618	6.04705	26.1073	2.70731	ANN=G	intergenic_region	MODIFIER	CLUMA_CG003976	CLUMA_CG003976	(sp)_related_to_Phospholipase_A2	-	-	-
		chr1	10852886	10852958	A	T	20.2365	3.22291	22.4681	2.12448	ANN=T	5_prime_UTR_variant	MODIFIER	CLUMA_CG017063	CLUMA_CG017063-RB	(sp)_putative_GDNF_family_receptor_alpha-like	-	-	-
		chr1	10969500	10969572	AT	A	21.6604	5.02948	31.4879	3.61252	ANN=A	intron_variant	MODIFIER	CLUMA_CG017016	CLUMA_CG017016-RA	(sp)_putative_Glutamate_dehydrogenase,_mitochondrial	GO:0003674,GO:0003824,GO:0004352,GO:0004353,GO:0005488,GO:0005515,GO:0005575,GO:0005622,GO:0005623,GO:0005737,GO:0005739,GO:0005759,GO:0006082,GO:0006103,GO:0006106,GO:0006116,GO:0006139,GO:0006520,GO:0006536,GO:0006538,GO:0006725,GO:0006732,GO:0006733,GO:0006734,GO:0006753,GO:0006793,GO:0006796,GO:0006807,GO:0008150,GO:0008152,GO:0009056,GO:0009063,GO:0009064,GO:0009065,GO:0009117,GO:0009987,GO:…	molecular_function,catalytic activity,glutamate dehydrogenase (NAD+) activity,glutamate dehydrogenase [NAD(P)+] activity,binding,protein binding,cellular_component,intracellular,cell,cytoplasm,mitochondrion,mitochondrial matrix,organic acid metabolic process,2-oxoglutarate metabolic process,fumarate metabolic process,NADH oxidation,nucleobase-containing compound metabolic process,cellular amino a…	Name for GO id(s) GO:0044422,GO:0044424,GO:0044429,GO:0044444,GO:0044446,GO:0044464 not found - obsolete?
		chr1	11878243	11878324	G	A	32.8282	5.44209	26.2038	2.72311	ANN=A	intron_variant	MODIFIER	CLUMA_CG001965	CLUMA_CG001965-RA	(mn)_similar_(sima)	GO:0000003,GO:0000981,GO:0001228,GO:0001558,GO:0001666,GO:0002682,GO:0003006,GO:0003674,GO:0003700,GO:0005575,GO:0005622,GO:0005623,GO:0005634,GO:0005667,GO:0005737,GO:0005829,GO:0006139,GO:0006351,GO:0006355,GO:0006357,GO:0006366,GO:0006725,GO:0006807,GO:0006950,GO:0007154,GO:0007165,GO:0007166,GO:0007167,GO:0007169,GO:0007275,GO:0007276,GO:0007281,GO:0007292,GO:0008150,GO:0008152,GO:0008286,GO:…	reproduction,DNA-binding transcription factor activity, RNA polymerase II-specific,DNA-binding transcription activator activity, RNA polymerase II-specific,regulation of cell growth,response to hypoxia,regulation of immune system process,developmental process involved in reproduction,molecular_function,DNA-binding transcription factor activity,cellular_component,intracellular,cell,nucleus,transcr…	Name for GO id(s) GO:0044422,GO:0044424,GO:0044428,GO:0044444,GO:0044446,GO:0044464,GO:0044798 not found - obsolete?
		chr1	11878247	11878328	GT	G	31.7088	4.26111	24.0786	2.37896	ANN=G	intron_variant	MODIFIER	CLUMA_CG001965	CLUMA_CG001965-RA	(mn)_similar_(sima)	GO:0000003,GO:0000981,GO:0001228,GO:0001558,GO:0001666,GO:0002682,GO:0003006,GO:0003674,GO:0003700,GO:0005575,GO:0005622,GO:0005623,GO:0005634,GO:0005667,GO:0005737,GO:0005829,GO:0006139,GO:0006351,GO:0006355,GO:0006357,GO:0006366,GO:0006725,GO:0006807,GO:0006950,GO:0007154,GO:0007165,GO:0007166,GO:0007167,GO:0007169,GO:0007275,GO:0007276,GO:0007281,GO:0007292,GO:0008150,GO:0008152,GO:0008286,GO:…	reproduction,DNA-binding transcription factor activity, RNA polymerase II-specific,DNA-binding transcription activator activity, RNA polymerase II-specific,regulation of cell growth,response to hypoxia,regulation of immune system process,developmental process involved in reproduction,molecular_function,DNA-binding transcription factor activity,cellular_component,intracellular,cell,nucleus,transcr…	Name for GO id(s) GO:0044422,GO:0044424,GO:0044428,GO:0044444,GO:0044446,GO:0044464,GO:0044798 not found - obsolete?
		chr1	11878254	11878335	AG	A	31.2865	5.57261	25.4921	2.60688	ANN=A	intron_variant	MODIFIER	CLUMA_CG001965	CLUMA_CG001965-RA	(mn)_similar_(sima)	GO:0000003,GO:0000981,GO:0001228,GO:0001558,GO:0001666,GO:0002682,GO:0003006,GO:0003674,GO:0003700,GO:0005575,GO:0005622,GO:0005623,GO:0005634,GO:0005667,GO:0005737,GO:0005829,GO:0006139,GO:0006351,GO:0006355,GO:0006357,GO:0006366,GO:0006725,GO:0006807,GO:0006950,GO:0007154,GO:0007165,GO:0007166,GO:0007167,GO:0007169,GO:0007275,GO:0007276,GO:0007281,GO:0007292,GO:0008150,GO:0008152,GO:0008286,GO:…	reproduction,DNA-binding transcription factor activity, RNA polymerase II-specific,DNA-binding transcription activator activity, RNA polymerase II-specific,regulation of cell growth,response to hypoxia,regulation of immune system process,developmental process involved in reproduction,molecular_function,DNA-binding transcription factor activity,cellular_component,intracellular,cell,nucleus,transcr…	Name for GO id(s) GO:0044422,GO:0044424,GO:0044428,GO:0044444,GO:0044446,GO:0044464,GO:0044798 not found - obsolete?
		chr1	12451161	12451248	A	G	25.1042	4.4988	22.8191	2.17942	ANN=G	intron_variant	MODIFIER	CLUMA_CG001819	CLUMA_CG001819-RA	(nr)_putative_actin_cytoskeleton-regulatory_complex_protein_PAN1	GO:0003674,GO:0005198,GO:0005214,GO:0005575,GO:0005576,GO:0007275,GO:0008010,GO:0008150,GO:0031012,GO:0032501,GO:0032502,GO:0040003,GO:0042302,GO:0042335,GO:0044421,GO:0048856	molecular_function,structural molecule activity,structural constituent of chitin-based cuticle,cellular_component,extracellular region,multicellular organism development,structural constituent of chitin-based larval cuticle,biological_process,extracellular matrix,multicellular organismal process,developmental process,chitin-based cuticle development,structural constituent of cuticle,cuticle devel…	Name for GO id(s) GO:0044421 not found - obsolete?
		chr1	12759599	12759691	G	T	20.3402	3.92005	24.4754	2.44253	ANN=T	intergenic_region	MODIFIER	CLUMA_CG024385	CLUMA_CG024385	(sp)_putative_Protein_muscleblind	GO:0000003,GO:0000381,GO:0001654,GO:0001745,GO:0001751,GO:0001754,GO:0003674,GO:0003676,GO:0003677,GO:0005488,GO:0005575,GO:0005622,GO:0005623,GO:0005634,GO:0005737,GO:0006915,GO:0006996,GO:0007275,GO:0007399,GO:0007422,GO:0007423,GO:0007517,GO:0007525,GO:0007610,GO:0007617,GO:0007618,GO:0008150,GO:0008219,GO:0009653,GO:0009887,GO:0009987,GO:0010468,GO:0012501,GO:0016043,GO:0019098,GO:0019219,GO:…	reproduction,regulation of alternative mRNA splicing, via spliceosome,eye development,compound eye morphogenesis,compound eye photoreceptor cell differentiation,eye photoreceptor cell differentiation,molecular_function,nucleic acid binding,DNA binding,binding,cellular_component,intracellular,cell,nucleus,cytoplasm,apoptotic process,organelle organization,multicellular organism development,nervous…	Name for GO id(s) GO:0044422,GO:0044424,GO:0044444,GO:0044449,GO:0044464 not found - obsolete?
		chr1	12759599	12759691	G	T	20.3402	3.92005	24.4754	2.44253	ANN=T	intergenic_region	MODIFIER	CLUMA_CG001740	CLUMA_CG001740	CLUMA_CG001740	-	-	-
		chr1	13939595	13939690	AT	A	28.452	4.55465	40.0637	5.13081	ANN=A	intron_variant	MODIFIER	CLUMA_CG002622	CLUMA_CG002622-RA	(sp)_putative_Coiled-coil_domain-containing_protein_lobo	GO:0000003,GO:0005575,GO:0005623,GO:0005929,GO:0006928,GO:0007320,GO:0007618,GO:0007620,GO:0008150,GO:0009987,GO:0019953,GO:0022414,GO:0030317,GO:0031514,GO:0032501,GO:0032504,GO:0040011,GO:0042995,GO:0043226,GO:0044464,GO:0044703,GO:0044706,GO:0046692,GO:0046693,GO:0048609,GO:0048870,GO:0051179,GO:0051674,GO:0051704,GO:0097722,GO:0120025	reproduction,cellular_component,cell,cilium,movement of cell or subcellular component,insemination,mating,copulation,biological_process,cellular process,sexual reproduction,reproductive process,flagellated sperm motility,motile cilium,multicellular organismal process,multicellular organism reproduction,locomotion,cell projection,organelle,-,multi-organism reproductive process,multi-multicellular …	Name for GO id(s) GO:0044464 not found - obsolete?
		chr1	13939600	13939695	AG	A	30.3729	4.09692	39.7511	5.07421	ANN=A	intron_variant	MODIFIER	CLUMA_CG002622	CLUMA_CG002622-RA	(sp)_putative_Coiled-coil_domain-containing_protein_lobo	GO:0000003,GO:0005575,GO:0005623,GO:0005929,GO:0006928,GO:0007320,GO:0007618,GO:0007620,GO:0008150,GO:0009987,GO:0019953,GO:0022414,GO:0030317,GO:0031514,GO:0032501,GO:0032504,GO:0040011,GO:0042995,GO:0043226,GO:0044464,GO:0044703,GO:0044706,GO:0046692,GO:0046693,GO:0048609,GO:0048870,GO:0051179,GO:0051674,GO:0051704,GO:0097722,GO:0120025	reproduction,cellular_component,cell,cilium,movement of cell or subcellular component,insemination,mating,copulation,biological_process,cellular process,sexual reproduction,reproductive process,flagellated sperm motility,motile cilium,multicellular organismal process,multicellular organism reproduction,locomotion,cell projection,organelle,-,multi-organism reproductive process,multi-multicellular …	Name for GO id(s) GO:0044464 not found - obsolete?
		chr1	13939855	13939950	A	T	28.7861	3.79914	35.6689	4.34311	ANN=T	intron_variant	MODIFIER	CLUMA_CG002622	CLUMA_CG002622-RA	(sp)_putative_Coiled-coil_domain-containing_protein_lobo	GO:0000003,GO:0005575,GO:0005623,GO:0005929,GO:0006928,GO:0007320,GO:0007618,GO:0007620,GO:0008150,GO:0009987,GO:0019953,GO:0022414,GO:0030317,GO:0031514,GO:0032501,GO:0032504,GO:0040011,GO:0042995,GO:0043226,GO:0044464,GO:0044703,GO:0044706,GO:0046692,GO:0046693,GO:0048609,GO:0048870,GO:0051179,GO:0051674,GO:0051704,GO:0097722,GO:0120025	reproduction,cellular_component,cell,cilium,movement of cell or subcellular component,insemination,mating,copulation,biological_process,cellular process,sexual reproduction,reproductive process,flagellated sperm motility,motile cilium,multicellular organismal process,multicellular organism reproduction,locomotion,cell projection,organelle,-,multi-organism reproductive process,multi-multicellular …	Name for GO id(s) GO:0044464 not found - obsolete?
		chr1	13939856	13939951	A	T	30.7019	4.38646	36.7592	4.53681	ANN=T	intron_variant	MODIFIER	CLUMA_CG002622	CLUMA_CG002622-RA	(sp)_putative_Coiled-coil_domain-containing_protein_lobo	GO:0000003,GO:0005575,GO:0005623,GO:0005929,GO:0006928,GO:0007320,GO:0007618,GO:0007620,GO:0008150,GO:0009987,GO:0019953,GO:0022414,GO:0030317,GO:0031514,GO:0032501,GO:0032504,GO:0040011,GO:0042995,GO:0043226,GO:0044464,GO:0044703,GO:0044706,GO:0046692,GO:0046693,GO:0048609,GO:0048870,GO:0051179,GO:0051674,GO:0051704,GO:0097722,GO:0120025	reproduction,cellular_component,cell,cilium,movement of cell or subcellular component,insemination,mating,copulation,biological_process,cellular process,sexual reproduction,reproductive process,flagellated sperm motility,motile cilium,multicellular organismal process,multicellular organism reproduction,locomotion,cell projection,organelle,-,multi-organism reproductive process,multi-multicellular …	Name for GO id(s) GO:0044464 not found - obsolete?
		chr1	13939864	13939959	A	G	30.8693	3.88643	36.4751	4.48622	ANN=G	intron_variant	MODIFIER	CLUMA_CG002622	CLUMA_CG002622-RA	(sp)_putative_Coiled-coil_domain-containing_protein_lobo	GO:0000003,GO:0005575,GO:0005623,GO:0005929,GO:0006928,GO:0007320,GO:0007618,GO:0007620,GO:0008150,GO:0009987,GO:0019953,GO:0022414,GO:0030317,GO:0031514,GO:0032501,GO:0032504,GO:0040011,GO:0042995,GO:0043226,GO:0044464,GO:0044703,GO:0044706,GO:0046692,GO:0046693,GO:0048609,GO:0048870,GO:0051179,GO:0051674,GO:0051704,GO:0097722,GO:0120025	reproduction,cellular_component,cell,cilium,movement of cell or subcellular component,insemination,mating,copulation,biological_process,cellular process,sexual reproduction,reproductive process,flagellated sperm motility,motile cilium,multicellular organismal process,multicellular organism reproduction,locomotion,cell projection,organelle,-,multi-organism reproductive process,multi-multicellular …	Name for GO id(s) GO:0044464 not found - obsolete?
		chr1	13941876	13941971	G	A	20.3214	5.38884	33.6985	3.99625	ANN=A	intron_variant	MODIFIER	CLUMA_CG002622	CLUMA_CG002622-RA	(sp)_putative_Coiled-coil_domain-containing_protein_lobo	GO:0000003,GO:0005575,GO:0005623,GO:0005929,GO:0006928,GO:0007320,GO:0007618,GO:0007620,GO:0008150,GO:0009987,GO:0019953,GO:0022414,GO:0030317,GO:0031514,GO:0032501,GO:0032504,GO:0040011,GO:0042995,GO:0043226,GO:0044464,GO:0044703,GO:0044706,GO:0046692,GO:0046693,GO:0048609,GO:0048870,GO:0051179,GO:0051674,GO:0051704,GO:0097722,GO:0120025	reproduction,cellular_component,cell,cilium,movement of cell or subcellular component,insemination,mating,copulation,biological_process,cellular process,sexual reproduction,reproductive process,flagellated sperm motility,motile cilium,multicellular organismal process,multicellular organism reproduction,locomotion,cell projection,organelle,-,multi-organism reproductive process,multi-multicellular …	Name for GO id(s) GO:0044464 not found - obsolete?
		chr1	13941906	13942001	G	C	23.9811	4.39524	34.6425	4.16188	ANN=C	intron_variant	MODIFIER	CLUMA_CG002622	CLUMA_CG002622-RA	(sp)_putative_Coiled-coil_domain-containing_protein_lobo	GO:0000003,GO:0005575,GO:0005623,GO:0005929,GO:0006928,GO:0007320,GO:0007618,GO:0007620,GO:0008150,GO:0009987,GO:0019953,GO:0022414,GO:0030317,GO:0031514,GO:0032501,GO:0032504,GO:0040011,GO:0042995,GO:0043226,GO:0044464,GO:0044703,GO:0044706,GO:0046692,GO:0046693,GO:0048609,GO:0048870,GO:0051179,GO:0051674,GO:0051704,GO:0097722,GO:0120025	reproduction,cellular_component,cell,cilium,movement of cell or subcellular component,insemination,mating,copulation,biological_process,cellular process,sexual reproduction,reproductive process,flagellated sperm motility,motile cilium,multicellular organismal process,multicellular organism reproduction,locomotion,cell projection,organelle,-,multi-organism reproductive process,multi-multicellular …	Name for GO id(s) GO:0044464 not found - obsolete?
		chr1	14032644	14032739	AG	A	34.0774	5.26127	29.2164	3.22493	ANN=A	intron_variant	MODIFIER	CLUMA_CG002612	CLUMA_CG002612-RB	(sp)_putative_SH3_domain-containing_kinase-binding_protein_1	GO:0000003,GO:0001654,GO:0001667,GO:0001745,GO:0002064,GO:0002065,GO:0002066,GO:0003006,GO:0003674,GO:0005488,GO:0005515,GO:0005575,GO:0005576,GO:0005622,GO:0005623,GO:0005737,GO:0005886,GO:0005938,GO:0006928,GO:0006996,GO:0007010,GO:0007015,GO:0007275,GO:0007276,GO:0007281,GO:0007292,GO:0007297,GO:0007298,GO:0007423,GO:0008150,GO:0009653,GO:0009887,GO:0009888,GO:0009987,GO:0010564,GO:0010631,GO:…	reproduction,eye development,ameboidal-type cell migration,compound eye morphogenesis,epithelial cell development,columnar/cuboidal epithelial cell differentiation,columnar/cuboidal epithelial cell development,developmental process involved in reproduction,molecular_function,binding,protein binding,cellular_component,extracellular region,intracellular,cell,cytoplasm,plasma membrane,cell cortex,mo…	Name for GO id(s) GO:0032155,GO:0044421,GO:0044424,GO:0044425,GO:0044444,GO:0044448,GO:0044459,GO:0044464 not found - obsolete?
		chr1	14032696	14032791	C	T	28.5196	4.02173	24.8522	2.50319	ANN=T	intron_variant	MODIFIER	CLUMA_CG002612	CLUMA_CG002612-RB	(sp)_putative_SH3_domain-containing_kinase-binding_protein_1	GO:0000003,GO:0001654,GO:0001667,GO:0001745,GO:0002064,GO:0002065,GO:0002066,GO:0003006,GO:0003674,GO:0005488,GO:0005515,GO:0005575,GO:0005576,GO:0005622,GO:0005623,GO:0005737,GO:0005886,GO:0005938,GO:0006928,GO:0006996,GO:0007010,GO:0007015,GO:0007275,GO:0007276,GO:0007281,GO:0007292,GO:0007297,GO:0007298,GO:0007423,GO:0008150,GO:0009653,GO:0009887,GO:0009888,GO:0009987,GO:0010564,GO:0010631,GO:…	reproduction,eye development,ameboidal-type cell migration,compound eye morphogenesis,epithelial cell development,columnar/cuboidal epithelial cell differentiation,columnar/cuboidal epithelial cell development,developmental process involved in reproduction,molecular_function,binding,protein binding,cellular_component,extracellular region,intracellular,cell,cytoplasm,plasma membrane,cell cortex,mo…	Name for GO id(s) GO:0032155,GO:0044421,GO:0044424,GO:0044425,GO:0044444,GO:0044448,GO:0044459,GO:0044464 not found - obsolete?
		chr1	14032729	14032824	T	A	30.624	4.04576	25.2708	2.57092	ANN=A	intron_variant	MODIFIER	CLUMA_CG002612	CLUMA_CG002612-RB	(sp)_putative_SH3_domain-containing_kinase-binding_protein_1	GO:0000003,GO:0001654,GO:0001667,GO:0001745,GO:0002064,GO:0002065,GO:0002066,GO:0003006,GO:0003674,GO:0005488,GO:0005515,GO:0005575,GO:0005576,GO:0005622,GO:0005623,GO:0005737,GO:0005886,GO:0005938,GO:0006928,GO:0006996,GO:0007010,GO:0007015,GO:0007275,GO:0007276,GO:0007281,GO:0007292,GO:0007297,GO:0007298,GO:0007423,GO:0008150,GO:0009653,GO:0009887,GO:0009888,GO:0009987,GO:0010564,GO:0010631,GO:…	reproduction,eye development,ameboidal-type cell migration,compound eye morphogenesis,epithelial cell development,columnar/cuboidal epithelial cell differentiation,columnar/cuboidal epithelial cell development,developmental process involved in reproduction,molecular_function,binding,protein binding,cellular_component,extracellular region,intracellular,cell,cytoplasm,plasma membrane,cell cortex,mo…	Name for GO id(s) GO:0032155,GO:0044421,GO:0044424,GO:0044425,GO:0044444,GO:0044448,GO:0044459,GO:0044464 not found - obsolete?
		chr1	14033949	14034044	CAA	C	20.341	4.14014	25.2216	2.56295	ANN=C	5_prime_UTR_variant	MODIFIER	CLUMA_CG002549	CLUMA_CG002549-RA	(sp)_related_to_3-hydroxyisobutyryl-CoA_hydrolase,_mitochondrial_CLUMA_CG002549	GO:0008150,GO:0048519,GO:0048583,GO:0048585,GO:0050789,GO:0065007,GO:0080134,GO:1903034,GO:1903035	biological_process,negative regulation of biological process,regulation of response to stimulus,negative regulation of response to stimulus,regulation of biological process,biological regulation,regulation of response to stress,regulation of response to wounding,negative regulation of response to wounding	-
		chr1	14033988	14034083	G	A	37.8992	4.70207	31.192	3.56162	ANN=A	5_prime_UTR_variant	MODIFIER	CLUMA_CG002549	CLUMA_CG002549-RA	(sp)_related_to_3-hydroxyisobutyryl-CoA_hydrolase,_mitochondrial_CLUMA_CG002549	GO:0008150,GO:0048519,GO:0048583,GO:0048585,GO:0050789,GO:0065007,GO:0080134,GO:1903034,GO:1903035	biological_process,negative regulation of biological process,regulation of response to stimulus,negative regulation of response to stimulus,regulation of biological process,biological regulation,regulation of response to stress,regulation of response to wounding,negative regulation of response to wounding	-
		chr1	14034042	14034137	T	C	27.8573	4.78283	33.2962	3.92597	ANN=C	intron_variant	MODIFIER	CLUMA_CG002549	CLUMA_CG002549-RA	(sp)_related_to_3-hydroxyisobutyryl-CoA_hydrolase,_mitochondrial_CLUMA_CG002549	GO:0008150,GO:0048519,GO:0048583,GO:0048585,GO:0050789,GO:0065007,GO:0080134,GO:1903034,GO:1903035	biological_process,negative regulation of biological process,regulation of response to stimulus,negative regulation of response to stimulus,regulation of biological process,biological regulation,regulation of response to stress,regulation of response to wounding,negative regulation of response to wounding	-
		chr1	14034121	14034216	A	C	28.6285	3.84347	29.5116	3.27488	ANN=C	intron_variant	MODIFIER	CLUMA_CG002549	CLUMA_CG002549-RA	(sp)_related_to_3-hydroxyisobutyryl-CoA_hydrolase,_mitochondrial_CLUMA_CG002549	GO:0008150,GO:0048519,GO:0048583,GO:0048585,GO:0050789,GO:0065007,GO:0080134,GO:1903034,GO:1903035	biological_process,negative regulation of biological process,regulation of response to stimulus,negative regulation of response to stimulus,regulation of biological process,biological regulation,regulation of response to stress,regulation of response to wounding,negative regulation of response to wounding	-
		chr1	14034169	14034264	G	A	26.9077	3.8087	30.8875	3.50938	ANN=A	missense_variant	MODERATE	CLUMA_CG002549	CLUMA_CG002549-RA	(sp)_related_to_3-hydroxyisobutyryl-CoA_hydrolase,_mitochondrial_CLUMA_CG002549	GO:0008150,GO:0048519,GO:0048583,GO:0048585,GO:0050789,GO:0065007,GO:0080134,GO:1903034,GO:1903035	biological_process,negative regulation of biological process,regulation of response to stimulus,negative regulation of response to stimulus,regulation of biological process,biological regulation,regulation of response to stress,regulation of response to wounding,negative regulation of response to wounding	-
		chr1	14034964	14035059	A	T	28.7933	4.70285	32.9409	3.86407	ANN=T	synonymous_variant	LOW	CLUMA_CG002549	CLUMA_CG002549-RA	(sp)_related_to_3-hydroxyisobutyryl-CoA_hydrolase,_mitochondrial_CLUMA_CG002549	GO:0008150,GO:0048519,GO:0048583,GO:0048585,GO:0050789,GO:0065007,GO:0080134,GO:1903034,GO:1903035	biological_process,negative regulation of biological process,regulation of response to stimulus,negative regulation of response to stimulus,regulation of biological process,biological regulation,regulation of response to stress,regulation of response to wounding,negative regulation of response to wounding	-
		chr1	14035069	14035164	T	C	29.4282	4.37576	37.222	4.61939	ANN=C	synonymous_variant	LOW	CLUMA_CG002549	CLUMA_CG002549-RA	(sp)_related_to_3-hydroxyisobutyryl-CoA_hydrolase,_mitochondrial_CLUMA_CG002549	GO:0008150,GO:0048519,GO:0048583,GO:0048585,GO:0050789,GO:0065007,GO:0080134,GO:1903034,GO:1903035	biological_process,negative regulation of biological process,regulation of response to stimulus,negative regulation of response to stimulus,regulation of biological process,biological regulation,regulation of response to stress,regulation of response to wounding,negative regulation of response to wounding	-
		chr1	14035163	14035258	G	A	34.5027	5.70224	34.8765	4.20311	ANN=A	missense_variant	MODERATE	CLUMA_CG002549	CLUMA_CG002549-RA	(sp)_related_to_3-hydroxyisobutyryl-CoA_hydrolase,_mitochondrial_CLUMA_CG002549	GO:0008150,GO:0048519,GO:0048583,GO:0048585,GO:0050789,GO:0065007,GO:0080134,GO:1903034,GO:1903035	biological_process,negative regulation of biological process,regulation of response to stimulus,negative regulation of response to stimulus,regulation of biological process,biological regulation,regulation of response to stress,regulation of response to wounding,negative regulation of response to wounding	-
		chr1	14035773	14035868	C	T	49.0079	6.41142	39.5955	5.04605	ANN=T	intergenic_region	MODIFIER	CLUMA_CG002549	CLUMA_CG002549	(sp)_related_to_3-hydroxyisobutyryl-CoA_hydrolase,_mitochondrial_CLUMA_CG002549	GO:0008150,GO:0048519,GO:0048583,GO:0048585,GO:0050789,GO:0065007,GO:0080134,GO:1903034,GO:1903035	biological_process,negative regulation of biological process,regulation of response to stimulus,negative regulation of response to stimulus,regulation of biological process,biological regulation,regulation of response to stress,regulation of response to wounding,negative regulation of response to wounding	-
		chr1	14035773	14035868	C	T	49.0079	6.41142	39.5955	5.04605	ANN=T	intergenic_region	MODIFIER	CLUMA_CG022477	CLUMA_CG022477	(sp)_related_to_3-hydroxyisobutyryl-CoA_hydrolase,_mitochondrial_CLUMA_CG022477	GO:0008150,GO:0048519,GO:0048583,GO:0048585,GO:0050789,GO:0065007,GO:0080134,GO:1903034,GO:1903035	biological_process,negative regulation of biological process,regulation of response to stimulus,negative regulation of response to stimulus,regulation of biological process,biological regulation,regulation of response to stress,regulation of response to wounding,negative regulation of response to wounding	-
		chr1	14035867	14035962	A	T	34.5918	5.93379	33.18	3.9057	ANN=T	5_prime_UTR_variant	MODIFIER	CLUMA_CG022477	CLUMA_CG022477-RA	(sp)_related_to_3-hydroxyisobutyryl-CoA_hydrolase,_mitochondrial_CLUMA_CG022477	GO:0008150,GO:0048519,GO:0048583,GO:0048585,GO:0050789,GO:0065007,GO:0080134,GO:1903034,GO:1903035	biological_process,negative regulation of biological process,regulation of response to stimulus,negative regulation of response to stimulus,regulation of biological process,biological regulation,regulation of response to stress,regulation of response to wounding,negative regulation of response to wounding	-
		chr1	14035873	14035968	G	T	35.6688	5.41404	33.4556	3.95378	ANN=T	5_prime_UTR_variant	MODIFIER	CLUMA_CG022477	CLUMA_CG022477-RA	(sp)_related_to_3-hydroxyisobutyryl-CoA_hydrolase,_mitochondrial_CLUMA_CG022477	GO:0008150,GO:0048519,GO:0048583,GO:0048585,GO:0050789,GO:0065007,GO:0080134,GO:1903034,GO:1903035	biological_process,negative regulation of biological process,regulation of response to stimulus,negative regulation of response to stimulus,regulation of biological process,biological regulation,regulation of response to stress,regulation of response to wounding,negative regulation of response to wounding	-
		chr1	14035897	14035992	G	T	23.7942	3.26498	26.9192	2.84089	ANN=T	5_prime_UTR_variant	MODIFIER	CLUMA_CG022477	CLUMA_CG022477-RA	(sp)_related_to_3-hydroxyisobutyryl-CoA_hydrolase,_mitochondrial_CLUMA_CG022477	GO:0008150,GO:0048519,GO:0048583,GO:0048585,GO:0050789,GO:0065007,GO:0080134,GO:1903034,GO:1903035	biological_process,negative regulation of biological process,regulation of response to stimulus,negative regulation of response to stimulus,regulation of biological process,biological regulation,regulation of response to stress,regulation of response to wounding,negative regulation of response to wounding	-
		chr1	14035907	14036002	C	A	21.3867	3.62132	25.5283	2.61276	ANN=A	5_prime_UTR_variant	MODIFIER	CLUMA_CG022477	CLUMA_CG022477-RA	(sp)_related_to_3-hydroxyisobutyryl-CoA_hydrolase,_mitochondrial_CLUMA_CG022477	GO:0008150,GO:0048519,GO:0048583,GO:0048585,GO:0050789,GO:0065007,GO:0080134,GO:1903034,GO:1903035	biological_process,negative regulation of biological process,regulation of response to stimulus,negative regulation of response to stimulus,regulation of biological process,biological regulation,regulation of response to stress,regulation of response to wounding,negative regulation of response to wounding	-
		chr1	14036216	14036311	C	T	23.5214	4.34761	29.1512	3.21392	ANN=T	missense_variant	MODERATE	CLUMA_CG022477	CLUMA_CG022477-RA	(sp)_related_to_3-hydroxyisobutyryl-CoA_hydrolase,_mitochondrial_CLUMA_CG022477	GO:0008150,GO:0048519,GO:0048583,GO:0048585,GO:0050789,GO:0065007,GO:0080134,GO:1903034,GO:1903035	biological_process,negative regulation of biological process,regulation of response to stimulus,negative regulation of response to stimulus,regulation of biological process,biological regulation,regulation of response to stress,regulation of response to wounding,negative regulation of response to wounding	-
		chr1	14036221	14036316	A	C	22.4964	4.17273	28.6704	3.13289	ANN=C	synonymous_variant	LOW	CLUMA_CG022477	CLUMA_CG022477-RA	(sp)_related_to_3-hydroxyisobutyryl-CoA_hydrolase,_mitochondrial_CLUMA_CG022477	GO:0008150,GO:0048519,GO:0048583,GO:0048585,GO:0050789,GO:0065007,GO:0080134,GO:1903034,GO:1903035	biological_process,negative regulation of biological process,regulation of response to stimulus,negative regulation of response to stimulus,regulation of biological process,biological regulation,regulation of response to stress,regulation of response to wounding,negative regulation of response to wounding	-
		chr1	14036239	14036334	T	C	25.8821	4.75051	30.2506	3.4005	ANN=C	synonymous_variant	LOW	CLUMA_CG022477	CLUMA_CG022477-RA	(sp)_related_to_3-hydroxyisobutyryl-CoA_hydrolase,_mitochondrial_CLUMA_CG022477	GO:0008150,GO:0048519,GO:0048583,GO:0048585,GO:0050789,GO:0065007,GO:0080134,GO:1903034,GO:1903035	biological_process,negative regulation of biological process,regulation of response to stimulus,negative regulation of response to stimulus,regulation of biological process,biological regulation,regulation of response to stress,regulation of response to wounding,negative regulation of response to wounding	-
		chr1	14036245	14036340	A	T	25.8072	4.18146	29.3732	3.25146	ANN=T	synonymous_variant	LOW	CLUMA_CG022477	CLUMA_CG022477-RA	(sp)_related_to_3-hydroxyisobutyryl-CoA_hydrolase,_mitochondrial_CLUMA_CG022477	GO:0008150,GO:0048519,GO:0048583,GO:0048585,GO:0050789,GO:0065007,GO:0080134,GO:1903034,GO:1903035	biological_process,negative regulation of biological process,regulation of response to stimulus,negative regulation of response to stimulus,regulation of biological process,biological regulation,regulation of response to stress,regulation of response to wounding,negative regulation of response to wounding	-
		chr1	14092717	14092816	A	C	30.8942	3.97047	22.8222	2.17991	ANN=C	intergenic_region	MODIFIER	CLUMA_CG002658	CLUMA_CG002658	(mn)_Tachykinin-like_receptor_at_86C_(TkR86C)	GO:0001653,GO:0002118,GO:0002121,GO:0003674,GO:0004888,GO:0004930,GO:0004995,GO:0005575,GO:0005623,GO:0005886,GO:0005887,GO:0007154,GO:0007165,GO:0007186,GO:0007217,GO:0007218,GO:0007610,GO:0008150,GO:0008188,GO:0008528,GO:0009987,GO:0016020,GO:0016021,GO:0023052,GO:0031224,GO:0031226,GO:0038023,GO:0044425,GO:0044459,GO:0044464,GO:0050789,GO:0050794,GO:0050896,GO:0051704,GO:0051705,GO:0051716,GO:…	peptide receptor activity,aggressive behavior,inter-male aggressive behavior,molecular_function,transmembrane signaling receptor activity,G protein-coupled receptor activity,tachykinin receptor activity,cellular_component,cell,plasma membrane,integral component of plasma membrane,cell communication,signal transduction,G protein-coupled receptor signaling pathway,tachykinin receptor signaling path…	Name for GO id(s) GO:0044425,GO:0044459,GO:0044464,GO:0051705 not found - obsolete?
		chr1	14092717	14092816	A	C	30.8942	3.97047	22.8222	2.17991	ANN=C	intergenic_region	MODIFIER	CLUMA_CG002603	CLUMA_CG002603	(sp)_putative_L-asparaginase	GO:0003674,GO:0003824,GO:0004067,GO:0006082,GO:0006520,GO:0006528,GO:0006530,GO:0006807,GO:0008150,GO:0008152,GO:0009056,GO:0009063,GO:0009064,GO:0009065,GO:0009066,GO:0009068,GO:0009987,GO:0016054,GO:0016787,GO:0016810,GO:0016811,GO:0019752,GO:0032787,GO:0034641,GO:0043436,GO:0043603,GO:0044237,GO:0044238,GO:0044248,GO:0044281,GO:0044282,GO:0046395,GO:0071704,GO:0072329,GO:1901564,GO:1901565,GO:…	molecular_function,catalytic activity,asparaginase activity,organic acid metabolic process,cellular amino acid metabolic process,asparagine metabolic process,asparagine catabolic process,nitrogen compound metabolic process,biological_process,metabolic process,catabolic process,cellular amino acid catabolic process,glutamine family amino acid metabolic process,glutamine family amino acid catabolic…	-
		chr1	14092738	14092837	G	A	29.9052	3.9951	24.5719	2.45803	ANN=A	intergenic_region	MODIFIER	CLUMA_CG002658	CLUMA_CG002658	(mn)_Tachykinin-like_receptor_at_86C_(TkR86C)	GO:0001653,GO:0002118,GO:0002121,GO:0003674,GO:0004888,GO:0004930,GO:0004995,GO:0005575,GO:0005623,GO:0005886,GO:0005887,GO:0007154,GO:0007165,GO:0007186,GO:0007217,GO:0007218,GO:0007610,GO:0008150,GO:0008188,GO:0008528,GO:0009987,GO:0016020,GO:0016021,GO:0023052,GO:0031224,GO:0031226,GO:0038023,GO:0044425,GO:0044459,GO:0044464,GO:0050789,GO:0050794,GO:0050896,GO:0051704,GO:0051705,GO:0051716,GO:…	peptide receptor activity,aggressive behavior,inter-male aggressive behavior,molecular_function,transmembrane signaling receptor activity,G protein-coupled receptor activity,tachykinin receptor activity,cellular_component,cell,plasma membrane,integral component of plasma membrane,cell communication,signal transduction,G protein-coupled receptor signaling pathway,tachykinin receptor signaling path…	Name for GO id(s) GO:0044425,GO:0044459,GO:0044464,GO:0051705 not found - obsolete?
		chr1	14092738	14092837	G	A	29.9052	3.9951	24.5719	2.45803	ANN=A	intergenic_region	MODIFIER	CLUMA_CG002603	CLUMA_CG002603	(sp)_putative_L-asparaginase	GO:0003674,GO:0003824,GO:0004067,GO:0006082,GO:0006520,GO:0006528,GO:0006530,GO:0006807,GO:0008150,GO:0008152,GO:0009056,GO:0009063,GO:0009064,GO:0009065,GO:0009066,GO:0009068,GO:0009987,GO:0016054,GO:0016787,GO:0016810,GO:0016811,GO:0019752,GO:0032787,GO:0034641,GO:0043436,GO:0043603,GO:0044237,GO:0044238,GO:0044248,GO:0044281,GO:0044282,GO:0046395,GO:0071704,GO:0072329,GO:1901564,GO:1901565,GO:…	molecular_function,catalytic activity,asparaginase activity,organic acid metabolic process,cellular amino acid metabolic process,asparagine metabolic process,asparagine catabolic process,nitrogen compound metabolic process,biological_process,metabolic process,catabolic process,cellular amino acid catabolic process,glutamine family amino acid metabolic process,glutamine family amino acid catabolic…	-
		chr1	14092946	14093045	T	C	32.1225	4.59793	26.2365	2.72849	ANN=C	intergenic_region	MODIFIER	CLUMA_CG002658	CLUMA_CG002658	(mn)_Tachykinin-like_receptor_at_86C_(TkR86C)	GO:0001653,GO:0002118,GO:0002121,GO:0003674,GO:0004888,GO:0004930,GO:0004995,GO:0005575,GO:0005623,GO:0005886,GO:0005887,GO:0007154,GO:0007165,GO:0007186,GO:0007217,GO:0007218,GO:0007610,GO:0008150,GO:0008188,GO:0008528,GO:0009987,GO:0016020,GO:0016021,GO:0023052,GO:0031224,GO:0031226,GO:0038023,GO:0044425,GO:0044459,GO:0044464,GO:0050789,GO:0050794,GO:0050896,GO:0051704,GO:0051705,GO:0051716,GO:…	peptide receptor activity,aggressive behavior,inter-male aggressive behavior,molecular_function,transmembrane signaling receptor activity,G protein-coupled receptor activity,tachykinin receptor activity,cellular_component,cell,plasma membrane,integral component of plasma membrane,cell communication,signal transduction,G protein-coupled receptor signaling pathway,tachykinin receptor signaling path…	Name for GO id(s) GO:0044425,GO:0044459,GO:0044464,GO:0051705 not found - obsolete?
		chr1	14092946	14093045	T	C	32.1225	4.59793	26.2365	2.72849	ANN=C	intergenic_region	MODIFIER	CLUMA_CG002603	CLUMA_CG002603	(sp)_putative_L-asparaginase	GO:0003674,GO:0003824,GO:0004067,GO:0006082,GO:0006520,GO:0006528,GO:0006530,GO:0006807,GO:0008150,GO:0008152,GO:0009056,GO:0009063,GO:0009064,GO:0009065,GO:0009066,GO:0009068,GO:0009987,GO:0016054,GO:0016787,GO:0016810,GO:0016811,GO:0019752,GO:0032787,GO:0034641,GO:0043436,GO:0043603,GO:0044237,GO:0044238,GO:0044248,GO:0044281,GO:0044282,GO:0046395,GO:0071704,GO:0072329,GO:1901564,GO:1901565,GO:…	molecular_function,catalytic activity,asparaginase activity,organic acid metabolic process,cellular amino acid metabolic process,asparagine metabolic process,asparagine catabolic process,nitrogen compound metabolic process,biological_process,metabolic process,catabolic process,cellular amino acid catabolic process,glutamine family amino acid metabolic process,glutamine family amino acid catabolic…	-
		chr1	14203783	14203882	T	TA	35.4381	5.28955	25.7182	2.64369	ANN=TA	intergenic_region	MODIFIER	CLUMA_CG002487	CLUMA_CG002487	(sp)_related_to_Aminopeptidase_N_CLUMA_CG002487	-	-	-
		chr1	14203783	14203882	T	TA	35.4381	5.28955	25.7182	2.64369	ANN=TA	intergenic_region	MODIFIER	CLUMA_CG002525	CLUMA_CG002525	(mn)_alpha2-adrenergic-like_octopamine_receptor_(OctA2R)	GO:0003674,GO:0004888,GO:0004930,GO:0004935,GO:0005488,GO:0005575,GO:0005623,GO:0005886,GO:0005887,GO:0007154,GO:0007165,GO:0007186,GO:0007187,GO:0007188,GO:0007189,GO:0007267,GO:0008150,GO:0008227,GO:0009987,GO:0016020,GO:0016021,GO:0019932,GO:0019933,GO:0019935,GO:0023052,GO:0031224,GO:0031226,GO:0032795,GO:0035556,GO:0038023,GO:0044425,GO:0044459,GO:0044464,GO:0044877,GO:0050789,GO:0050794,GO:…	molecular_function,transmembrane signaling receptor activity,G protein-coupled receptor activity,adrenergic receptor activity,binding,cellular_component,cell,plasma membrane,integral component of plasma membrane,cell communication,signal transduction,G protein-coupled receptor signaling pathway,G protein-coupled receptor signaling pathway, coupled to cyclic nucleotide second messenger,adenylate c…	Name for GO id(s) GO:0044425,GO:0044459,GO:0044464 not found - obsolete?
		chr1	15548790	15548892	A	AG	27.2998	3.61714	22.7356	2.16633	ANN=AG	intergenic_region	MODIFIER	CLUMA_CG008468	CLUMA_CG008468	(sp)_similar_to_Bone_morphogenetic_protein_5	GO:0001932,GO:0001934,GO:0003674,GO:0005102,GO:0005125,GO:0005126,GO:0005160,GO:0005488,GO:0005515,GO:0005575,GO:0005576,GO:0005615,GO:0006355,GO:0006357,GO:0007154,GO:0007165,GO:0007166,GO:0007167,GO:0007178,GO:0007179,GO:0008150,GO:0009719,GO:0009889,GO:0009893,GO:0009966,GO:0009967,GO:0009987,GO:0010033,GO:0010468,GO:0010469,GO:0010556,GO:0010562,GO:0010604,GO:0010646,GO:0010647,GO:0010862,GO:…	regulation of protein phosphorylation,positive regulation of protein phosphorylation,molecular_function,signaling receptor binding,cytokine activity,cytokine receptor binding,transforming growth factor beta receptor binding,binding,protein binding,cellular_component,extracellular region,extracellular space,regulation of transcription, DNA-templated,regulation of transcription by RNA polymerase II…	Name for GO id(s) GO:0044421,GO:0044456 not found - obsolete?
		chr1	15548790	15548892	A	AG	27.2998	3.61714	22.7356	2.16633	ANN=AG	intergenic_region	MODIFIER	CLUMA_CG008467	CLUMA_CG008467	(sp)_putative_Kinesin-like_protein_KIF19	GO:0003674,GO:0003774,GO:0003777,GO:0003824,GO:0005575,GO:0005622,GO:0005623,GO:0005856,GO:0005871,GO:0005875,GO:0006928,GO:0007017,GO:0007018,GO:0008150,GO:0009987,GO:0015630,GO:0016462,GO:0016787,GO:0016817,GO:0016818,GO:0016887,GO:0017111,GO:0032991,GO:0043226,GO:0043228,GO:0043229,GO:0043232,GO:0044422,GO:0044424,GO:0044430,GO:0044446,GO:0044464	molecular_function,motor activity,microtubule motor activity,catalytic activity,cellular_component,intracellular,cell,cytoskeleton,kinesin complex,microtubule associated complex,movement of cell or subcellular component,microtubule-based process,microtubule-based movement,biological_process,cellular process,microtubule cytoskeleton,pyrophosphatase activity,hydrolase activity,hydrolase activity, a…	Name for GO id(s) GO:0044422,GO:0044424,GO:0044430,GO:0044446,GO:0044464 not found - obsolete?
		chr1	15582948	15583050	A	C	25.7114	3.84722	21.9509	2.04403	ANN=C	missense_variant	MODERATE	CLUMA_CG008454	CLUMA_CG008454-RA	CLUMAR_CG008454-RA	-	-	-
		chr1	15792297	15792400	G	A	31.269	5.70511	28.4861	3.10193	ANN=A	intergenic_region	MODIFIER	CLUMA_CG008386	CLUMA_CG008386	(mn)_Tachykinin-like_receptor_at_99D_(TkR99D)	GO:0001653,GO:0003008,GO:0003674,GO:0004888,GO:0004930,GO:0004995,GO:0005575,GO:0005623,GO:0005886,GO:0005887,GO:0007154,GO:0007165,GO:0007186,GO:0007217,GO:0007218,GO:0007600,GO:0007606,GO:0007608,GO:0007610,GO:0007635,GO:0008150,GO:0008188,GO:0008528,GO:0009593,GO:0009987,GO:0010646,GO:0010648,GO:0016020,GO:0016021,GO:0023051,GO:0023052,GO:0023057,GO:0031224,GO:0031226,GO:0031644,GO:0031646,GO:…	peptide receptor activity,system process,molecular_function,transmembrane signaling receptor activity,G protein-coupled receptor activity,tachykinin receptor activity,cellular_component,cell,plasma membrane,integral component of plasma membrane,cell communication,signal transduction,G protein-coupled receptor signaling pathway,tachykinin receptor signaling pathway,neuropeptide signaling pathway,s…	Name for GO id(s) GO:0044425,GO:0044459,GO:0044464 not found - obsolete?
		chr1	15792297	15792400	G	A	31.269	5.70511	28.4861	3.10193	ANN=A	intergenic_region	MODIFIER	CLUMA_CG008382	CLUMA_CG008382	CLUMA_CG008382_pseudogene	-	-	-
		chr1	15794346	15794449	C	T	23.4295	3.35074	39.0711	4.95135	ANN=T	non_coding_transcript_exon_variant	MODIFIER	CLUMA_CG008382	CLUMA_CG008382-RA	CLUMA_CG008382_pseudogene	-	-	-
		chr1	16054420	16054525	G	A	24.0341	4.33609	28.0023	3.0209	ANN=A	3_prime_UTR_variant	MODIFIER	CLUMA_CG008305	CLUMA_CG008305-RF	(sp)_putative_Inhibitory_POU_protein	GO:0000902,GO:0000904,GO:0003008,GO:0003674,GO:0003700,GO:0003712,GO:0003714,GO:0005575,GO:0005622,GO:0005623,GO:0005634,GO:0006355,GO:0006357,GO:0006928,GO:0006935,GO:0007275,GO:0007399,GO:0007409,GO:0007411,GO:0007600,GO:0007606,GO:0007608,GO:0007610,GO:0007626,GO:0007630,GO:0007635,GO:0007636,GO:0008037,GO:0008038,GO:0008039,GO:0008150,GO:0008344,GO:0009593,GO:0009605,GO:0009653,GO:0009889,GO:…	cell morphogenesis,cell morphogenesis involved in differentiation,system process,molecular_function,DNA-binding transcription factor activity,transcription coregulator activity,transcription corepressor activity,cellular_component,intracellular,cell,nucleus,regulation of transcription, DNA-templated,regulation of transcription by RNA polymerase II,movement of cell or subcellular component,chemota…	Name for GO id(s) GO:0044424,GO:0044464 not found - obsolete?
		chr1	16275147	16275252	A	G	21.4421	3.48588	22.6125	2.14704	ANN=G	3_prime_UTR_variant	MODIFIER	CLUMA_CG008252	CLUMA_CG008252-RC	(mn)_Calcineurin_A_at_14F_(CanA-14F)	-	-	-
		chr1	17280571	17280680	T	A	25.7364	3.66937	41.9386	5.47204	ANN=A	intron_variant	MODIFIER	CLUMA_CG020824	CLUMA_CG020824-RA	(mn)_period_(per)	GO:0000003,GO:0000122,GO:0001306,GO:0001659,GO:0001932,GO:0003008,GO:0003674,GO:0003712,GO:0003714,GO:0005488,GO:0005515,GO:0005575,GO:0005622,GO:0005623,GO:0005634,GO:0005737,GO:0006355,GO:0006357,GO:0006950,GO:0006979,GO:0007275,GO:0007562,GO:0007568,GO:0007571,GO:0007610,GO:0007611,GO:0007613,GO:0007616,GO:0007617,GO:0007618,GO:0007619,GO:0007620,GO:0007622,GO:0007623,GO:0007626,GO:0008049,GO:…	reproduction,negative regulation of transcription by RNA polymerase II,age-dependent response to oxidative stress,temperature homeostasis,regulation of protein phosphorylation,system process,molecular_function,transcription coregulator activity,transcription corepressor activity,binding,protein binding,cellular_component,intracellular,cell,nucleus,cytoplasm,regulation of transcription, DNA-templa…	Name for GO id(s) GO:0044424,GO:0044464 not found - obsolete?
		chr1	17280598	17280707	C	A	25.8267	4.33263	51.701	7.28831	ANN=A	intron_variant	MODIFIER	CLUMA_CG020824	CLUMA_CG020824-RA	(mn)_period_(per)	GO:0000003,GO:0000122,GO:0001306,GO:0001659,GO:0001932,GO:0003008,GO:0003674,GO:0003712,GO:0003714,GO:0005488,GO:0005515,GO:0005575,GO:0005622,GO:0005623,GO:0005634,GO:0005737,GO:0006355,GO:0006357,GO:0006950,GO:0006979,GO:0007275,GO:0007562,GO:0007568,GO:0007571,GO:0007610,GO:0007611,GO:0007613,GO:0007616,GO:0007617,GO:0007618,GO:0007619,GO:0007620,GO:0007622,GO:0007623,GO:0007626,GO:0008049,GO:…	reproduction,negative regulation of transcription by RNA polymerase II,age-dependent response to oxidative stress,temperature homeostasis,regulation of protein phosphorylation,system process,molecular_function,transcription coregulator activity,transcription corepressor activity,binding,protein binding,cellular_component,intracellular,cell,nucleus,cytoplasm,regulation of transcription, DNA-templa…	Name for GO id(s) GO:0044424,GO:0044464 not found - obsolete?
		chr1	17280605	17280714	G	A	23.4079	3.84865	44.3949	5.92316	ANN=A	intron_variant	MODIFIER	CLUMA_CG020824	CLUMA_CG020824-RA	(mn)_period_(per)	GO:0000003,GO:0000122,GO:0001306,GO:0001659,GO:0001932,GO:0003008,GO:0003674,GO:0003712,GO:0003714,GO:0005488,GO:0005515,GO:0005575,GO:0005622,GO:0005623,GO:0005634,GO:0005737,GO:0006355,GO:0006357,GO:0006950,GO:0006979,GO:0007275,GO:0007562,GO:0007568,GO:0007571,GO:0007610,GO:0007611,GO:0007613,GO:0007616,GO:0007617,GO:0007618,GO:0007619,GO:0007620,GO:0007622,GO:0007623,GO:0007626,GO:0008049,GO:…	reproduction,negative regulation of transcription by RNA polymerase II,age-dependent response to oxidative stress,temperature homeostasis,regulation of protein phosphorylation,system process,molecular_function,transcription coregulator activity,transcription corepressor activity,binding,protein binding,cellular_component,intracellular,cell,nucleus,cytoplasm,regulation of transcription, DNA-templa…	Name for GO id(s) GO:0044424,GO:0044464 not found - obsolete?
		chr1	17280822	17280931	AT	A	21.3495	3.72258	40.87	5.2772	ANN=A	intron_variant	MODIFIER	CLUMA_CG020824	CLUMA_CG020824-RA	(mn)_period_(per)	GO:0000003,GO:0000122,GO:0001306,GO:0001659,GO:0001932,GO:0003008,GO:0003674,GO:0003712,GO:0003714,GO:0005488,GO:0005515,GO:0005575,GO:0005622,GO:0005623,GO:0005634,GO:0005737,GO:0006355,GO:0006357,GO:0006950,GO:0006979,GO:0007275,GO:0007562,GO:0007568,GO:0007571,GO:0007610,GO:0007611,GO:0007613,GO:0007616,GO:0007617,GO:0007618,GO:0007619,GO:0007620,GO:0007622,GO:0007623,GO:0007626,GO:0008049,GO:…	reproduction,negative regulation of transcription by RNA polymerase II,age-dependent response to oxidative stress,temperature homeostasis,regulation of protein phosphorylation,system process,molecular_function,transcription coregulator activity,transcription corepressor activity,binding,protein binding,cellular_component,intracellular,cell,nucleus,cytoplasm,regulation of transcription, DNA-templa…	Name for GO id(s) GO:0044424,GO:0044464 not found - obsolete?
		chr1	17280910	17281019	G	A	26.3109	4.06449	46.2807	6.27238	ANN=A	intron_variant	MODIFIER	CLUMA_CG020824	CLUMA_CG020824-RA	(mn)_period_(per)	GO:0000003,GO:0000122,GO:0001306,GO:0001659,GO:0001932,GO:0003008,GO:0003674,GO:0003712,GO:0003714,GO:0005488,GO:0005515,GO:0005575,GO:0005622,GO:0005623,GO:0005634,GO:0005737,GO:0006355,GO:0006357,GO:0006950,GO:0006979,GO:0007275,GO:0007562,GO:0007568,GO:0007571,GO:0007610,GO:0007611,GO:0007613,GO:0007616,GO:0007617,GO:0007618,GO:0007619,GO:0007620,GO:0007622,GO:0007623,GO:0007626,GO:0008049,GO:…	reproduction,negative regulation of transcription by RNA polymerase II,age-dependent response to oxidative stress,temperature homeostasis,regulation of protein phosphorylation,system process,molecular_function,transcription coregulator activity,transcription corepressor activity,binding,protein binding,cellular_component,intracellular,cell,nucleus,cytoplasm,regulation of transcription, DNA-templa…	Name for GO id(s) GO:0044424,GO:0044464 not found - obsolete?
		chr1	17280961	17281070	A	G	27.6354	4.33399	51.8274	7.31221	ANN=G	intron_variant	MODIFIER	CLUMA_CG020824	CLUMA_CG020824-RA	(mn)_period_(per)	GO:0000003,GO:0000122,GO:0001306,GO:0001659,GO:0001932,GO:0003008,GO:0003674,GO:0003712,GO:0003714,GO:0005488,GO:0005515,GO:0005575,GO:0005622,GO:0005623,GO:0005634,GO:0005737,GO:0006355,GO:0006357,GO:0006950,GO:0006979,GO:0007275,GO:0007562,GO:0007568,GO:0007571,GO:0007610,GO:0007611,GO:0007613,GO:0007616,GO:0007617,GO:0007618,GO:0007619,GO:0007620,GO:0007622,GO:0007623,GO:0007626,GO:0008049,GO:…	reproduction,negative regulation of transcription by RNA polymerase II,age-dependent response to oxidative stress,temperature homeostasis,regulation of protein phosphorylation,system process,molecular_function,transcription coregulator activity,transcription corepressor activity,binding,protein binding,cellular_component,intracellular,cell,nucleus,cytoplasm,regulation of transcription, DNA-templa…	Name for GO id(s) GO:0044424,GO:0044464 not found - obsolete?
		chr1	17280989	17281098	A	G	28.9246	4.20909	47.3559	6.47252	ANN=G	intron_variant	MODIFIER	CLUMA_CG020824	CLUMA_CG020824-RA	(mn)_period_(per)	GO:0000003,GO:0000122,GO:0001306,GO:0001659,GO:0001932,GO:0003008,GO:0003674,GO:0003712,GO:0003714,GO:0005488,GO:0005515,GO:0005575,GO:0005622,GO:0005623,GO:0005634,GO:0005737,GO:0006355,GO:0006357,GO:0006950,GO:0006979,GO:0007275,GO:0007562,GO:0007568,GO:0007571,GO:0007610,GO:0007611,GO:0007613,GO:0007616,GO:0007617,GO:0007618,GO:0007619,GO:0007620,GO:0007622,GO:0007623,GO:0007626,GO:0008049,GO:…	reproduction,negative regulation of transcription by RNA polymerase II,age-dependent response to oxidative stress,temperature homeostasis,regulation of protein phosphorylation,system process,molecular_function,transcription coregulator activity,transcription corepressor activity,binding,protein binding,cellular_component,intracellular,cell,nucleus,cytoplasm,regulation of transcription, DNA-templa…	Name for GO id(s) GO:0044424,GO:0044464 not found - obsolete?
		chr1	17281158	17281267	A	T	26.5597	4.36551	51.6397	7.27674	ANN=T	5_prime_UTR_variant	MODIFIER	CLUMA_CG020824	CLUMA_CG020824-RB	(mn)_period_(per)	GO:0000003,GO:0000122,GO:0001306,GO:0001659,GO:0001932,GO:0003008,GO:0003674,GO:0003712,GO:0003714,GO:0005488,GO:0005515,GO:0005575,GO:0005622,GO:0005623,GO:0005634,GO:0005737,GO:0006355,GO:0006357,GO:0006950,GO:0006979,GO:0007275,GO:0007562,GO:0007568,GO:0007571,GO:0007610,GO:0007611,GO:0007613,GO:0007616,GO:0007617,GO:0007618,GO:0007619,GO:0007620,GO:0007622,GO:0007623,GO:0007626,GO:0008049,GO:…	reproduction,negative regulation of transcription by RNA polymerase II,age-dependent response to oxidative stress,temperature homeostasis,regulation of protein phosphorylation,system process,molecular_function,transcription coregulator activity,transcription corepressor activity,binding,protein binding,cellular_component,intracellular,cell,nucleus,cytoplasm,regulation of transcription, DNA-templa…	Name for GO id(s) GO:0044424,GO:0044464 not found - obsolete?
		chr1	17281507	17281616	C	G	26.0639	4.79977	41.6569	5.42058	ANN=G	5_prime_UTR_variant	MODIFIER	CLUMA_CG020824	CLUMA_CG020824-RA	(mn)_period_(per)	GO:0000003,GO:0000122,GO:0001306,GO:0001659,GO:0001932,GO:0003008,GO:0003674,GO:0003712,GO:0003714,GO:0005488,GO:0005515,GO:0005575,GO:0005622,GO:0005623,GO:0005634,GO:0005737,GO:0006355,GO:0006357,GO:0006950,GO:0006979,GO:0007275,GO:0007562,GO:0007568,GO:0007571,GO:0007610,GO:0007611,GO:0007613,GO:0007616,GO:0007617,GO:0007618,GO:0007619,GO:0007620,GO:0007622,GO:0007623,GO:0007626,GO:0008049,GO:…	reproduction,negative regulation of transcription by RNA polymerase II,age-dependent response to oxidative stress,temperature homeostasis,regulation of protein phosphorylation,system process,molecular_function,transcription coregulator activity,transcription corepressor activity,binding,protein binding,cellular_component,intracellular,cell,nucleus,cytoplasm,regulation of transcription, DNA-templa…	Name for GO id(s) GO:0044424,GO:0044464 not found - obsolete?
		chr1	17281861	17281970	T	A	24.3025	4.26294	40.1769	5.15133	ANN=A	intergenic_region	MODIFIER	CLUMA_CG020824	CLUMA_CG020824	(mn)_period_(per)	GO:0000003,GO:0000122,GO:0001306,GO:0001659,GO:0001932,GO:0003008,GO:0003674,GO:0003712,GO:0003714,GO:0005488,GO:0005515,GO:0005575,GO:0005622,GO:0005623,GO:0005634,GO:0005737,GO:0006355,GO:0006357,GO:0006950,GO:0006979,GO:0007275,GO:0007562,GO:0007568,GO:0007571,GO:0007610,GO:0007611,GO:0007613,GO:0007616,GO:0007617,GO:0007618,GO:0007619,GO:0007620,GO:0007622,GO:0007623,GO:0007626,GO:0008049,GO:…	reproduction,negative regulation of transcription by RNA polymerase II,age-dependent response to oxidative stress,temperature homeostasis,regulation of protein phosphorylation,system process,molecular_function,transcription coregulator activity,transcription corepressor activity,binding,protein binding,cellular_component,intracellular,cell,nucleus,cytoplasm,regulation of transcription, DNA-templa…	Name for GO id(s) GO:0044424,GO:0044464 not found - obsolete?
		chr1	17281861	17281970	T	A	24.3025	4.26294	40.1769	5.15133	ANN=A	intergenic_region	MODIFIER	CLUMA_CG002364	CLUMA_CG002364	(mn)_pickpocket_CLUMA_CG002364	-	-	-
		chr1	17282358	17282467	A	T	20.6765	3.45001	32.6599	3.81522	ANN=T	intergenic_region	MODIFIER	CLUMA_CG020824	CLUMA_CG020824	(mn)_period_(per)	GO:0000003,GO:0000122,GO:0001306,GO:0001659,GO:0001932,GO:0003008,GO:0003674,GO:0003712,GO:0003714,GO:0005488,GO:0005515,GO:0005575,GO:0005622,GO:0005623,GO:0005634,GO:0005737,GO:0006355,GO:0006357,GO:0006950,GO:0006979,GO:0007275,GO:0007562,GO:0007568,GO:0007571,GO:0007610,GO:0007611,GO:0007613,GO:0007616,GO:0007617,GO:0007618,GO:0007619,GO:0007620,GO:0007622,GO:0007623,GO:0007626,GO:0008049,GO:…	reproduction,negative regulation of transcription by RNA polymerase II,age-dependent response to oxidative stress,temperature homeostasis,regulation of protein phosphorylation,system process,molecular_function,transcription coregulator activity,transcription corepressor activity,binding,protein binding,cellular_component,intracellular,cell,nucleus,cytoplasm,regulation of transcription, DNA-templa…	Name for GO id(s) GO:0044424,GO:0044464 not found - obsolete?
		chr1	17282358	17282467	A	T	20.6765	3.45001	32.6599	3.81522	ANN=T	intergenic_region	MODIFIER	CLUMA_CG002364	CLUMA_CG002364	(mn)_pickpocket_CLUMA_CG002364	-	-	-
		chr1	17282713	17282822	G	GA	24.8456	2.88345	65.0502	9.85058	ANN=GA	intergenic_region	MODIFIER	CLUMA_CG020824	CLUMA_CG020824	(mn)_period_(per)	GO:0000003,GO:0000122,GO:0001306,GO:0001659,GO:0001932,GO:0003008,GO:0003674,GO:0003712,GO:0003714,GO:0005488,GO:0005515,GO:0005575,GO:0005622,GO:0005623,GO:0005634,GO:0005737,GO:0006355,GO:0006357,GO:0006950,GO:0006979,GO:0007275,GO:0007562,GO:0007568,GO:0007571,GO:0007610,GO:0007611,GO:0007613,GO:0007616,GO:0007617,GO:0007618,GO:0007619,GO:0007620,GO:0007622,GO:0007623,GO:0007626,GO:0008049,GO:…	reproduction,negative regulation of transcription by RNA polymerase II,age-dependent response to oxidative stress,temperature homeostasis,regulation of protein phosphorylation,system process,molecular_function,transcription coregulator activity,transcription corepressor activity,binding,protein binding,cellular_component,intracellular,cell,nucleus,cytoplasm,regulation of transcription, DNA-templa…	Name for GO id(s) GO:0044424,GO:0044464 not found - obsolete?
		chr1	17282713	17282822	G	GA	24.8456	2.88345	65.0502	9.85058	ANN=GA	intergenic_region	MODIFIER	CLUMA_CG002364	CLUMA_CG002364	(mn)_pickpocket_CLUMA_CG002364	-	-	-
		chr1	17283187	17283296	TA	T	31.6353	4.54531	66.3127	10.0964	ANN=T	intergenic_region	MODIFIER	CLUMA_CG020824	CLUMA_CG020824	(mn)_period_(per)	GO:0000003,GO:0000122,GO:0001306,GO:0001659,GO:0001932,GO:0003008,GO:0003674,GO:0003712,GO:0003714,GO:0005488,GO:0005515,GO:0005575,GO:0005622,GO:0005623,GO:0005634,GO:0005737,GO:0006355,GO:0006357,GO:0006950,GO:0006979,GO:0007275,GO:0007562,GO:0007568,GO:0007571,GO:0007610,GO:0007611,GO:0007613,GO:0007616,GO:0007617,GO:0007618,GO:0007619,GO:0007620,GO:0007622,GO:0007623,GO:0007626,GO:0008049,GO:…	reproduction,negative regulation of transcription by RNA polymerase II,age-dependent response to oxidative stress,temperature homeostasis,regulation of protein phosphorylation,system process,molecular_function,transcription coregulator activity,transcription corepressor activity,binding,protein binding,cellular_component,intracellular,cell,nucleus,cytoplasm,regulation of transcription, DNA-templa…	Name for GO id(s) GO:0044424,GO:0044464 not found - obsolete?
		chr1	17283187	17283296	TA	T	31.6353	4.54531	66.3127	10.0964	ANN=T	intergenic_region	MODIFIER	CLUMA_CG002364	CLUMA_CG002364	(mn)_pickpocket_CLUMA_CG002364	-	-	-
		chr1	17283462	17283571	T	A	21.4127	3.65905	48.2912	6.64721	ANN=A	intergenic_region	MODIFIER	CLUMA_CG020824	CLUMA_CG020824	(mn)_period_(per)	GO:0000003,GO:0000122,GO:0001306,GO:0001659,GO:0001932,GO:0003008,GO:0003674,GO:0003712,GO:0003714,GO:0005488,GO:0005515,GO:0005575,GO:0005622,GO:0005623,GO:0005634,GO:0005737,GO:0006355,GO:0006357,GO:0006950,GO:0006979,GO:0007275,GO:0007562,GO:0007568,GO:0007571,GO:0007610,GO:0007611,GO:0007613,GO:0007616,GO:0007617,GO:0007618,GO:0007619,GO:0007620,GO:0007622,GO:0007623,GO:0007626,GO:0008049,GO:…	reproduction,negative regulation of transcription by RNA polymerase II,age-dependent response to oxidative stress,temperature homeostasis,regulation of protein phosphorylation,system process,molecular_function,transcription coregulator activity,transcription corepressor activity,binding,protein binding,cellular_component,intracellular,cell,nucleus,cytoplasm,regulation of transcription, DNA-templa…	Name for GO id(s) GO:0044424,GO:0044464 not found - obsolete?
		chr1	17283462	17283571	T	A	21.4127	3.65905	48.2912	6.64721	ANN=A	intergenic_region	MODIFIER	CLUMA_CG002364	CLUMA_CG002364	(mn)_pickpocket_CLUMA_CG002364	-	-	-
		chr1	17291214	17291323	G	A	20.5289	3.57243	23.8829	2.34772	ANN=A	3_prime_UTR_variant	MODIFIER	CLUMA_CG002366	CLUMA_CG002366-RB	(sp)_putative_Cystinosin_homolog	GO:0000099,GO:0000101,GO:0000323,GO:0003333,GO:0003674,GO:0005215,GO:0005342,GO:0005575,GO:0005622,GO:0005623,GO:0005737,GO:0005764,GO:0005765,GO:0005773,GO:0005774,GO:0006810,GO:0006811,GO:0006820,GO:0006865,GO:0008150,GO:0008509,GO:0008514,GO:0015075,GO:0015171,GO:0015179,GO:0015184,GO:0015318,GO:0015711,GO:0015804,GO:0015807,GO:0015811,GO:0015849,GO:0016020,GO:0022857,GO:0031090,GO:0034220,GO:…	sulfur amino acid transmembrane transporter activity,sulfur amino acid transport,lytic vacuole,amino acid transmembrane transport,molecular_function,transporter activity,organic acid transmembrane transporter activity,cellular_component,intracellular,cell,cytoplasm,lysosome,lysosomal membrane,vacuole,vacuolar membrane,transport,ion transport,anion transport,amino acid transport,biological_process…	Name for GO id(s) GO:0044422,GO:0044424,GO:0044437,GO:0044444,GO:0044446,GO:0044464 not found - obsolete?
		chr1	17675038	17675151	C	T	20.939	3.77245	23.3592	2.26456	ANN=T	intergenic_region	MODIFIER	CLUMA_CG002356	CLUMA_CG002356	CLUMA_CG002356	-	-	-
		chr1	17675038	17675151	C	T	20.939	3.77245	23.3592	2.26456	ANN=T	intergenic_region	MODIFIER	CLUMA_CG002460	CLUMA_CG002460	CLUMAR_CG002460-RA	-	-	-
		chr1	17675039	17675152	T	A	20.9677	3.5872	24.1163	2.38498	ANN=A	intergenic_region	MODIFIER	CLUMA_CG002356	CLUMA_CG002356	CLUMA_CG002356	-	-	-
		chr1	17675039	17675152	T	A	20.9677	3.5872	24.1163	2.38498	ANN=A	intergenic_region	MODIFIER	CLUMA_CG002460	CLUMA_CG002460	CLUMAR_CG002460-RA	-	-	-
		chr1	17675043	17675156	C	T	21.025	2.802	23.1707	2.23477	ANN=T	intergenic_region	MODIFIER	CLUMA_CG002356	CLUMA_CG002356	CLUMA_CG002356	-	-	-
		chr1	17675043	17675156	C	T	21.025	2.802	23.1707	2.23477	ANN=T	intergenic_region	MODIFIER	CLUMA_CG002460	CLUMA_CG002460	CLUMAR_CG002460-RA	-	-	-
		chr1	17676703	17676816	G	T	23.5023	3.58344	23.9246	2.35437	ANN=T	intergenic_region	MODIFIER	CLUMA_CG002460	CLUMA_CG002460	CLUMAR_CG002460-RA	-	-	-
		chr1	17676703	17676816	G	T	23.5023	3.58344	23.9246	2.35437	ANN=T	intergenic_region	MODIFIER	CLUMA_CG002472	CLUMA_CG002472	CLUMA_CG002472	-	-	-
		chr1	17676854	17676967	G	C	23.4592	3.68731	27.6228	2.95761	ANN=C	intergenic_region	MODIFIER	CLUMA_CG002460	CLUMA_CG002460	CLUMAR_CG002460-RA	-	-	-
		chr1	17676854	17676967	G	C	23.4592	3.68731	27.6228	2.95761	ANN=C	intergenic_region	MODIFIER	CLUMA_CG002472	CLUMA_CG002472	CLUMA_CG002472	-	-	-
		chr1	18096171	18096284	T	G	21.4251	4.76162	27.2882	2.90199	ANN=G	intergenic_region	MODIFIER	CLUMA_CG008012	CLUMA_CG008012	(sp)_putative_DNA_topoisomerase_1	-	-	-
		chr1	18096171	18096284	T	G	21.4251	4.76162	27.2882	2.90199	ANN=G	intergenic_region	MODIFIER	CLUMA_CG008016	CLUMA_CG008016	(sp)_putative_Homeobox_protein_ceh-9	-	-	-
		chr1	18551698	18551814	AT	A	22.6745	4.43412	50.1577	6.99734	ANN=A	intron_variant	MODIFIER	CLUMA_CG022165	CLUMA_CG022165-RA	(sp)_putative_Protein_THEM6	-	-	-
		chr1	18560694	18560810	T	A	27.2503	4.50252	34.2227	4.0881	ANN=A	intergenic_region	MODIFIER	CLUMA_CG008153	CLUMA_CG008153	(sp)_putative_THO_complex_subunit_3	GO:0000346,GO:0000347,GO:0000445,GO:0005575,GO:0005622,GO:0005623,GO:0005634,GO:0006403,GO:0006405,GO:0006406,GO:0006611,GO:0006810,GO:0006886,GO:0006913,GO:0008104,GO:0008150,GO:0008152,GO:0010467,GO:0015031,GO:0015833,GO:0015931,GO:0031503,GO:0032991,GO:0033036,GO:0034613,GO:0042886,GO:0043170,GO:0043226,GO:0043227,GO:0043229,GO:0043231,GO:0044422,GO:0044424,GO:0044428,GO:0044446,GO:0044464,GO:…	transcription export complex,THO complex,THO complex part of transcription export complex,cellular_component,intracellular,cell,nucleus,RNA localization,RNA export from nucleus,mRNA export from nucleus,protein export from nucleus,transport,intracellular protein transport,nucleocytoplasmic transport,protein localization,biological_process,metabolic process,gene expression,protein transport,peptide…	Name for GO id(s) GO:0044422,GO:0044424,GO:0044428,GO:0044446,GO:0044464 not found - obsolete?
		chr1	18560694	18560810	T	A	27.2503	4.50252	34.2227	4.0881	ANN=A	intergenic_region	MODIFIER	CLUMA_CG008154	CLUMA_CG008154	(mn)_Odorant_receptor_26_(OR26)	-	-	-
		chr1	18678499	18678617	A	G	33.1932	5.34468	29.4867	3.27067	ANN=G	intron_variant	MODIFIER	CLUMA_CG022115	CLUMA_CG022115-RC	(sp)_putative_ETS-like_protein_pointed	GO:0000003,GO:0000578,GO:0000981,GO:0001067,GO:0001654,GO:0001655,GO:0001667,GO:0001736,GO:0001738,GO:0001742,GO:0001745,GO:0001751,GO:0001752,GO:0001754,GO:0001763,GO:0002009,GO:0002064,GO:0002065,GO:0002066,GO:0002165,GO:0002682,GO:0003002,GO:0003006,GO:0003674,GO:0003676,GO:0003677,GO:0003700,GO:0005488,GO:0005515,GO:0005575,GO:0005622,GO:0005623,GO:0005634,GO:0006355,GO:0006357,GO:0006928,GO:…	reproduction,embryonic axis specification,DNA-binding transcription factor activity, RNA polymerase II-specific,regulatory region nucleic acid binding,eye development,urogenital system development,ameboidal-type cell migration,establishment of planar polarity,morphogenesis of a polarized epithelium,oenocyte differentiation,compound eye morphogenesis,compound eye photoreceptor cell differentiation…	Name for GO id(s) GO:0044212,GO:0044424,GO:0044464 not found - obsolete?
		chr1	19600952	19601080	C	A	23.4084	3.21484	22.2193	2.08569	ANN=A	synonymous_variant	LOW	CLUMA_CG018266	CLUMA_CG018266-RA	(sp)_similar_to_N-acetylgalactosaminyltransferase_4_CLUMA_CG018266	-	-	-
		chr1	21187379	21187515	C	A	20.9803	4.84976	32.1253	3.72253	ANN=A	intergenic_region	MODIFIER	CLUMA_CG023759	CLUMA_CG023759	(mn)_Nicotinic_acetylcholine_receptor_beta_subunit_2.2_(nAChRbeta2.2)	GO:0003008,GO:0003674,GO:0005215,GO:0005216,GO:0005230,GO:0005231,GO:0005261,GO:0005575,GO:0005623,GO:0005886,GO:0005887,GO:0005892,GO:0006810,GO:0006811,GO:0006812,GO:0007154,GO:0007165,GO:0007166,GO:0007267,GO:0007268,GO:0007271,GO:0008150,GO:0008324,GO:0009636,GO:0009987,GO:0015075,GO:0015267,GO:0015276,GO:0015318,GO:0016020,GO:0016021,GO:0017085,GO:0022803,GO:0022824,GO:0022834,GO:0022835,GO:…	system process,molecular_function,transporter activity,ion channel activity,extracellular ligand-gated ion channel activity,excitatory extracellular ligand-gated ion channel activity,cation channel activity,cellular_component,cell,plasma membrane,integral component of plasma membrane,acetylcholine-gated channel complex,transport,ion transport,cation transport,cell communication,signal transductio…	Name for GO id(s) GO:0022838,GO:0044425,GO:0044459,GO:0044464 not found - obsolete?
		chr1	21187379	21187515	C	A	20.9803	4.84976	32.1253	3.72253	ANN=A	intergenic_region	MODIFIER	CLUMA_CG018050	CLUMA_CG018050	CLUMA_CG018050	-	-	-
		chr1	25417203	25417372	C	CT	24.5887	4.59616	24.0279	2.37086	ANN=CT	intergenic_region	MODIFIER	CLUMA_CG020184	CLUMA_CG020184	(sp)_putative_Dynein_regulatory_complex_protein_1_homolog	-	-	-
		chr1	25417203	25417372	C	CT	24.5887	4.59616	24.0279	2.37086	ANN=CT	intergenic_region	MODIFIER	CLUMA_CG020186	CLUMA_CG020186	(pfam)_DUF4790_domain_containing_protein	-	-	-
		chr1	25443146	25443315	A	AT	21.0809	3.72585	23.6772	2.31498	ANN=AT	splice_region_variant&intron_variant	LOW	CLUMA_CG020191	CLUMA_CG020191-RA	(sp)_putative_Putative_laccase-17	-	-	-
		chr1	25503605	25503774	C	T	22.0903	2.71034	22.5329	2.13459	ANN=T	3_prime_UTR_variant	MODIFIER	CLUMA_CG020203	CLUMA_CG020203-RA	(sp)_putative_Complexin	-	-	-
		chr1	25505409	25505578	GTGCATTATA	G	27.9185	4.0888	30.1117	3.37682	ANN=G	intron_variant	MODIFIER	CLUMA_CG020203	CLUMA_CG020203-RA	(sp)_putative_Complexin	-	-	-
		chr1	25506786	25506955	G	C	24.5233	4.51138	42.4959	5.574	ANN=C	intron_variant	MODIFIER	CLUMA_CG020203	CLUMA_CG020203-RA	(sp)_putative_Complexin	-	-	-
		chr1	25508199	25508368	ATACC	A	72.5744	8.40177	43.6244	5.78118	ANN=A	5_prime_UTR_variant	MODIFIER	CLUMA_CG020203	CLUMA_CG020203-RA	(sp)_putative_Complexin	-	-	-
		chr1	25508782	25508951	T	A	30.9327	3.80478	41.9426	5.47277	ANN=A	5_prime_UTR_variant	MODIFIER	CLUMA_CG020203	CLUMA_CG020203-RA	(sp)_putative_Complexin	-	-	-
		chr1	25509024	25509193	T	A	65.5387	8.84716	48.5742	6.70018	ANN=A	5_prime_UTR_variant	MODIFIER	CLUMA_CG020203	CLUMA_CG020203-RA	(sp)_putative_Complexin	-	-	-
		chr1	25509025	25509194	ATT	A	26.9601	4.38476	35.3859	4.29302	ANN=A	5_prime_UTR_variant	MODIFIER	CLUMA_CG020203	CLUMA_CG020203-RA	(sp)_putative_Complexin	-	-	-
		chr1	25509055	25509224	C	CA	35.8664	2.58461	29.4008	3.25612	ANN=CA	5_prime_UTR_variant	MODIFIER	CLUMA_CG020203	CLUMA_CG020203-RA	(sp)_putative_Complexin	-	-	-
		chr1	25509057	25509226	A	AG	72.1792	8.17355	47.5674	6.51198	ANN=AG	5_prime_UTR_variant	MODIFIER	CLUMA_CG020203	CLUMA_CG020203-RA	(sp)_putative_Complexin	-	-	-
		chr1	25509066	25509235	A	G	35.3597	4.7756	37.4612	4.66214	ANN=G	5_prime_UTR_variant	MODIFIER	CLUMA_CG020203	CLUMA_CG020203-RA	(sp)_putative_Complexin	-	-	-
		chr1	25509254	25509423	A	T	76.5198	7.27341	45.0128	6.03733	ANN=T	3_prime_UTR_variant	MODIFIER	CLUMA_CG020204	CLUMA_CG020204-RA	(sp)_putative_Nuclear_pore_complex_protein_Nup133	GO:0000972,GO:0003674,GO:0005198,GO:0005575,GO:0005622,GO:0005623,GO:0005634,GO:0005635,GO:0005643,GO:0006325,GO:0006355,GO:0006403,GO:0006405,GO:0006406,GO:0006606,GO:0006611,GO:0006810,GO:0006886,GO:0006913,GO:0006996,GO:0006997,GO:0008104,GO:0008150,GO:0008152,GO:0009889,GO:0009987,GO:0010467,GO:0010468,GO:0010556,GO:0012505,GO:0015031,GO:0015833,GO:0015931,GO:0016043,GO:0017038,GO:0017056,GO:…	transcription-dependent tethering of RNA polymerase II gene DNA at nuclear periphery,molecular_function,structural molecule activity,cellular_component,intracellular,cell,nucleus,nuclear envelope,nuclear pore,chromatin organization,regulation of transcription, DNA-templated,RNA localization,RNA export from nucleus,mRNA export from nucleus,protein import into nucleus,protein export from nucleus,tr…	Name for GO id(s) GO:0044422,GO:0044424,GO:0044428,GO:0044446,GO:0044464 not found - obsolete?
		chr1	25510090	25510259	C	T	39.4095	5.27342	37.9968	4.7581	ANN=T	intron_variant	MODIFIER	CLUMA_CG020204	CLUMA_CG020204-RA	(sp)_putative_Nuclear_pore_complex_protein_Nup133	GO:0000972,GO:0003674,GO:0005198,GO:0005575,GO:0005622,GO:0005623,GO:0005634,GO:0005635,GO:0005643,GO:0006325,GO:0006355,GO:0006403,GO:0006405,GO:0006406,GO:0006606,GO:0006611,GO:0006810,GO:0006886,GO:0006913,GO:0006996,GO:0006997,GO:0008104,GO:0008150,GO:0008152,GO:0009889,GO:0009987,GO:0010467,GO:0010468,GO:0010556,GO:0012505,GO:0015031,GO:0015833,GO:0015931,GO:0016043,GO:0017038,GO:0017056,GO:…	transcription-dependent tethering of RNA polymerase II gene DNA at nuclear periphery,molecular_function,structural molecule activity,cellular_component,intracellular,cell,nucleus,nuclear envelope,nuclear pore,chromatin organization,regulation of transcription, DNA-templated,RNA localization,RNA export from nucleus,mRNA export from nucleus,protein import into nucleus,protein export from nucleus,tr…	Name for GO id(s) GO:0044422,GO:0044424,GO:0044428,GO:0044446,GO:0044464 not found - obsolete?
		chr1	25510150	25510319	C	T	80.7414	9.77175	53.8392	7.69348	ANN=T	missense_variant	MODERATE	CLUMA_CG020204	CLUMA_CG020204-RA	(sp)_putative_Nuclear_pore_complex_protein_Nup133	GO:0000972,GO:0003674,GO:0005198,GO:0005575,GO:0005622,GO:0005623,GO:0005634,GO:0005635,GO:0005643,GO:0006325,GO:0006355,GO:0006403,GO:0006405,GO:0006406,GO:0006606,GO:0006611,GO:0006810,GO:0006886,GO:0006913,GO:0006996,GO:0006997,GO:0008104,GO:0008150,GO:0008152,GO:0009889,GO:0009987,GO:0010467,GO:0010468,GO:0010556,GO:0012505,GO:0015031,GO:0015833,GO:0015931,GO:0016043,GO:0017038,GO:0017056,GO:…	transcription-dependent tethering of RNA polymerase II gene DNA at nuclear periphery,molecular_function,structural molecule activity,cellular_component,intracellular,cell,nucleus,nuclear envelope,nuclear pore,chromatin organization,regulation of transcription, DNA-templated,RNA localization,RNA export from nucleus,mRNA export from nucleus,protein import into nucleus,protein export from nucleus,tr…	Name for GO id(s) GO:0044422,GO:0044424,GO:0044428,GO:0044446,GO:0044464 not found - obsolete?
		chr1	25511504	25511673	T	G	31.6073	6.45228	29.3538	3.24816	ANN=G	synonymous_variant	LOW	CLUMA_CG020204	CLUMA_CG020204-RA	(sp)_putative_Nuclear_pore_complex_protein_Nup133	GO:0000972,GO:0003674,GO:0005198,GO:0005575,GO:0005622,GO:0005623,GO:0005634,GO:0005635,GO:0005643,GO:0006325,GO:0006355,GO:0006403,GO:0006405,GO:0006406,GO:0006606,GO:0006611,GO:0006810,GO:0006886,GO:0006913,GO:0006996,GO:0006997,GO:0008104,GO:0008150,GO:0008152,GO:0009889,GO:0009987,GO:0010467,GO:0010468,GO:0010556,GO:0012505,GO:0015031,GO:0015833,GO:0015931,GO:0016043,GO:0017038,GO:0017056,GO:…	transcription-dependent tethering of RNA polymerase II gene DNA at nuclear periphery,molecular_function,structural molecule activity,cellular_component,intracellular,cell,nucleus,nuclear envelope,nuclear pore,chromatin organization,regulation of transcription, DNA-templated,RNA localization,RNA export from nucleus,mRNA export from nucleus,protein import into nucleus,protein export from nucleus,tr…	Name for GO id(s) GO:0044422,GO:0044424,GO:0044428,GO:0044446,GO:0044464 not found - obsolete?
		chr1	25511699	25511868	C	T	51.4783	4.67178	42.2571	5.53027	ANN=T	synonymous_variant	LOW	CLUMA_CG020204	CLUMA_CG020204-RA	(sp)_putative_Nuclear_pore_complex_protein_Nup133	GO:0000972,GO:0003674,GO:0005198,GO:0005575,GO:0005622,GO:0005623,GO:0005634,GO:0005635,GO:0005643,GO:0006325,GO:0006355,GO:0006403,GO:0006405,GO:0006406,GO:0006606,GO:0006611,GO:0006810,GO:0006886,GO:0006913,GO:0006996,GO:0006997,GO:0008104,GO:0008150,GO:0008152,GO:0009889,GO:0009987,GO:0010467,GO:0010468,GO:0010556,GO:0012505,GO:0015031,GO:0015833,GO:0015931,GO:0016043,GO:0017038,GO:0017056,GO:…	transcription-dependent tethering of RNA polymerase II gene DNA at nuclear periphery,molecular_function,structural molecule activity,cellular_component,intracellular,cell,nucleus,nuclear envelope,nuclear pore,chromatin organization,regulation of transcription, DNA-templated,RNA localization,RNA export from nucleus,mRNA export from nucleus,protein import into nucleus,protein export from nucleus,tr…	Name for GO id(s) GO:0044422,GO:0044424,GO:0044428,GO:0044446,GO:0044464 not found - obsolete?
		chr1	25511877	25512046	C	A	25.1309	5.32464	22.6587	2.15428	ANN=A	missense_variant	MODERATE	CLUMA_CG020204	CLUMA_CG020204-RA	(sp)_putative_Nuclear_pore_complex_protein_Nup133	GO:0000972,GO:0003674,GO:0005198,GO:0005575,GO:0005622,GO:0005623,GO:0005634,GO:0005635,GO:0005643,GO:0006325,GO:0006355,GO:0006403,GO:0006405,GO:0006406,GO:0006606,GO:0006611,GO:0006810,GO:0006886,GO:0006913,GO:0006996,GO:0006997,GO:0008104,GO:0008150,GO:0008152,GO:0009889,GO:0009987,GO:0010467,GO:0010468,GO:0010556,GO:0012505,GO:0015031,GO:0015833,GO:0015931,GO:0016043,GO:0017038,GO:0017056,GO:…	transcription-dependent tethering of RNA polymerase II gene DNA at nuclear periphery,molecular_function,structural molecule activity,cellular_component,intracellular,cell,nucleus,nuclear envelope,nuclear pore,chromatin organization,regulation of transcription, DNA-templated,RNA localization,RNA export from nucleus,mRNA export from nucleus,protein import into nucleus,protein export from nucleus,tr…	Name for GO id(s) GO:0044422,GO:0044424,GO:0044428,GO:0044446,GO:0044464 not found - obsolete?
		chr1	25512047	25512216	G	A	24.9707	4.9987	24.0584	2.37573	ANN=A	synonymous_variant	LOW	CLUMA_CG020204	CLUMA_CG020204-RA	(sp)_putative_Nuclear_pore_complex_protein_Nup133	GO:0000972,GO:0003674,GO:0005198,GO:0005575,GO:0005622,GO:0005623,GO:0005634,GO:0005635,GO:0005643,GO:0006325,GO:0006355,GO:0006403,GO:0006405,GO:0006406,GO:0006606,GO:0006611,GO:0006810,GO:0006886,GO:0006913,GO:0006996,GO:0006997,GO:0008104,GO:0008150,GO:0008152,GO:0009889,GO:0009987,GO:0010467,GO:0010468,GO:0010556,GO:0012505,GO:0015031,GO:0015833,GO:0015931,GO:0016043,GO:0017038,GO:0017056,GO:…	transcription-dependent tethering of RNA polymerase II gene DNA at nuclear periphery,molecular_function,structural molecule activity,cellular_component,intracellular,cell,nucleus,nuclear envelope,nuclear pore,chromatin organization,regulation of transcription, DNA-templated,RNA localization,RNA export from nucleus,mRNA export from nucleus,protein import into nucleus,protein export from nucleus,tr…	Name for GO id(s) GO:0044422,GO:0044424,GO:0044428,GO:0044446,GO:0044464 not found - obsolete?
		chr1	25513347	25513516	AAAACC	A	49.5565	4.312	33.9338	4.03744	ANN=A	5_prime_UTR_variant	MODIFIER	CLUMA_CG020205	CLUMA_CG020205-RA	(sp)_putative_UPF0428_protein_CXorf56_homolog	GO:0000375,GO:0000377,GO:0000398,GO:0005575,GO:0005622,GO:0005623,GO:0005634,GO:0006139,GO:0006396,GO:0006397,GO:0006725,GO:0006807,GO:0008150,GO:0008152,GO:0008380,GO:0009987,GO:0010467,GO:0016070,GO:0016071,GO:0034641,GO:0043170,GO:0043226,GO:0043227,GO:0043229,GO:0043231,GO:0044237,GO:0044238,GO:0044297,GO:0044424,GO:0044464,GO:0046483,GO:0071704,GO:0090304,GO:1901360	RNA splicing, via transesterification reactions,RNA splicing, via transesterification reactions with bulged adenosine as nucleophile,mRNA splicing, via spliceosome,cellular_component,intracellular,cell,nucleus,nucleobase-containing compound metabolic process,RNA processing,mRNA processing,cellular aromatic compound metabolic process,nitrogen compound metabolic process,biological_process,metabolic…	Name for GO id(s) GO:0044424,GO:0044464 not found - obsolete?
		chr1	25513373	25513542	A	G	47.2142	4.93276	37.0045	4.58055	ANN=G	5_prime_UTR_variant	MODIFIER	CLUMA_CG020205	CLUMA_CG020205-RA	(sp)_putative_UPF0428_protein_CXorf56_homolog	GO:0000375,GO:0000377,GO:0000398,GO:0005575,GO:0005622,GO:0005623,GO:0005634,GO:0006139,GO:0006396,GO:0006397,GO:0006725,GO:0006807,GO:0008150,GO:0008152,GO:0008380,GO:0009987,GO:0010467,GO:0016070,GO:0016071,GO:0034641,GO:0043170,GO:0043226,GO:0043227,GO:0043229,GO:0043231,GO:0044237,GO:0044238,GO:0044297,GO:0044424,GO:0044464,GO:0046483,GO:0071704,GO:0090304,GO:1901360	RNA splicing, via transesterification reactions,RNA splicing, via transesterification reactions with bulged adenosine as nucleophile,mRNA splicing, via spliceosome,cellular_component,intracellular,cell,nucleus,nucleobase-containing compound metabolic process,RNA processing,mRNA processing,cellular aromatic compound metabolic process,nitrogen compound metabolic process,biological_process,metabolic…	Name for GO id(s) GO:0044424,GO:0044464 not found - obsolete?
		chr1	25514173	25514342	G	T	25.9348	4.28326	27.6961	2.96981	ANN=T	3_prime_UTR_variant	MODIFIER	CLUMA_CG020205	CLUMA_CG020205-RA	(sp)_putative_UPF0428_protein_CXorf56_homolog	GO:0000375,GO:0000377,GO:0000398,GO:0005575,GO:0005622,GO:0005623,GO:0005634,GO:0006139,GO:0006396,GO:0006397,GO:0006725,GO:0006807,GO:0008150,GO:0008152,GO:0008380,GO:0009987,GO:0010467,GO:0016070,GO:0016071,GO:0034641,GO:0043170,GO:0043226,GO:0043227,GO:0043229,GO:0043231,GO:0044237,GO:0044238,GO:0044297,GO:0044424,GO:0044464,GO:0046483,GO:0071704,GO:0090304,GO:1901360	RNA splicing, via transesterification reactions,RNA splicing, via transesterification reactions with bulged adenosine as nucleophile,mRNA splicing, via spliceosome,cellular_component,intracellular,cell,nucleus,nucleobase-containing compound metabolic process,RNA processing,mRNA processing,cellular aromatic compound metabolic process,nitrogen compound metabolic process,biological_process,metabolic…	Name for GO id(s) GO:0044424,GO:0044464 not found - obsolete?
		chr1	25515123	25515292	G	T	29.2284	5.00179	31.6339	3.63767	ANN=T	synonymous_variant	LOW	CLUMA_CG020206	CLUMA_CG020206-RA	(sp)_putative_Structural_maintenance_of_chromosomes_protein_1A	GO:0000785,GO:0000793,GO:0000902,GO:0000904,GO:0003674,GO:0003682,GO:0005488,GO:0005515,GO:0005575,GO:0005622,GO:0005623,GO:0005634,GO:0005694,GO:0005700,GO:0007275,GO:0007399,GO:0007417,GO:0007420,GO:0008150,GO:0008278,GO:0009653,GO:0009892,GO:0009987,GO:0010468,GO:0010605,GO:0010629,GO:0016043,GO:0016319,GO:0016322,GO:0016358,GO:0019222,GO:0021700,GO:0022008,GO:0030030,GO:0030154,GO:0030182,GO:…	chromatin,condensed chromosome,cell morphogenesis,cell morphogenesis involved in differentiation,molecular_function,chromatin binding,binding,protein binding,cellular_component,intracellular,cell,nucleus,chromosome,polytene chromosome,multicellular organism development,nervous system development,central nervous system development,brain development,biological_process,cohesin complex,anatomical str…	Name for GO id(s) GO:0044422,GO:0044424,GO:0044427,GO:0044446,GO:0044464 not found - obsolete?
		chr1	25515274	25515443	C	T	29.4269	4.64746	34.9482	4.21573	ANN=T	synonymous_variant	LOW	CLUMA_CG020206	CLUMA_CG020206-RA	(sp)_putative_Structural_maintenance_of_chromosomes_protein_1A	GO:0000785,GO:0000793,GO:0000902,GO:0000904,GO:0003674,GO:0003682,GO:0005488,GO:0005515,GO:0005575,GO:0005622,GO:0005623,GO:0005634,GO:0005694,GO:0005700,GO:0007275,GO:0007399,GO:0007417,GO:0007420,GO:0008150,GO:0008278,GO:0009653,GO:0009892,GO:0009987,GO:0010468,GO:0010605,GO:0010629,GO:0016043,GO:0016319,GO:0016322,GO:0016358,GO:0019222,GO:0021700,GO:0022008,GO:0030030,GO:0030154,GO:0030182,GO:…	chromatin,condensed chromosome,cell morphogenesis,cell morphogenesis involved in differentiation,molecular_function,chromatin binding,binding,protein binding,cellular_component,intracellular,cell,nucleus,chromosome,polytene chromosome,multicellular organism development,nervous system development,central nervous system development,brain development,biological_process,cohesin complex,anatomical str…	Name for GO id(s) GO:0044422,GO:0044424,GO:0044427,GO:0044446,GO:0044464 not found - obsolete?
		chr1	25515687	25515856	A	G	27.6833	5.54971	30.5056	3.44402	ANN=G	synonymous_variant	LOW	CLUMA_CG020206	CLUMA_CG020206-RA	(sp)_putative_Structural_maintenance_of_chromosomes_protein_1A	GO:0000785,GO:0000793,GO:0000902,GO:0000904,GO:0003674,GO:0003682,GO:0005488,GO:0005515,GO:0005575,GO:0005622,GO:0005623,GO:0005634,GO:0005694,GO:0005700,GO:0007275,GO:0007399,GO:0007417,GO:0007420,GO:0008150,GO:0008278,GO:0009653,GO:0009892,GO:0009987,GO:0010468,GO:0010605,GO:0010629,GO:0016043,GO:0016319,GO:0016322,GO:0016358,GO:0019222,GO:0021700,GO:0022008,GO:0030030,GO:0030154,GO:0030182,GO:…	chromatin,condensed chromosome,cell morphogenesis,cell morphogenesis involved in differentiation,molecular_function,chromatin binding,binding,protein binding,cellular_component,intracellular,cell,nucleus,chromosome,polytene chromosome,multicellular organism development,nervous system development,central nervous system development,brain development,biological_process,cohesin complex,anatomical str…	Name for GO id(s) GO:0044422,GO:0044424,GO:0044427,GO:0044446,GO:0044464 not found - obsolete?
		chr1	25516195	25516364	AT	A	23.3059	4.04546	37.4946	4.66811	ANN=A	intron_variant	MODIFIER	CLUMA_CG020206	CLUMA_CG020206-RA	(sp)_putative_Structural_maintenance_of_chromosomes_protein_1A	GO:0000785,GO:0000793,GO:0000902,GO:0000904,GO:0003674,GO:0003682,GO:0005488,GO:0005515,GO:0005575,GO:0005622,GO:0005623,GO:0005634,GO:0005694,GO:0005700,GO:0007275,GO:0007399,GO:0007417,GO:0007420,GO:0008150,GO:0008278,GO:0009653,GO:0009892,GO:0009987,GO:0010468,GO:0010605,GO:0010629,GO:0016043,GO:0016319,GO:0016322,GO:0016358,GO:0019222,GO:0021700,GO:0022008,GO:0030030,GO:0030154,GO:0030182,GO:…	chromatin,condensed chromosome,cell morphogenesis,cell morphogenesis involved in differentiation,molecular_function,chromatin binding,binding,protein binding,cellular_component,intracellular,cell,nucleus,chromosome,polytene chromosome,multicellular organism development,nervous system development,central nervous system development,brain development,biological_process,cohesin complex,anatomical str…	Name for GO id(s) GO:0044422,GO:0044424,GO:0044427,GO:0044446,GO:0044464 not found - obsolete?
		chr1	25518031	25518200	T	C	27.3396	4.94206	23.2667	2.24992	ANN=C	splice_region_variant&intron_variant	LOW	CLUMA_CG020206	CLUMA_CG020206-RA	(sp)_putative_Structural_maintenance_of_chromosomes_protein_1A	GO:0000785,GO:0000793,GO:0000902,GO:0000904,GO:0003674,GO:0003682,GO:0005488,GO:0005515,GO:0005575,GO:0005622,GO:0005623,GO:0005634,GO:0005694,GO:0005700,GO:0007275,GO:0007399,GO:0007417,GO:0007420,GO:0008150,GO:0008278,GO:0009653,GO:0009892,GO:0009987,GO:0010468,GO:0010605,GO:0010629,GO:0016043,GO:0016319,GO:0016322,GO:0016358,GO:0019222,GO:0021700,GO:0022008,GO:0030030,GO:0030154,GO:0030182,GO:…	chromatin,condensed chromosome,cell morphogenesis,cell morphogenesis involved in differentiation,molecular_function,chromatin binding,binding,protein binding,cellular_component,intracellular,cell,nucleus,chromosome,polytene chromosome,multicellular organism development,nervous system development,central nervous system development,brain development,biological_process,cohesin complex,anatomical str…	Name for GO id(s) GO:0044422,GO:0044424,GO:0044427,GO:0044446,GO:0044464 not found - obsolete?
		chr1	25518330	25518499	GTTTATAAATTTCTTTCATTGATTGT	G	38.9992	5.94581	29.129	3.21017	ANN=G	5_prime_UTR_variant	MODIFIER	CLUMA_CG020207	CLUMA_CG020207-RA	(sp)_putative_Probable_tyrosyl-DNA_phosphodiesterase	GO:0000012,GO:0003674,GO:0003676,GO:0003677,GO:0003690,GO:0003697,GO:0003824,GO:0005488,GO:0005575,GO:0005622,GO:0005623,GO:0005634,GO:0006139,GO:0006259,GO:0006281,GO:0006302,GO:0006725,GO:0006807,GO:0006950,GO:0006974,GO:0007163,GO:0007275,GO:0007399,GO:0007417,GO:0008081,GO:0008150,GO:0008152,GO:0009987,GO:0016787,GO:0016788,GO:0017005,GO:0032501,GO:0032502,GO:0033554,GO:0034641,GO:0035088,GO:…	single strand break repair,molecular_function,nucleic acid binding,DNA binding,double-stranded DNA binding,single-stranded DNA binding,catalytic activity,binding,cellular_component,intracellular,cell,nucleus,nucleobase-containing compound metabolic process,DNA metabolic process,DNA repair,double-strand break repair,cellular aromatic compound metabolic process,nitrogen compound metabolic process,r…	Name for GO id(s) GO:0044424,GO:0044464 not found - obsolete?
		chr1	25518895	25519064	G	A	20.8171	3.71501	48.4181	6.67094	ANN=A	synonymous_variant	LOW	CLUMA_CG020207	CLUMA_CG020207-RA	(sp)_putative_Probable_tyrosyl-DNA_phosphodiesterase	GO:0000012,GO:0003674,GO:0003676,GO:0003677,GO:0003690,GO:0003697,GO:0003824,GO:0005488,GO:0005575,GO:0005622,GO:0005623,GO:0005634,GO:0006139,GO:0006259,GO:0006281,GO:0006302,GO:0006725,GO:0006807,GO:0006950,GO:0006974,GO:0007163,GO:0007275,GO:0007399,GO:0007417,GO:0008081,GO:0008150,GO:0008152,GO:0009987,GO:0016787,GO:0016788,GO:0017005,GO:0032501,GO:0032502,GO:0033554,GO:0034641,GO:0035088,GO:…	single strand break repair,molecular_function,nucleic acid binding,DNA binding,double-stranded DNA binding,single-stranded DNA binding,catalytic activity,binding,cellular_component,intracellular,cell,nucleus,nucleobase-containing compound metabolic process,DNA metabolic process,DNA repair,double-strand break repair,cellular aromatic compound metabolic process,nitrogen compound metabolic process,r…	Name for GO id(s) GO:0044424,GO:0044464 not found - obsolete?
		chr1	25519268	25519437	G	A	21.5404	4.70104	42.2548	5.52987	ANN=A	missense_variant	MODERATE	CLUMA_CG020207	CLUMA_CG020207-RA	(sp)_putative_Probable_tyrosyl-DNA_phosphodiesterase	GO:0000012,GO:0003674,GO:0003676,GO:0003677,GO:0003690,GO:0003697,GO:0003824,GO:0005488,GO:0005575,GO:0005622,GO:0005623,GO:0005634,GO:0006139,GO:0006259,GO:0006281,GO:0006302,GO:0006725,GO:0006807,GO:0006950,GO:0006974,GO:0007163,GO:0007275,GO:0007399,GO:0007417,GO:0008081,GO:0008150,GO:0008152,GO:0009987,GO:0016787,GO:0016788,GO:0017005,GO:0032501,GO:0032502,GO:0033554,GO:0034641,GO:0035088,GO:…	single strand break repair,molecular_function,nucleic acid binding,DNA binding,double-stranded DNA binding,single-stranded DNA binding,catalytic activity,binding,cellular_component,intracellular,cell,nucleus,nucleobase-containing compound metabolic process,DNA metabolic process,DNA repair,double-strand break repair,cellular aromatic compound metabolic process,nitrogen compound metabolic process,r…	Name for GO id(s) GO:0044424,GO:0044464 not found - obsolete?
		chr1	25519411	25519580	A	G	49.3672	7.11047	43.078	5.68074	ANN=G	synonymous_variant	LOW	CLUMA_CG020207	CLUMA_CG020207-RA	(sp)_putative_Probable_tyrosyl-DNA_phosphodiesterase	GO:0000012,GO:0003674,GO:0003676,GO:0003677,GO:0003690,GO:0003697,GO:0003824,GO:0005488,GO:0005575,GO:0005622,GO:0005623,GO:0005634,GO:0006139,GO:0006259,GO:0006281,GO:0006302,GO:0006725,GO:0006807,GO:0006950,GO:0006974,GO:0007163,GO:0007275,GO:0007399,GO:0007417,GO:0008081,GO:0008150,GO:0008152,GO:0009987,GO:0016787,GO:0016788,GO:0017005,GO:0032501,GO:0032502,GO:0033554,GO:0034641,GO:0035088,GO:…	single strand break repair,molecular_function,nucleic acid binding,DNA binding,double-stranded DNA binding,single-stranded DNA binding,catalytic activity,binding,cellular_component,intracellular,cell,nucleus,nucleobase-containing compound metabolic process,DNA metabolic process,DNA repair,double-strand break repair,cellular aromatic compound metabolic process,nitrogen compound metabolic process,r…	Name for GO id(s) GO:0044424,GO:0044464 not found - obsolete?
		chr1	25519450	25519619	T	C	31.8538	6.43707	26.5787	2.78472	ANN=C	synonymous_variant	LOW	CLUMA_CG020207	CLUMA_CG020207-RA	(sp)_putative_Probable_tyrosyl-DNA_phosphodiesterase	GO:0000012,GO:0003674,GO:0003676,GO:0003677,GO:0003690,GO:0003697,GO:0003824,GO:0005488,GO:0005575,GO:0005622,GO:0005623,GO:0005634,GO:0006139,GO:0006259,GO:0006281,GO:0006302,GO:0006725,GO:0006807,GO:0006950,GO:0006974,GO:0007163,GO:0007275,GO:0007399,GO:0007417,GO:0008081,GO:0008150,GO:0008152,GO:0009987,GO:0016787,GO:0016788,GO:0017005,GO:0032501,GO:0032502,GO:0033554,GO:0034641,GO:0035088,GO:…	single strand break repair,molecular_function,nucleic acid binding,DNA binding,double-stranded DNA binding,single-stranded DNA binding,catalytic activity,binding,cellular_component,intracellular,cell,nucleus,nucleobase-containing compound metabolic process,DNA metabolic process,DNA repair,double-strand break repair,cellular aromatic compound metabolic process,nitrogen compound metabolic process,r…	Name for GO id(s) GO:0044424,GO:0044464 not found - obsolete?
		chr1	25519718	25519887	G	A	40.4589	6.13038	44.03	5.85586	ANN=A	missense_variant	MODERATE	CLUMA_CG020207	CLUMA_CG020207-RA	(sp)_putative_Probable_tyrosyl-DNA_phosphodiesterase	GO:0000012,GO:0003674,GO:0003676,GO:0003677,GO:0003690,GO:0003697,GO:0003824,GO:0005488,GO:0005575,GO:0005622,GO:0005623,GO:0005634,GO:0006139,GO:0006259,GO:0006281,GO:0006302,GO:0006725,GO:0006807,GO:0006950,GO:0006974,GO:0007163,GO:0007275,GO:0007399,GO:0007417,GO:0008081,GO:0008150,GO:0008152,GO:0009987,GO:0016787,GO:0016788,GO:0017005,GO:0032501,GO:0032502,GO:0033554,GO:0034641,GO:0035088,GO:…	single strand break repair,molecular_function,nucleic acid binding,DNA binding,double-stranded DNA binding,single-stranded DNA binding,catalytic activity,binding,cellular_component,intracellular,cell,nucleus,nucleobase-containing compound metabolic process,DNA metabolic process,DNA repair,double-strand break repair,cellular aromatic compound metabolic process,nitrogen compound metabolic process,r…	Name for GO id(s) GO:0044424,GO:0044464 not found - obsolete?
		chr1	25519895	25520064	A	C	34.2028	6.22893	27.0865	2.86858	ANN=C	missense_variant	MODERATE	CLUMA_CG020207	CLUMA_CG020207-RA	(sp)_putative_Probable_tyrosyl-DNA_phosphodiesterase	GO:0000012,GO:0003674,GO:0003676,GO:0003677,GO:0003690,GO:0003697,GO:0003824,GO:0005488,GO:0005575,GO:0005622,GO:0005623,GO:0005634,GO:0006139,GO:0006259,GO:0006281,GO:0006302,GO:0006725,GO:0006807,GO:0006950,GO:0006974,GO:0007163,GO:0007275,GO:0007399,GO:0007417,GO:0008081,GO:0008150,GO:0008152,GO:0009987,GO:0016787,GO:0016788,GO:0017005,GO:0032501,GO:0032502,GO:0033554,GO:0034641,GO:0035088,GO:…	single strand break repair,molecular_function,nucleic acid binding,DNA binding,double-stranded DNA binding,single-stranded DNA binding,catalytic activity,binding,cellular_component,intracellular,cell,nucleus,nucleobase-containing compound metabolic process,DNA metabolic process,DNA repair,double-strand break repair,cellular aromatic compound metabolic process,nitrogen compound metabolic process,r…	Name for GO id(s) GO:0044424,GO:0044464 not found - obsolete?
		chr1	25519909	25520078	A	C	30.2961	5.19941	38.9996	4.93845	ANN=C	synonymous_variant	LOW	CLUMA_CG020207	CLUMA_CG020207-RA	(sp)_putative_Probable_tyrosyl-DNA_phosphodiesterase	GO:0000012,GO:0003674,GO:0003676,GO:0003677,GO:0003690,GO:0003697,GO:0003824,GO:0005488,GO:0005575,GO:0005622,GO:0005623,GO:0005634,GO:0006139,GO:0006259,GO:0006281,GO:0006302,GO:0006725,GO:0006807,GO:0006950,GO:0006974,GO:0007163,GO:0007275,GO:0007399,GO:0007417,GO:0008081,GO:0008150,GO:0008152,GO:0009987,GO:0016787,GO:0016788,GO:0017005,GO:0032501,GO:0032502,GO:0033554,GO:0034641,GO:0035088,GO:…	single strand break repair,molecular_function,nucleic acid binding,DNA binding,double-stranded DNA binding,single-stranded DNA binding,catalytic activity,binding,cellular_component,intracellular,cell,nucleus,nucleobase-containing compound metabolic process,DNA metabolic process,DNA repair,double-strand break repair,cellular aromatic compound metabolic process,nitrogen compound metabolic process,r…	Name for GO id(s) GO:0044424,GO:0044464 not found - obsolete?
		chr1	25520225	25520394	C	A	21.5608	5.13349	44.6099	5.96286	ANN=A	missense_variant	MODERATE	CLUMA_CG020207	CLUMA_CG020207-RA	(sp)_putative_Probable_tyrosyl-DNA_phosphodiesterase	GO:0000012,GO:0003674,GO:0003676,GO:0003677,GO:0003690,GO:0003697,GO:0003824,GO:0005488,GO:0005575,GO:0005622,GO:0005623,GO:0005634,GO:0006139,GO:0006259,GO:0006281,GO:0006302,GO:0006725,GO:0006807,GO:0006950,GO:0006974,GO:0007163,GO:0007275,GO:0007399,GO:0007417,GO:0008081,GO:0008150,GO:0008152,GO:0009987,GO:0016787,GO:0016788,GO:0017005,GO:0032501,GO:0032502,GO:0033554,GO:0034641,GO:0035088,GO:…	single strand break repair,molecular_function,nucleic acid binding,DNA binding,double-stranded DNA binding,single-stranded DNA binding,catalytic activity,binding,cellular_component,intracellular,cell,nucleus,nucleobase-containing compound metabolic process,DNA metabolic process,DNA repair,double-strand break repair,cellular aromatic compound metabolic process,nitrogen compound metabolic process,r…	Name for GO id(s) GO:0044424,GO:0044464 not found - obsolete?
		chr1	25520460	25520629	G	A	40.6605	7.55194	31.9145	3.6861	ANN=A	3_prime_UTR_variant	MODIFIER	CLUMA_CG020207	CLUMA_CG020207-RA	(sp)_putative_Probable_tyrosyl-DNA_phosphodiesterase	GO:0000012,GO:0003674,GO:0003676,GO:0003677,GO:0003690,GO:0003697,GO:0003824,GO:0005488,GO:0005575,GO:0005622,GO:0005623,GO:0005634,GO:0006139,GO:0006259,GO:0006281,GO:0006302,GO:0006725,GO:0006807,GO:0006950,GO:0006974,GO:0007163,GO:0007275,GO:0007399,GO:0007417,GO:0008081,GO:0008150,GO:0008152,GO:0009987,GO:0016787,GO:0016788,GO:0017005,GO:0032501,GO:0032502,GO:0033554,GO:0034641,GO:0035088,GO:…	single strand break repair,molecular_function,nucleic acid binding,DNA binding,double-stranded DNA binding,single-stranded DNA binding,catalytic activity,binding,cellular_component,intracellular,cell,nucleus,nucleobase-containing compound metabolic process,DNA metabolic process,DNA repair,double-strand break repair,cellular aromatic compound metabolic process,nitrogen compound metabolic process,r…	Name for GO id(s) GO:0044424,GO:0044464 not found - obsolete?
		chr1	25525843	25526012	A	G	55.3335	9.53765	43.2643	5.71497	ANN=G	3_prime_UTR_variant	MODIFIER	CLUMA_CG020208	CLUMA_CG020208-RC	(sp)_similar_to_Brother_of_CDO	GO:0005575,GO:0005623,GO:0007275,GO:0007399,GO:0008150,GO:0008582,GO:0009987,GO:0016322,GO:0021700,GO:0022008,GO:0030154,GO:0030182,GO:0030424,GO:0030425,GO:0032501,GO:0032502,GO:0036477,GO:0040008,GO:0042551,GO:0042995,GO:0043005,GO:0044087,GO:0044463,GO:0044464,GO:0045886,GO:0045926,GO:0048468,GO:0048469,GO:0048519,GO:0048523,GO:0048638,GO:0048640,GO:0048666,GO:0048699,GO:0048731,GO:0048856,GO:…	cellular_component,cell,multicellular organism development,nervous system development,biological_process,regulation of synaptic growth at neuromuscular junction,cellular process,neuron remodeling,developmental maturation,neurogenesis,cell differentiation,neuron differentiation,axon,dendrite,multicellular organismal process,developmental process,somatodendritic compartment,regulation of growth,neu…	Name for GO id(s) GO:0044463,GO:0044464,GO:0097458,GO:0120038 not found - obsolete?
		chr1	25527322	25527491	T	C	33.5735	5.41878	49.5391	6.88109	ANN=C	intron_variant	MODIFIER	CLUMA_CG020208	CLUMA_CG020208-RC	(sp)_similar_to_Brother_of_CDO	GO:0005575,GO:0005623,GO:0007275,GO:0007399,GO:0008150,GO:0008582,GO:0009987,GO:0016322,GO:0021700,GO:0022008,GO:0030154,GO:0030182,GO:0030424,GO:0030425,GO:0032501,GO:0032502,GO:0036477,GO:0040008,GO:0042551,GO:0042995,GO:0043005,GO:0044087,GO:0044463,GO:0044464,GO:0045886,GO:0045926,GO:0048468,GO:0048469,GO:0048519,GO:0048523,GO:0048638,GO:0048640,GO:0048666,GO:0048699,GO:0048731,GO:0048856,GO:…	cellular_component,cell,multicellular organism development,nervous system development,biological_process,regulation of synaptic growth at neuromuscular junction,cellular process,neuron remodeling,developmental maturation,neurogenesis,cell differentiation,neuron differentiation,axon,dendrite,multicellular organismal process,developmental process,somatodendritic compartment,regulation of growth,neu…	Name for GO id(s) GO:0044463,GO:0044464,GO:0097458,GO:0120038 not found - obsolete?
		chr1	25527403	25527572	T	A	35.3633	5.86666	27.157	2.88025	ANN=A	intron_variant	MODIFIER	CLUMA_CG020208	CLUMA_CG020208-RC	(sp)_similar_to_Brother_of_CDO	GO:0005575,GO:0005623,GO:0007275,GO:0007399,GO:0008150,GO:0008582,GO:0009987,GO:0016322,GO:0021700,GO:0022008,GO:0030154,GO:0030182,GO:0030424,GO:0030425,GO:0032501,GO:0032502,GO:0036477,GO:0040008,GO:0042551,GO:0042995,GO:0043005,GO:0044087,GO:0044463,GO:0044464,GO:0045886,GO:0045926,GO:0048468,GO:0048469,GO:0048519,GO:0048523,GO:0048638,GO:0048640,GO:0048666,GO:0048699,GO:0048731,GO:0048856,GO:…	cellular_component,cell,multicellular organism development,nervous system development,biological_process,regulation of synaptic growth at neuromuscular junction,cellular process,neuron remodeling,developmental maturation,neurogenesis,cell differentiation,neuron differentiation,axon,dendrite,multicellular organismal process,developmental process,somatodendritic compartment,regulation of growth,neu…	Name for GO id(s) GO:0044463,GO:0044464,GO:0097458,GO:0120038 not found - obsolete?
		chr1	25531930	25532099	C	T	76.0241	10.4219	45.0306	6.04062	ANN=T	intron_variant	MODIFIER	CLUMA_CG020208	CLUMA_CG020208-RC	(sp)_similar_to_Brother_of_CDO	GO:0005575,GO:0005623,GO:0007275,GO:0007399,GO:0008150,GO:0008582,GO:0009987,GO:0016322,GO:0021700,GO:0022008,GO:0030154,GO:0030182,GO:0030424,GO:0030425,GO:0032501,GO:0032502,GO:0036477,GO:0040008,GO:0042551,GO:0042995,GO:0043005,GO:0044087,GO:0044463,GO:0044464,GO:0045886,GO:0045926,GO:0048468,GO:0048469,GO:0048519,GO:0048523,GO:0048638,GO:0048640,GO:0048666,GO:0048699,GO:0048731,GO:0048856,GO:…	cellular_component,cell,multicellular organism development,nervous system development,biological_process,regulation of synaptic growth at neuromuscular junction,cellular process,neuron remodeling,developmental maturation,neurogenesis,cell differentiation,neuron differentiation,axon,dendrite,multicellular organismal process,developmental process,somatodendritic compartment,regulation of growth,neu…	Name for GO id(s) GO:0044463,GO:0044464,GO:0097458,GO:0120038 not found - obsolete?
		chr1	25532008	25532177	T	C	64.8513	11.2311	44.9359	6.02309	ANN=C	intron_variant	MODIFIER	CLUMA_CG020208	CLUMA_CG020208-RC	(sp)_similar_to_Brother_of_CDO	GO:0005575,GO:0005623,GO:0007275,GO:0007399,GO:0008150,GO:0008582,GO:0009987,GO:0016322,GO:0021700,GO:0022008,GO:0030154,GO:0030182,GO:0030424,GO:0030425,GO:0032501,GO:0032502,GO:0036477,GO:0040008,GO:0042551,GO:0042995,GO:0043005,GO:0044087,GO:0044463,GO:0044464,GO:0045886,GO:0045926,GO:0048468,GO:0048469,GO:0048519,GO:0048523,GO:0048638,GO:0048640,GO:0048666,GO:0048699,GO:0048731,GO:0048856,GO:…	cellular_component,cell,multicellular organism development,nervous system development,biological_process,regulation of synaptic growth at neuromuscular junction,cellular process,neuron remodeling,developmental maturation,neurogenesis,cell differentiation,neuron differentiation,axon,dendrite,multicellular organismal process,developmental process,somatodendritic compartment,regulation of growth,neu…	Name for GO id(s) GO:0044463,GO:0044464,GO:0097458,GO:0120038 not found - obsolete?
		chr2	723693	723695	C	A	24.056	3.69993	22.0264	2.05573	ANN=A	5_prime_UTR_variant	MODIFIER	CLUMA_CG000944	CLUMA_CG000944-RA	CLUMA_CG000944	-	-	-
		chr2	2966015	2966024	AAT	A	40.4047	5.99323	26.9312	2.84288	ANN=A	intron_variant	MODIFIER	CLUMA_CG009939	CLUMA_CG009939-RF	(sp)_putative_Nuclear_receptor_coactivator_2	GO:0000003,GO:0000902,GO:0000904,GO:0001667,GO:0002064,GO:0002065,GO:0002066,GO:0003006,GO:0003674,GO:0003712,GO:0003713,GO:0005102,GO:0005488,GO:0005515,GO:0005575,GO:0005622,GO:0005623,GO:0005634,GO:0006355,GO:0006357,GO:0006928,GO:0007154,GO:0007165,GO:0007275,GO:0007276,GO:0007281,GO:0007292,GO:0007297,GO:0007298,GO:0007399,GO:0007409,GO:0008134,GO:0008150,GO:0009653,GO:0009719,GO:0009725,GO:…	reproduction,cell morphogenesis,cell morphogenesis involved in differentiation,ameboidal-type cell migration,epithelial cell development,columnar/cuboidal epithelial cell differentiation,columnar/cuboidal epithelial cell development,developmental process involved in reproduction,molecular_function,transcription coregulator activity,transcription coactivator activity,signaling receptor binding,bin…	Name for GO id(s) GO:0044424,GO:0044464 not found - obsolete?
		chr2	3234496	3234505	G	A	24.9636	3.85492	30.3104	3.4107	ANN=A	intergenic_region	MODIFIER	CLUMA_CG010024	CLUMA_CG010024	(sp)_putative_DNA_primase_small_subunit	GO:0000228,GO:0000428,GO:0003674,GO:0003676,GO:0003677,GO:0003697,GO:0003824,GO:0003887,GO:0003896,GO:0003899,GO:0005488,GO:0005575,GO:0005622,GO:0005623,GO:0005634,GO:0005657,GO:0005658,GO:0005694,GO:0006139,GO:0006259,GO:0006260,GO:0006261,GO:0006269,GO:0006725,GO:0006807,GO:0008150,GO:0008152,GO:0009058,GO:0009059,GO:0009987,GO:0016070,GO:0016740,GO:0016772,GO:0016779,GO:0018130,GO:0019438,GO:…	nuclear chromosome,DNA-directed RNA polymerase complex,molecular_function,nucleic acid binding,DNA binding,single-stranded DNA binding,catalytic activity,DNA-directed DNA polymerase activity,DNA primase activity,DNA-directed 5'-3' RNA polymerase activity,binding,cellular_component,intracellular,cell,nucleus,replication fork,alpha DNA polymerase:primase complex,chromosome,nucleobase-containing com…	Name for GO id(s) GO:0044422,GO:0044424,GO:0044427,GO:0044428,GO:0044446,GO:0044454,GO:0044464 not found - obsolete?
		chr2	3234496	3234505	G	A	24.9636	3.85492	30.3104	3.4107	ANN=A	intergenic_region	MODIFIER	CLUMA_CG024736	CLUMA_CG024736	CLUMA_CG024736	-	-	-
		chr2	4834169	4834193	GA	G	44.341	5.23619	27.8862	3.00151	ANN=G	intergenic_region	MODIFIER	CLUMA_CG017156	CLUMA_CG017156	(sp)_putative_NEDD8_ultimate_buster_1	-	-	-
		chr2	4834169	4834193	GA	G	44.341	5.23619	27.8862	3.00151	ANN=G	intergenic_region	MODIFIER	CLUMA_CG017157	CLUMA_CG017157	(sp)_putative_ATP-binding_cassette_sub-family_A_member_3	-	-	-
		chr2	4834969	4834993	G	A	30.1875	4.17525	21.7819	2.01789	ANN=A	intron_variant	MODIFIER	CLUMA_CG017157	CLUMA_CG017157-RA	(sp)_putative_ATP-binding_cassette_sub-family_A_member_3	-	-	-
		chr2	4835165	4835189	AT	A	29.319	4.18621	23.5131	2.28894	ANN=A	intron_variant	MODIFIER	CLUMA_CG017157	CLUMA_CG017157-RA	(sp)_putative_ATP-binding_cassette_sub-family_A_member_3	-	-	-
		chr2	7023046	7023094	TA	T	22.1923	6.43342	23.1391	2.22978	ANN=T	intergenic_region	MODIFIER	CLUMA_CG017836	CLUMA_CG017836	(sp)_putative_Synaptotagmin-12	GO:0000149,GO:0001505,GO:0003674,GO:0005488,GO:0005509,GO:0005515,GO:0005543,GO:0005544,GO:0005575,GO:0005623,GO:0005886,GO:0006810,GO:0006836,GO:0006887,GO:0006906,GO:0006996,GO:0007154,GO:0007267,GO:0007268,GO:0007269,GO:0008150,GO:0008289,GO:0009987,GO:0016020,GO:0016021,GO:0016043,GO:0016050,GO:0016079,GO:0016192,GO:0017156,GO:0017157,GO:0017158,GO:0019905,GO:0023052,GO:0023061,GO:0030276,GO:…	SNARE binding,regulation of neurotransmitter levels,molecular_function,binding,calcium ion binding,protein binding,phospholipid binding,calcium-dependent phospholipid binding,cellular_component,cell,plasma membrane,transport,neurotransmitter transport,exocytosis,vesicle fusion,organelle organization,cell communication,cell-cell signaling,chemical synaptic transmission,neurotransmitter secretion,b…	Name for GO id(s) GO:0044425,GO:0044464 not found - obsolete?
		chr2	7023046	7023094	TA	T	22.1923	6.43342	23.1391	2.22978	ANN=T	intergenic_region	MODIFIER	CLUMA_CG017838	CLUMA_CG017838	CLUMA_CG017838	-	-	-
		chr2	7459558	7459618	G	GT	21.5473	3.63228	30.5688	3.45481	ANN=GT	intron_variant	MODIFIER	CLUMA_CG017951	CLUMA_CG017951-RA	(sp)_putative_Caspase	-	-	-
		chr2	7466572	7466632	A	T	22.15	3.42683	34.9863	4.22246	ANN=T	intergenic_region	MODIFIER	CLUMA_CG009535	CLUMA_CG009535	(sp)_related_to_HIV_Tat-specific_factor_1_homolog	GO:0000375,GO:0000377,GO:0000398,GO:0003674,GO:0003676,GO:0003723,GO:0003729,GO:0005488,GO:0005575,GO:0005622,GO:0005623,GO:0005634,GO:0005681,GO:0005684,GO:0005686,GO:0006139,GO:0006396,GO:0006397,GO:0006725,GO:0006807,GO:0007275,GO:0007399,GO:0008150,GO:0008152,GO:0008380,GO:0009893,GO:0009987,GO:0010467,GO:0010468,GO:0010604,GO:0010628,GO:0016070,GO:0016071,GO:0019219,GO:0019222,GO:0022008,GO:…	RNA splicing, via transesterification reactions,RNA splicing, via transesterification reactions with bulged adenosine as nucleophile,mRNA splicing, via spliceosome,molecular_function,nucleic acid binding,RNA binding,mRNA binding,binding,cellular_component,intracellular,cell,nucleus,spliceosomal complex,U2-type spliceosomal complex,U2 snRNP,nucleobase-containing compound metabolic process,RNA proc…	Name for GO id(s) GO:0044422,GO:0044424,GO:0044428,GO:0044446,GO:0044464 not found - obsolete?
		chr2	7466572	7466632	A	T	22.15	3.42683	34.9863	4.22246	ANN=T	intergenic_region	MODIFIER	CLUMA_CG017954	CLUMA_CG017954	CLUMA_CG017954	-	-	-
		chr2	7466771	7466831	C	A	21.4546	3.34831	32.8717	3.85202	ANN=A	intergenic_region	MODIFIER	CLUMA_CG009535	CLUMA_CG009535	(sp)_related_to_HIV_Tat-specific_factor_1_homolog	GO:0000375,GO:0000377,GO:0000398,GO:0003674,GO:0003676,GO:0003723,GO:0003729,GO:0005488,GO:0005575,GO:0005622,GO:0005623,GO:0005634,GO:0005681,GO:0005684,GO:0005686,GO:0006139,GO:0006396,GO:0006397,GO:0006725,GO:0006807,GO:0007275,GO:0007399,GO:0008150,GO:0008152,GO:0008380,GO:0009893,GO:0009987,GO:0010467,GO:0010468,GO:0010604,GO:0010628,GO:0016070,GO:0016071,GO:0019219,GO:0019222,GO:0022008,GO:…	RNA splicing, via transesterification reactions,RNA splicing, via transesterification reactions with bulged adenosine as nucleophile,mRNA splicing, via spliceosome,molecular_function,nucleic acid binding,RNA binding,mRNA binding,binding,cellular_component,intracellular,cell,nucleus,spliceosomal complex,U2-type spliceosomal complex,U2 snRNP,nucleobase-containing compound metabolic process,RNA proc…	Name for GO id(s) GO:0044422,GO:0044424,GO:0044428,GO:0044446,GO:0044464 not found - obsolete?
		chr2	7466771	7466831	C	A	21.4546	3.34831	32.8717	3.85202	ANN=A	intergenic_region	MODIFIER	CLUMA_CG017954	CLUMA_CG017954	CLUMA_CG017954	-	-	-
		chr2	7832790	7832851	GA	G	25.5822	4.3872	28.0596	3.03047	ANN=G	intergenic_region	MODIFIER	CLUMA_CG003371	CLUMA_CG003371	CLUMA_CG003371	-	-	-
		chr2	7832790	7832851	GA	G	25.5822	4.3872	28.0596	3.03047	ANN=G	intergenic_region	MODIFIER	CLUMA_CG003444	CLUMA_CG003444	(sp)_related_to_Probable_multidrug_resistance-associated_protein_lethal(2)03659_CLUMA_CG003444	GO:0003674,GO:0003824,GO:0005215,GO:0005575,GO:0006810,GO:0008150,GO:0015399,GO:0015405,GO:0016020,GO:0016462,GO:0016787,GO:0016817,GO:0016818,GO:0016887,GO:0017111,GO:0022804,GO:0022857,GO:0042623,GO:0042626,GO:0043492,GO:0051179,GO:0051234,GO:0055085	molecular_function,catalytic activity,transporter activity,cellular_component,transport,biological_process,primary active transmembrane transporter activity,-,membrane,pyrophosphatase activity,hydrolase activity,hydrolase activity, acting on acid anhydrides,hydrolase activity, acting on acid anhydrides, in phosphorus-containing anhydrides,ATPase activity,nucleoside-triphosphatase activity,active …	Name for GO id(s) GO:0015405,GO:0042623 not found - obsolete?
		chr2	8496484	8496546	CA	C	30.365	4.77191	24.4852	2.44411	ANN=C	intergenic_region	MODIFIER	CLUMA_CG004295	CLUMA_CG004295	CLUMA_CG004295	-	-	-
		chr2	8496484	8496546	CA	C	30.365	4.77191	24.4852	2.44411	ANN=C	intergenic_region	MODIFIER	CLUMA_CG004297	CLUMA_CG004297	CLUMA_CG004297	-	-	-
		chr2	8500907	8500969	T	C	22.1528	3.49586	27.0635	2.86477	ANN=C	5_prime_UTR_variant	MODIFIER	CLUMA_CG004300	CLUMA_CG004300-RA	(sp)_similar_to_Integrin_beta-1	-	-	-
		chr2	8615604	8615666	C	A	23.0575	3.92054	21.9127	2.03811	ANN=A	intergenic_region	MODIFIER	CLUMA_CG004326	CLUMA_CG004326	(sp)_putative_Protein_real-time	GO:0005575,GO:0005622,GO:0005623,GO:0005737,GO:0005739,GO:0043226,GO:0043227,GO:0043229,GO:0043231,GO:0044424,GO:0044444,GO:0044464	cellular_component,intracellular,cell,cytoplasm,mitochondrion,organelle,membrane-bounded organelle,intracellular organelle,intracellular membrane-bounded organelle,-,-,-	Name for GO id(s) GO:0044424,GO:0044444,GO:0044464 not found - obsolete?
		chr2	8615604	8615666	C	A	23.0575	3.92054	21.9127	2.03811	ANN=A	intergenic_region	MODIFIER	CLUMA_CG004334	CLUMA_CG004334	CLUMA_CG004334	-	-	-
		chr2	9541893	9541957	A	G	20.9071	3.12065	23.1226	2.22718	ANN=G	intron_variant	MODIFIER	CLUMA_CG004582	CLUMA_CG004582-RA	(sp)_related_to_Chymotrypsin_BI_CLUMA_CG004582	-	-	-
		chr2	9543794	9543861	A	G	24.597	4.26538	24.767	2.48946	ANN=G	missense_variant	MODERATE	CLUMA_CG004585	CLUMA_CG004585-RA	(mn)_Ionotropic_receptor_7.x20_(IR7.x20)_pseudogene?	-	-	-
		chr2	9549723	9549790	A	T	20.8962	3.8628	21.7961	2.02008	ANN=T	intron_variant	MODIFIER	CLUMA_CG004592	CLUMA_CG004592-RA	(sp)_putative_BRCA1-associated_protein	GO:0003674,GO:0003824,GO:0004842,GO:0005488,GO:0005575,GO:0005622,GO:0005623,GO:0005737,GO:0006464,GO:0006807,GO:0008150,GO:0008152,GO:0008270,GO:0009987,GO:0016567,GO:0016740,GO:0019538,GO:0019787,GO:0032446,GO:0036211,GO:0043167,GO:0043169,GO:0043170,GO:0043412,GO:0044237,GO:0044238,GO:0044260,GO:0044267,GO:0044424,GO:0044464,GO:0046872,GO:0046914,GO:0070647,GO:0071704,GO:0140096,GO:1901564	molecular_function,catalytic activity,ubiquitin-protein transferase activity,binding,cellular_component,intracellular,cell,cytoplasm,cellular protein modification process,nitrogen compound metabolic process,biological_process,metabolic process,zinc ion binding,cellular process,protein ubiquitination,transferase activity,protein metabolic process,ubiquitin-like protein transferase activity,protein…	Name for GO id(s) GO:0044424,GO:0044464 not found - obsolete?
		chr2	9550657	9550724	T	C	29.2848	4.52412	23.8856	2.34816	ANN=C	missense_variant	MODERATE	CLUMA_CG004593	CLUMA_CG004593-RA	(sp)_putative_45_kDa_calcium-binding_protein	GO:0000902,GO:0007275,GO:0007399,GO:0008150,GO:0009653,GO:0009987,GO:0016043,GO:0022008,GO:0030030,GO:0030154,GO:0030182,GO:0031175,GO:0032501,GO:0032502,GO:0032989,GO:0032990,GO:0048468,GO:0048666,GO:0048699,GO:0048731,GO:0048812,GO:0048856,GO:0048858,GO:0048869,GO:0071840,GO:0120036,GO:0120039	cell morphogenesis,multicellular organism development,nervous system development,biological_process,anatomical structure morphogenesis,cellular process,cellular component organization,neurogenesis,cell projection organization,cell differentiation,neuron differentiation,neuron projection development,multicellular organismal process,developmental process,cellular component morphogenesis,cell part m…	-
		chr2	9550868	9550935	T	C	23.3518	3.80338	22.4857	2.12721	ANN=C	synonymous_variant	LOW	CLUMA_CG004593	CLUMA_CG004593-RA	(sp)_putative_45_kDa_calcium-binding_protein	GO:0000902,GO:0007275,GO:0007399,GO:0008150,GO:0009653,GO:0009987,GO:0016043,GO:0022008,GO:0030030,GO:0030154,GO:0030182,GO:0031175,GO:0032501,GO:0032502,GO:0032989,GO:0032990,GO:0048468,GO:0048666,GO:0048699,GO:0048731,GO:0048812,GO:0048856,GO:0048858,GO:0048869,GO:0071840,GO:0120036,GO:0120039	cell morphogenesis,multicellular organism development,nervous system development,biological_process,anatomical structure morphogenesis,cellular process,cellular component organization,neurogenesis,cell projection organization,cell differentiation,neuron differentiation,neuron projection development,multicellular organismal process,developmental process,cellular component morphogenesis,cell part m…	-
		chr2	9552996	9553063	T	A	32.1437	4.00944	24.8889	2.50912	ANN=A	intron_variant	MODIFIER	CLUMA_CG004594	CLUMA_CG004594-RA	(mn)_DNA_photolyase_class-1_family_cryptochrome_1_(cry1)	GO:0000060,GO:0000166,GO:0003008,GO:0003674,GO:0004888,GO:0004930,GO:0005488,GO:0005515,GO:0005575,GO:0005622,GO:0005623,GO:0005634,GO:0005635,GO:0005641,GO:0005737,GO:0006355,GO:0006606,GO:0006810,GO:0006886,GO:0006913,GO:0007154,GO:0007165,GO:0007186,GO:0007600,GO:0007602,GO:0007610,GO:0007622,GO:0007623,GO:0007626,GO:0008020,GO:0008104,GO:0008150,GO:0009314,GO:0009416,GO:0009581,GO:0009582,GO:…	-,nucleotide binding,system process,molecular_function,transmembrane signaling receptor activity,G protein-coupled receptor activity,binding,protein binding,cellular_component,intracellular,cell,nucleus,nuclear envelope,nuclear envelope lumen,cytoplasm,regulation of transcription, DNA-templated,protein import into nucleus,transport,intracellular protein transport,nucleocytoplasmic transport,cell …	Name for GO id(s) GO:0000060,GO:0044422,GO:0044424,GO:0044428,GO:0044446,GO:0044464 not found - obsolete?
		chr2	9553036	9553103	T	C	27.6088	5.39077	24.7689	2.48976	ANN=C	missense_variant	MODERATE	CLUMA_CG004594	CLUMA_CG004594-RA	(mn)_DNA_photolyase_class-1_family_cryptochrome_1_(cry1)	GO:0000060,GO:0000166,GO:0003008,GO:0003674,GO:0004888,GO:0004930,GO:0005488,GO:0005515,GO:0005575,GO:0005622,GO:0005623,GO:0005634,GO:0005635,GO:0005641,GO:0005737,GO:0006355,GO:0006606,GO:0006810,GO:0006886,GO:0006913,GO:0007154,GO:0007165,GO:0007186,GO:0007600,GO:0007602,GO:0007610,GO:0007622,GO:0007623,GO:0007626,GO:0008020,GO:0008104,GO:0008150,GO:0009314,GO:0009416,GO:0009581,GO:0009582,GO:…	-,nucleotide binding,system process,molecular_function,transmembrane signaling receptor activity,G protein-coupled receptor activity,binding,protein binding,cellular_component,intracellular,cell,nucleus,nuclear envelope,nuclear envelope lumen,cytoplasm,regulation of transcription, DNA-templated,protein import into nucleus,transport,intracellular protein transport,nucleocytoplasmic transport,cell …	Name for GO id(s) GO:0000060,GO:0044422,GO:0044424,GO:0044428,GO:0044446,GO:0044464 not found - obsolete?
		chr2	9553553	9553620	T	A	30.7961	4.69478	27.4124	2.92262	ANN=A	intron_variant	MODIFIER	CLUMA_CG004594	CLUMA_CG004594-RA	(mn)_DNA_photolyase_class-1_family_cryptochrome_1_(cry1)	GO:0000060,GO:0000166,GO:0003008,GO:0003674,GO:0004888,GO:0004930,GO:0005488,GO:0005515,GO:0005575,GO:0005622,GO:0005623,GO:0005634,GO:0005635,GO:0005641,GO:0005737,GO:0006355,GO:0006606,GO:0006810,GO:0006886,GO:0006913,GO:0007154,GO:0007165,GO:0007186,GO:0007600,GO:0007602,GO:0007610,GO:0007622,GO:0007623,GO:0007626,GO:0008020,GO:0008104,GO:0008150,GO:0009314,GO:0009416,GO:0009581,GO:0009582,GO:…	-,nucleotide binding,system process,molecular_function,transmembrane signaling receptor activity,G protein-coupled receptor activity,binding,protein binding,cellular_component,intracellular,cell,nucleus,nuclear envelope,nuclear envelope lumen,cytoplasm,regulation of transcription, DNA-templated,protein import into nucleus,transport,intracellular protein transport,nucleocytoplasmic transport,cell …	Name for GO id(s) GO:0000060,GO:0044422,GO:0044424,GO:0044428,GO:0044446,GO:0044464 not found - obsolete?
		chr2	9553568	9553635	C	T	30.8234	4.55536	28.6121	3.1231	ANN=T	intron_variant	MODIFIER	CLUMA_CG004594	CLUMA_CG004594-RA	(mn)_DNA_photolyase_class-1_family_cryptochrome_1_(cry1)	GO:0000060,GO:0000166,GO:0003008,GO:0003674,GO:0004888,GO:0004930,GO:0005488,GO:0005515,GO:0005575,GO:0005622,GO:0005623,GO:0005634,GO:0005635,GO:0005641,GO:0005737,GO:0006355,GO:0006606,GO:0006810,GO:0006886,GO:0006913,GO:0007154,GO:0007165,GO:0007186,GO:0007600,GO:0007602,GO:0007610,GO:0007622,GO:0007623,GO:0007626,GO:0008020,GO:0008104,GO:0008150,GO:0009314,GO:0009416,GO:0009581,GO:0009582,GO:…	-,nucleotide binding,system process,molecular_function,transmembrane signaling receptor activity,G protein-coupled receptor activity,binding,protein binding,cellular_component,intracellular,cell,nucleus,nuclear envelope,nuclear envelope lumen,cytoplasm,regulation of transcription, DNA-templated,protein import into nucleus,transport,intracellular protein transport,nucleocytoplasmic transport,cell …	Name for GO id(s) GO:0000060,GO:0044422,GO:0044424,GO:0044428,GO:0044446,GO:0044464 not found - obsolete?
		chr2	9553871	9553938	G	T	26.0488	4.05295	29.6538	3.29899	ANN=T	synonymous_variant	LOW	CLUMA_CG004594	CLUMA_CG004594-RA	(mn)_DNA_photolyase_class-1_family_cryptochrome_1_(cry1)	GO:0000060,GO:0000166,GO:0003008,GO:0003674,GO:0004888,GO:0004930,GO:0005488,GO:0005515,GO:0005575,GO:0005622,GO:0005623,GO:0005634,GO:0005635,GO:0005641,GO:0005737,GO:0006355,GO:0006606,GO:0006810,GO:0006886,GO:0006913,GO:0007154,GO:0007165,GO:0007186,GO:0007600,GO:0007602,GO:0007610,GO:0007622,GO:0007623,GO:0007626,GO:0008020,GO:0008104,GO:0008150,GO:0009314,GO:0009416,GO:0009581,GO:0009582,GO:…	-,nucleotide binding,system process,molecular_function,transmembrane signaling receptor activity,G protein-coupled receptor activity,binding,protein binding,cellular_component,intracellular,cell,nucleus,nuclear envelope,nuclear envelope lumen,cytoplasm,regulation of transcription, DNA-templated,protein import into nucleus,transport,intracellular protein transport,nucleocytoplasmic transport,cell …	Name for GO id(s) GO:0000060,GO:0044422,GO:0044424,GO:0044428,GO:0044446,GO:0044464 not found - obsolete?
		chr2	9555922	9555989	G	A	21.26	3.9851	27.5799	2.95047	ANN=A	intron_variant	MODIFIER	CLUMA_CG004596	CLUMA_CG004596-RA	(sp)_putative_Succinate--CoA_ligase_[GDP-forming]_subunit_beta,_mitochondrial	-	-	-
		chr2	9556033	9556100	C	A	25.7021	4.01157	25.3338	2.58116	ANN=A	intron_variant	MODIFIER	CLUMA_CG004596	CLUMA_CG004596-RA	(sp)_putative_Succinate--CoA_ligase_[GDP-forming]_subunit_beta,_mitochondrial	-	-	-
		chr2	9556053	9556120	A	C	25.6254	3.55485	24.4358	2.43616	ANN=C	missense_variant	MODERATE	CLUMA_CG004596	CLUMA_CG004596-RA	(sp)_putative_Succinate--CoA_ligase_[GDP-forming]_subunit_beta,_mitochondrial	-	-	-
		chr2	9557899	9557966	GA	G	47.3235	6.44607	30.0198	3.36118	ANN=G	3_prime_UTR_variant	MODIFIER	CLUMA_CG004597	CLUMA_CG004597-RA	CLUMA_CG004597	-	-	-
		chr2	9558536	9558603	G	C	48.268	6.29874	33.6579	3.98914	ANN=C	intron_variant	MODIFIER	CLUMA_CG004597	CLUMA_CG004597-RA	CLUMA_CG004597	-	-	-
		chr2	9558705	9558772	T	G	30.6647	4.67145	29.0307	3.19358	ANN=G	5_prime_UTR_variant	MODIFIER	CLUMA_CG004597	CLUMA_CG004597-RA	CLUMA_CG004597	-	-	-
		chr2	9558953	9559020	A	T	22.1294	3.69195	26.9495	2.8459	ANN=T	intergenic_region	MODIFIER	CLUMA_CG004597	CLUMA_CG004597	CLUMA_CG004597	-	-	-
		chr2	9558953	9559020	A	T	22.1294	3.69195	26.9495	2.8459	ANN=T	intergenic_region	MODIFIER	CLUMA_CG004602	CLUMA_CG004602	(sp)_similar_to_Protein_tramtrack,_beta_CLUMA_CG004602	GO:0005575,GO:0005622,GO:0005623,GO:0005634,GO:0006355,GO:0006357,GO:0008150,GO:0009889,GO:0010468,GO:0010556,GO:0019219,GO:0019222,GO:0031323,GO:0031326,GO:0043226,GO:0043227,GO:0043229,GO:0043231,GO:0044424,GO:0044464,GO:0050789,GO:0050794,GO:0051171,GO:0051252,GO:0060255,GO:0065007,GO:0080090,GO:1903506,GO:2000112,GO:2001141	cellular_component,intracellular,cell,nucleus,regulation of transcription, DNA-templated,regulation of transcription by RNA polymerase II,biological_process,regulation of biosynthetic process,regulation of gene expression,regulation of macromolecule biosynthetic process,regulation of nucleobase-containing compound metabolic process,regulation of metabolic process,regulation of cellular metabolic …	Name for GO id(s) GO:0044424,GO:0044464 not found - obsolete?
		chr2	9559188	9559255	TTGACC	T	47.6334	6.54069	29.9774	3.35397	ANN=T	intergenic_region	MODIFIER	CLUMA_CG004597	CLUMA_CG004597	CLUMA_CG004597	-	-	-
		chr2	9559188	9559255	TTGACC	T	47.6334	6.54069	29.9774	3.35397	ANN=T	intergenic_region	MODIFIER	CLUMA_CG004602	CLUMA_CG004602	(sp)_similar_to_Protein_tramtrack,_beta_CLUMA_CG004602	GO:0005575,GO:0005622,GO:0005623,GO:0005634,GO:0006355,GO:0006357,GO:0008150,GO:0009889,GO:0010468,GO:0010556,GO:0019219,GO:0019222,GO:0031323,GO:0031326,GO:0043226,GO:0043227,GO:0043229,GO:0043231,GO:0044424,GO:0044464,GO:0050789,GO:0050794,GO:0051171,GO:0051252,GO:0060255,GO:0065007,GO:0080090,GO:1903506,GO:2000112,GO:2001141	cellular_component,intracellular,cell,nucleus,regulation of transcription, DNA-templated,regulation of transcription by RNA polymerase II,biological_process,regulation of biosynthetic process,regulation of gene expression,regulation of macromolecule biosynthetic process,regulation of nucleobase-containing compound metabolic process,regulation of metabolic process,regulation of cellular metabolic …	Name for GO id(s) GO:0044424,GO:0044464 not found - obsolete?
		chr2	9559299	9559366	T	C	36.0484	4.95132	30.6214	3.46381	ANN=C	intergenic_region	MODIFIER	CLUMA_CG004597	CLUMA_CG004597	CLUMA_CG004597	-	-	-
		chr2	9559299	9559366	T	C	36.0484	4.95132	30.6214	3.46381	ANN=C	intergenic_region	MODIFIER	CLUMA_CG004602	CLUMA_CG004602	(sp)_similar_to_Protein_tramtrack,_beta_CLUMA_CG004602	GO:0005575,GO:0005622,GO:0005623,GO:0005634,GO:0006355,GO:0006357,GO:0008150,GO:0009889,GO:0010468,GO:0010556,GO:0019219,GO:0019222,GO:0031323,GO:0031326,GO:0043226,GO:0043227,GO:0043229,GO:0043231,GO:0044424,GO:0044464,GO:0050789,GO:0050794,GO:0051171,GO:0051252,GO:0060255,GO:0065007,GO:0080090,GO:1903506,GO:2000112,GO:2001141	cellular_component,intracellular,cell,nucleus,regulation of transcription, DNA-templated,regulation of transcription by RNA polymerase II,biological_process,regulation of biosynthetic process,regulation of gene expression,regulation of macromolecule biosynthetic process,regulation of nucleobase-containing compound metabolic process,regulation of metabolic process,regulation of cellular metabolic …	Name for GO id(s) GO:0044424,GO:0044464 not found - obsolete?
		chr2	9578624	9578691	G	A	67.7538	11.9594	49.9604	6.96024	ANN=A	missense_variant	MODERATE	CLUMA_CG004602	CLUMA_CG004602-RA	(sp)_similar_to_Protein_tramtrack,_beta_CLUMA_CG004602	GO:0005575,GO:0005622,GO:0005623,GO:0005634,GO:0006355,GO:0006357,GO:0008150,GO:0009889,GO:0010468,GO:0010556,GO:0019219,GO:0019222,GO:0031323,GO:0031326,GO:0043226,GO:0043227,GO:0043229,GO:0043231,GO:0044424,GO:0044464,GO:0050789,GO:0050794,GO:0051171,GO:0051252,GO:0060255,GO:0065007,GO:0080090,GO:1903506,GO:2000112,GO:2001141	cellular_component,intracellular,cell,nucleus,regulation of transcription, DNA-templated,regulation of transcription by RNA polymerase II,biological_process,regulation of biosynthetic process,regulation of gene expression,regulation of macromolecule biosynthetic process,regulation of nucleobase-containing compound metabolic process,regulation of metabolic process,regulation of cellular metabolic …	Name for GO id(s) GO:0044424,GO:0044464 not found - obsolete?
		chr2	10084793	10084863	GT	G	23.7567	3.3942	22.3262	2.10234	ANN=G	intron_variant	MODIFIER	CLUMA_CG004736	CLUMA_CG004736-RC	(sp)_putative_Broad-complex_core_protein	GO:0000003,GO:0000902,GO:0000904,GO:0000976,GO:0000977,GO:0001012,GO:0001067,GO:0001654,GO:0001745,GO:0001751,GO:0001752,GO:0001754,GO:0002064,GO:0002065,GO:0002066,GO:0002165,GO:0003006,GO:0003674,GO:0003676,GO:0003677,GO:0003690,GO:0005488,GO:0005575,GO:0005622,GO:0005623,GO:0005634,GO:0006355,GO:0006357,GO:0006914,GO:0007275,GO:0007276,GO:0007281,GO:0007292,GO:0007399,GO:0007423,GO:0007431,GO:…	reproduction,cell morphogenesis,cell morphogenesis involved in differentiation,transcription regulatory region sequence-specific DNA binding,RNA polymerase II transcription regulatory region sequence-specific DNA binding,-,regulatory region nucleic acid binding,eye development,compound eye morphogenesis,compound eye photoreceptor cell differentiation,compound eye photoreceptor fate commitment,eye…	Name for GO id(s) GO:0001012,GO:0044212,GO:0044424,GO:0044464 not found - obsolete?
		chr2	11529098	11529173	G	T	23.1777	6.85353	23.07	2.21889	ANN=T	intergenic_region	MODIFIER	CLUMA_CG024169	CLUMA_CG024169	(sp)_similar_to_Plasma_kallikrein_CLUMA_CG024169	-	-	-
		chr2	11529098	11529173	G	T	23.1777	6.85353	23.07	2.21889	ANN=T	intergenic_region	MODIFIER	CLUMA_CG015028	CLUMA_CG015028	(sp)_similar_to_Calmodulin_CLUMA_CG015028	-	-	-
		chr2	11529099	11529174	T	C	23.9527	5.73282	22.2565	2.09148	ANN=C	intergenic_region	MODIFIER	CLUMA_CG024169	CLUMA_CG024169	(sp)_similar_to_Plasma_kallikrein_CLUMA_CG024169	-	-	-
		chr2	11529099	11529174	T	C	23.9527	5.73282	22.2565	2.09148	ANN=C	intergenic_region	MODIFIER	CLUMA_CG015028	CLUMA_CG015028	(sp)_similar_to_Calmodulin_CLUMA_CG015028	-	-	-
		chr2	12440590	12440671	A	C	21.4635	4.62035	48.4497	6.67688	ANN=C	intergenic_region	MODIFIER	CLUMA_CG006592	CLUMA_CG006592	(sp)_similar_to_Putative_fatty_acyl-CoA_reductase_CLUMA_CG006592	GO:0003674,GO:0003824,GO:0005575,GO:0005622,GO:0005623,GO:0005737,GO:0005777,GO:0006139,GO:0006163,GO:0006637,GO:0006725,GO:0006732,GO:0006753,GO:0006790,GO:0006793,GO:0006796,GO:0006807,GO:0007275,GO:0007568,GO:0008150,GO:0008152,GO:0008340,GO:0009058,GO:0009117,GO:0009150,GO:0009259,GO:0009987,GO:0010025,GO:0010166,GO:0010259,GO:0016491,GO:0016620,GO:0016903,GO:0019637,GO:0019693,GO:0032501,GO:…	molecular_function,catalytic activity,cellular_component,intracellular,cell,cytoplasm,peroxisome,nucleobase-containing compound metabolic process,purine nucleotide metabolic process,acyl-CoA metabolic process,cellular aromatic compound metabolic process,coenzyme metabolic process,nucleoside phosphate metabolic process,sulfur compound metabolic process,phosphorus metabolic process,phosphate-contai…	Name for GO id(s) GO:0044424,GO:0044444,GO:0044464 not found - obsolete?
		chr2	12440590	12440671	A	C	21.4635	4.62035	48.4497	6.67688	ANN=C	intergenic_region	MODIFIER	CLUMA_CG016766	CLUMA_CG016766	CLUMA_CG016766	-	-	-
		chr2	12597904	12597986	G	GA	37.2006	4.22236	31.5163	3.61741	ANN=GA	intergenic_region	MODIFIER	CLUMA_CG006466	CLUMA_CG006466	(sp)_putative_Maternal_protein_tudor	GO:0000003,GO:0000578,GO:0003002,GO:0003006,GO:0005575,GO:0005622,GO:0005623,GO:0005634,GO:0005737,GO:0005739,GO:0006403,GO:0006996,GO:0007028,GO:0007275,GO:0007276,GO:0007277,GO:0007281,GO:0007292,GO:0007308,GO:0007309,GO:0007314,GO:0007315,GO:0007350,GO:0007351,GO:0007389,GO:0008150,GO:0008298,GO:0008358,GO:0008595,GO:0009790,GO:0009798,GO:0009880,GO:0009948,GO:0009952,GO:0009987,GO:0009994,GO:…	reproduction,embryonic axis specification,regionalization,developmental process involved in reproduction,cellular_component,intracellular,cell,nucleus,cytoplasm,mitochondrion,RNA localization,organelle organization,cytoplasm organization,multicellular organism development,gamete generation,pole cell development,germ cell development,female gamete generation,oocyte construction,oocyte axis specifi…	Name for GO id(s) GO:0044424,GO:0044444,GO:0044464 not found - obsolete?
		chr2	12597904	12597986	G	GA	37.2006	4.22236	31.5163	3.61741	ANN=GA	intergenic_region	MODIFIER	CLUMA_CG006572	CLUMA_CG006572	CLUMA_CG006572	-	-	-
		chr2	12597979	12598061	A	T	21.162	3.31048	22.7453	2.16785	ANN=T	intergenic_region	MODIFIER	CLUMA_CG006466	CLUMA_CG006466	(sp)_putative_Maternal_protein_tudor	GO:0000003,GO:0000578,GO:0003002,GO:0003006,GO:0005575,GO:0005622,GO:0005623,GO:0005634,GO:0005737,GO:0005739,GO:0006403,GO:0006996,GO:0007028,GO:0007275,GO:0007276,GO:0007277,GO:0007281,GO:0007292,GO:0007308,GO:0007309,GO:0007314,GO:0007315,GO:0007350,GO:0007351,GO:0007389,GO:0008150,GO:0008298,GO:0008358,GO:0008595,GO:0009790,GO:0009798,GO:0009880,GO:0009948,GO:0009952,GO:0009987,GO:0009994,GO:…	reproduction,embryonic axis specification,regionalization,developmental process involved in reproduction,cellular_component,intracellular,cell,nucleus,cytoplasm,mitochondrion,RNA localization,organelle organization,cytoplasm organization,multicellular organism development,gamete generation,pole cell development,germ cell development,female gamete generation,oocyte construction,oocyte axis specifi…	Name for GO id(s) GO:0044424,GO:0044444,GO:0044464 not found - obsolete?
		chr2	12597979	12598061	A	T	21.162	3.31048	22.7453	2.16785	ANN=T	intergenic_region	MODIFIER	CLUMA_CG006572	CLUMA_CG006572	CLUMA_CG006572	-	-	-
		chr2	12598294	12598376	A	T	32.9092	3.82537	23.1459	2.23085	ANN=T	5_prime_UTR_variant	MODIFIER	CLUMA_CG006572	CLUMA_CG006572-RA	CLUMA_CG006572	-	-	-
		chr2	12599960	12600042	A	AAT	26.3531	4.31293	22.0348	2.05704	ANN=AAT	5_prime_UTR_variant	MODIFIER	CLUMA_CG006583	CLUMA_CG006583-RA	(mn)_N-acetylglucosamine-6-sulfatase_(Gns)	-	-	-
		chr2	12601911	12601993	G	A	31.4763	4.82785	25.3465	2.58321	ANN=A	5_prime_UTR_variant	MODIFIER	CLUMA_CG022778	CLUMA_CG022778-RA	(sp)_putative_Serine/threonine-protein_kinase_11-interacting_protein	GO:0003674,GO:0005488,GO:0005515,GO:0005575,GO:0005622,GO:0005623,GO:0005737,GO:0008104,GO:0008150,GO:0019899,GO:0019900,GO:0019901,GO:0033036,GO:0044424,GO:0044464,GO:0051179	molecular_function,binding,protein binding,cellular_component,intracellular,cell,cytoplasm,protein localization,biological_process,enzyme binding,kinase binding,protein kinase binding,macromolecule localization,-,-,localization	Name for GO id(s) GO:0044424,GO:0044464 not found - obsolete?
		chr2	12603317	12603399	C	T	21.0284	3.43169	27.4923	2.93589	ANN=T	synonymous_variant	LOW	CLUMA_CG022778	CLUMA_CG022778-RA	(sp)_putative_Serine/threonine-protein_kinase_11-interacting_protein	GO:0003674,GO:0005488,GO:0005515,GO:0005575,GO:0005622,GO:0005623,GO:0005737,GO:0008104,GO:0008150,GO:0019899,GO:0019900,GO:0019901,GO:0033036,GO:0044424,GO:0044464,GO:0051179	molecular_function,binding,protein binding,cellular_component,intracellular,cell,cytoplasm,protein localization,biological_process,enzyme binding,kinase binding,protein kinase binding,macromolecule localization,-,-,localization	Name for GO id(s) GO:0044424,GO:0044464 not found - obsolete?
		chr2	12604608	12604690	C	A	20.5455	3.26974	26.0366	2.69573	ANN=A	intron_variant	MODIFIER	CLUMA_CG022778	CLUMA_CG022778-RA	(sp)_putative_Serine/threonine-protein_kinase_11-interacting_protein	GO:0003674,GO:0005488,GO:0005515,GO:0005575,GO:0005622,GO:0005623,GO:0005737,GO:0008104,GO:0008150,GO:0019899,GO:0019900,GO:0019901,GO:0033036,GO:0044424,GO:0044464,GO:0051179	molecular_function,binding,protein binding,cellular_component,intracellular,cell,cytoplasm,protein localization,biological_process,enzyme binding,kinase binding,protein kinase binding,macromolecule localization,-,-,localization	Name for GO id(s) GO:0044424,GO:0044464 not found - obsolete?
		chr2	12627800	12627882	G	A	28.3903	3.96644	29.0917	3.20387	ANN=A	synonymous_variant	LOW	CLUMA_CG006609	CLUMA_CG006609-RA	(sp)_putative_Juxtaposed_with_another_zinc_finger_protein_1	GO:0005575,GO:0005622,GO:0005623,GO:0005634,GO:0006355,GO:0006357,GO:0008150,GO:0009889,GO:0009891,GO:0009893,GO:0010468,GO:0010556,GO:0010557,GO:0010604,GO:0010628,GO:0019219,GO:0019222,GO:0031323,GO:0031325,GO:0031326,GO:0031328,GO:0043226,GO:0043227,GO:0043229,GO:0043231,GO:0044424,GO:0044464,GO:0045893,GO:0045935,GO:0045944,GO:0048518,GO:0048522,GO:0050789,GO:0050794,GO:0051171,GO:0051173,GO:…	cellular_component,intracellular,cell,nucleus,regulation of transcription, DNA-templated,regulation of transcription by RNA polymerase II,biological_process,regulation of biosynthetic process,positive regulation of biosynthetic process,positive regulation of metabolic process,regulation of gene expression,regulation of macromolecule biosynthetic process,positive regulation of macromolecule biosyn…	Name for GO id(s) GO:0044424,GO:0044464 not found - obsolete?
		chr2	12628735	12628817	T	A	27.0435	3.61644	21.8024	2.02105	ANN=A	3_prime_UTR_variant	MODIFIER	CLUMA_CG006609	CLUMA_CG006609-RA	(sp)_putative_Juxtaposed_with_another_zinc_finger_protein_1	GO:0005575,GO:0005622,GO:0005623,GO:0005634,GO:0006355,GO:0006357,GO:0008150,GO:0009889,GO:0009891,GO:0009893,GO:0010468,GO:0010556,GO:0010557,GO:0010604,GO:0010628,GO:0019219,GO:0019222,GO:0031323,GO:0031325,GO:0031326,GO:0031328,GO:0043226,GO:0043227,GO:0043229,GO:0043231,GO:0044424,GO:0044464,GO:0045893,GO:0045935,GO:0045944,GO:0048518,GO:0048522,GO:0050789,GO:0050794,GO:0051171,GO:0051173,GO:…	cellular_component,intracellular,cell,nucleus,regulation of transcription, DNA-templated,regulation of transcription by RNA polymerase II,biological_process,regulation of biosynthetic process,positive regulation of biosynthetic process,positive regulation of metabolic process,regulation of gene expression,regulation of macromolecule biosynthetic process,positive regulation of macromolecule biosyn…	Name for GO id(s) GO:0044424,GO:0044464 not found - obsolete?
		chr2	12634778	12634860	T	C	24.2076	3.86504	24.7247	2.48263	ANN=C	missense_variant	MODERATE	CLUMA_CG023316	CLUMA_CG023316-RA	CLUMA_CG023316	-	-	-
		chr2	12635036	12635118	GA	G	26.4588	4.00093	22.2198	2.08577	ANN=G	intron_variant	MODIFIER	CLUMA_CG023316	CLUMA_CG023316-RA	CLUMA_CG023316	-	-	-
		chr2	12635279	12635361	G	C	21.5503	3.44488	22.8681	2.18712	ANN=C	intergenic_region	MODIFIER	CLUMA_CG023316	CLUMA_CG023316	CLUMA_CG023316	-	-	-
		chr2	12635279	12635361	G	C	21.5503	3.44488	22.8681	2.18712	ANN=C	intergenic_region	MODIFIER	CLUMA_CG006620	CLUMA_CG006620	(pfam)_Las1_domain_containing_protein	-	-	-
		chr2	12637032	12637114	GT	G	31.4808	5.28164	30.2966	3.40834	ANN=G	5_prime_UTR_variant	MODIFIER	CLUMA_CG006600	CLUMA_CG006600-RA	(sp)_putative_RUS_family_member_1	-	-	-
		chr2	15164312	15164405	A	T	21.047	5.82246	42.7208	5.61521	ANN=T	intron_variant	MODIFIER	CLUMA_CG015292	CLUMA_CG015292-RD	(sp)_putative_cAMP-dependent_protein_kinase_type_I_regulatory_subunit	GO:0000003,GO:0000226,GO:0001932,GO:0003006,GO:0003008,GO:0003674,GO:0006996,GO:0007010,GO:0007015,GO:0007017,GO:0007154,GO:0007163,GO:0007165,GO:0007267,GO:0007268,GO:0007274,GO:0007275,GO:0007276,GO:0007281,GO:0007292,GO:0007308,GO:0007309,GO:0007389,GO:0007591,GO:0007610,GO:0007611,GO:0007612,GO:0007635,GO:0008103,GO:0008150,GO:0008306,GO:0008355,GO:0008603,GO:0009636,GO:0009798,GO:0009987,GO:…	reproduction,microtubule cytoskeleton organization,regulation of protein phosphorylation,developmental process involved in reproduction,system process,molecular_function,organelle organization,cytoskeleton organization,actin filament organization,microtubule-based process,cell communication,establishment or maintenance of cell polarity,signal transduction,cell-cell signaling,chemical synaptic tra…	-
		chr2	16598685	16598795	AT	A	27.3105	4.53141	35.8063	4.36745	ANN=A	intron_variant	MODIFIER	CLUMA_CG013004	CLUMA_CG013004-RS	(mn)_Heparan_sulfate_proteoglycan_Perlecan/terribly_reduced_optic_lobes_(trol)	-	-	-
		chr2	16970714	16970834	T	TA	21.808	3.68787	26.8071	2.82237	ANN=TA	intron_variant	MODIFIER	CLUMA_CG006116	CLUMA_CG006116-RD	(sp)_putative_Protein_alan_shepard	-	-	-
		chr2	17310796	17310920	A	T	36.8953	4.89445	25.2201	2.5627	ANN=T	3_prime_UTR_variant	MODIFIER	CLUMA_CG012971	CLUMA_CG012971-RA	(mn)_signal_transducer_and_transcription_activator_Stat92E-like_1_(stat92El1)	GO:0000003,GO:0000902,GO:0000904,GO:0000981,GO:0000982,GO:0001077,GO:0001228,GO:0001654,GO:0001667,GO:0001672,GO:0001709,GO:0002009,GO:0002064,GO:0002065,GO:0002066,GO:0002164,GO:0002165,GO:0002230,GO:0002237,GO:0002376,GO:0002520,GO:0002682,GO:0002683,GO:0002697,GO:0002759,GO:0002831,GO:0002832,GO:0002920,GO:0002921,GO:0003002,GO:0003006,GO:0003008,GO:0003674,GO:0003676,GO:0003677,GO:0003700,GO:…	reproduction,cell morphogenesis,cell morphogenesis involved in differentiation,DNA-binding transcription factor activity, RNA polymerase II-specific,-,-,DNA-binding transcription activator activity, RNA polymerase II-specific,eye development,ameboidal-type cell migration,regulation of chromatin assembly or disassembly,cell fate determination,morphogenesis of an epithelium,epithelial cell developm…	Name for GO id(s) GO:0000982,GO:0001077,GO:0044424,GO:0044425,GO:0044444,GO:0044459,GO:0044464 not found - obsolete?
		chr2	17312513	17312637	G	A	20.7184	3.31116	32.6686	3.81672	ANN=A	intron_variant	MODIFIER	CLUMA_CG012971	CLUMA_CG012971-RA	(mn)_signal_transducer_and_transcription_activator_Stat92E-like_1_(stat92El1)	GO:0000003,GO:0000902,GO:0000904,GO:0000981,GO:0000982,GO:0001077,GO:0001228,GO:0001654,GO:0001667,GO:0001672,GO:0001709,GO:0002009,GO:0002064,GO:0002065,GO:0002066,GO:0002164,GO:0002165,GO:0002230,GO:0002237,GO:0002376,GO:0002520,GO:0002682,GO:0002683,GO:0002697,GO:0002759,GO:0002831,GO:0002832,GO:0002920,GO:0002921,GO:0003002,GO:0003006,GO:0003008,GO:0003674,GO:0003676,GO:0003677,GO:0003700,GO:…	reproduction,cell morphogenesis,cell morphogenesis involved in differentiation,DNA-binding transcription factor activity, RNA polymerase II-specific,-,-,DNA-binding transcription activator activity, RNA polymerase II-specific,eye development,ameboidal-type cell migration,regulation of chromatin assembly or disassembly,cell fate determination,morphogenesis of an epithelium,epithelial cell developm…	Name for GO id(s) GO:0000982,GO:0001077,GO:0044424,GO:0044425,GO:0044444,GO:0044459,GO:0044464 not found - obsolete?
		chr2	17314918	17315042	CA	C	27.4692	4.05328	34.25	4.0929	ANN=C	intron_variant	MODIFIER	CLUMA_CG012971	CLUMA_CG012971-RA	(mn)_signal_transducer_and_transcription_activator_Stat92E-like_1_(stat92El1)	GO:0000003,GO:0000902,GO:0000904,GO:0000981,GO:0000982,GO:0001077,GO:0001228,GO:0001654,GO:0001667,GO:0001672,GO:0001709,GO:0002009,GO:0002064,GO:0002065,GO:0002066,GO:0002164,GO:0002165,GO:0002230,GO:0002237,GO:0002376,GO:0002520,GO:0002682,GO:0002683,GO:0002697,GO:0002759,GO:0002831,GO:0002832,GO:0002920,GO:0002921,GO:0003002,GO:0003006,GO:0003008,GO:0003674,GO:0003676,GO:0003677,GO:0003700,GO:…	reproduction,cell morphogenesis,cell morphogenesis involved in differentiation,DNA-binding transcription factor activity, RNA polymerase II-specific,-,-,DNA-binding transcription activator activity, RNA polymerase II-specific,eye development,ameboidal-type cell migration,regulation of chromatin assembly or disassembly,cell fate determination,morphogenesis of an epithelium,epithelial cell developm…	Name for GO id(s) GO:0000982,GO:0001077,GO:0044424,GO:0044425,GO:0044444,GO:0044459,GO:0044464 not found - obsolete?
		chr2	17316893	17317017	T	A	56.4872	9.14659	39.4133	5.01313	ANN=A	intron_variant	MODIFIER	CLUMA_CG012971	CLUMA_CG012971-RA	(mn)_signal_transducer_and_transcription_activator_Stat92E-like_1_(stat92El1)	GO:0000003,GO:0000902,GO:0000904,GO:0000981,GO:0000982,GO:0001077,GO:0001228,GO:0001654,GO:0001667,GO:0001672,GO:0001709,GO:0002009,GO:0002064,GO:0002065,GO:0002066,GO:0002164,GO:0002165,GO:0002230,GO:0002237,GO:0002376,GO:0002520,GO:0002682,GO:0002683,GO:0002697,GO:0002759,GO:0002831,GO:0002832,GO:0002920,GO:0002921,GO:0003002,GO:0003006,GO:0003008,GO:0003674,GO:0003676,GO:0003677,GO:0003700,GO:…	reproduction,cell morphogenesis,cell morphogenesis involved in differentiation,DNA-binding transcription factor activity, RNA polymerase II-specific,-,-,DNA-binding transcription activator activity, RNA polymerase II-specific,eye development,ameboidal-type cell migration,regulation of chromatin assembly or disassembly,cell fate determination,morphogenesis of an epithelium,epithelial cell developm…	Name for GO id(s) GO:0000982,GO:0001077,GO:0044424,GO:0044425,GO:0044444,GO:0044459,GO:0044464 not found - obsolete?
		chr2	17317110	17317234	G	A	32.1377	5.32778	24.992	2.52579	ANN=A	intron_variant	MODIFIER	CLUMA_CG012971	CLUMA_CG012971-RA	(mn)_signal_transducer_and_transcription_activator_Stat92E-like_1_(stat92El1)	GO:0000003,GO:0000902,GO:0000904,GO:0000981,GO:0000982,GO:0001077,GO:0001228,GO:0001654,GO:0001667,GO:0001672,GO:0001709,GO:0002009,GO:0002064,GO:0002065,GO:0002066,GO:0002164,GO:0002165,GO:0002230,GO:0002237,GO:0002376,GO:0002520,GO:0002682,GO:0002683,GO:0002697,GO:0002759,GO:0002831,GO:0002832,GO:0002920,GO:0002921,GO:0003002,GO:0003006,GO:0003008,GO:0003674,GO:0003676,GO:0003677,GO:0003700,GO:…	reproduction,cell morphogenesis,cell morphogenesis involved in differentiation,DNA-binding transcription factor activity, RNA polymerase II-specific,-,-,DNA-binding transcription activator activity, RNA polymerase II-specific,eye development,ameboidal-type cell migration,regulation of chromatin assembly or disassembly,cell fate determination,morphogenesis of an epithelium,epithelial cell developm…	Name for GO id(s) GO:0000982,GO:0001077,GO:0044424,GO:0044425,GO:0044444,GO:0044459,GO:0044464 not found - obsolete?
		chr2	17317324	17317448	A	G	55.3809	6.89691	34.9071	4.20849	ANN=G	intron_variant	MODIFIER	CLUMA_CG012971	CLUMA_CG012971-RA	(mn)_signal_transducer_and_transcription_activator_Stat92E-like_1_(stat92El1)	GO:0000003,GO:0000902,GO:0000904,GO:0000981,GO:0000982,GO:0001077,GO:0001228,GO:0001654,GO:0001667,GO:0001672,GO:0001709,GO:0002009,GO:0002064,GO:0002065,GO:0002066,GO:0002164,GO:0002165,GO:0002230,GO:0002237,GO:0002376,GO:0002520,GO:0002682,GO:0002683,GO:0002697,GO:0002759,GO:0002831,GO:0002832,GO:0002920,GO:0002921,GO:0003002,GO:0003006,GO:0003008,GO:0003674,GO:0003676,GO:0003677,GO:0003700,GO:…	reproduction,cell morphogenesis,cell morphogenesis involved in differentiation,DNA-binding transcription factor activity, RNA polymerase II-specific,-,-,DNA-binding transcription activator activity, RNA polymerase II-specific,eye development,ameboidal-type cell migration,regulation of chromatin assembly or disassembly,cell fate determination,morphogenesis of an epithelium,epithelial cell developm…	Name for GO id(s) GO:0000982,GO:0001077,GO:0044424,GO:0044425,GO:0044444,GO:0044459,GO:0044464 not found - obsolete?
		chr2	17317710	17317834	CA	C	66.0357	6.93667	37.6849	4.70219	ANN=C	intron_variant	MODIFIER	CLUMA_CG012971	CLUMA_CG012971-RA	(mn)_signal_transducer_and_transcription_activator_Stat92E-like_1_(stat92El1)	GO:0000003,GO:0000902,GO:0000904,GO:0000981,GO:0000982,GO:0001077,GO:0001228,GO:0001654,GO:0001667,GO:0001672,GO:0001709,GO:0002009,GO:0002064,GO:0002065,GO:0002066,GO:0002164,GO:0002165,GO:0002230,GO:0002237,GO:0002376,GO:0002520,GO:0002682,GO:0002683,GO:0002697,GO:0002759,GO:0002831,GO:0002832,GO:0002920,GO:0002921,GO:0003002,GO:0003006,GO:0003008,GO:0003674,GO:0003676,GO:0003677,GO:0003700,GO:…	reproduction,cell morphogenesis,cell morphogenesis involved in differentiation,DNA-binding transcription factor activity, RNA polymerase II-specific,-,-,DNA-binding transcription activator activity, RNA polymerase II-specific,eye development,ameboidal-type cell migration,regulation of chromatin assembly or disassembly,cell fate determination,morphogenesis of an epithelium,epithelial cell developm…	Name for GO id(s) GO:0000982,GO:0001077,GO:0044424,GO:0044425,GO:0044444,GO:0044459,GO:0044464 not found - obsolete?
		chr2	17317727	17317851	T	C	40.7398	6.68046	30.6992	3.47712	ANN=C	intron_variant	MODIFIER	CLUMA_CG012971	CLUMA_CG012971-RA	(mn)_signal_transducer_and_transcription_activator_Stat92E-like_1_(stat92El1)	GO:0000003,GO:0000902,GO:0000904,GO:0000981,GO:0000982,GO:0001077,GO:0001228,GO:0001654,GO:0001667,GO:0001672,GO:0001709,GO:0002009,GO:0002064,GO:0002065,GO:0002066,GO:0002164,GO:0002165,GO:0002230,GO:0002237,GO:0002376,GO:0002520,GO:0002682,GO:0002683,GO:0002697,GO:0002759,GO:0002831,GO:0002832,GO:0002920,GO:0002921,GO:0003002,GO:0003006,GO:0003008,GO:0003674,GO:0003676,GO:0003677,GO:0003700,GO:…	reproduction,cell morphogenesis,cell morphogenesis involved in differentiation,DNA-binding transcription factor activity, RNA polymerase II-specific,-,-,DNA-binding transcription activator activity, RNA polymerase II-specific,eye development,ameboidal-type cell migration,regulation of chromatin assembly or disassembly,cell fate determination,morphogenesis of an epithelium,epithelial cell developm…	Name for GO id(s) GO:0000982,GO:0001077,GO:0044424,GO:0044425,GO:0044444,GO:0044459,GO:0044464 not found - obsolete?
		chr2	17317933	17318057	C	T	34.2627	6.19453	23.3299	2.25992	ANN=T	intron_variant	MODIFIER	CLUMA_CG012971	CLUMA_CG012971-RA	(mn)_signal_transducer_and_transcription_activator_Stat92E-like_1_(stat92El1)	GO:0000003,GO:0000902,GO:0000904,GO:0000981,GO:0000982,GO:0001077,GO:0001228,GO:0001654,GO:0001667,GO:0001672,GO:0001709,GO:0002009,GO:0002064,GO:0002065,GO:0002066,GO:0002164,GO:0002165,GO:0002230,GO:0002237,GO:0002376,GO:0002520,GO:0002682,GO:0002683,GO:0002697,GO:0002759,GO:0002831,GO:0002832,GO:0002920,GO:0002921,GO:0003002,GO:0003006,GO:0003008,GO:0003674,GO:0003676,GO:0003677,GO:0003700,GO:…	reproduction,cell morphogenesis,cell morphogenesis involved in differentiation,DNA-binding transcription factor activity, RNA polymerase II-specific,-,-,DNA-binding transcription activator activity, RNA polymerase II-specific,eye development,ameboidal-type cell migration,regulation of chromatin assembly or disassembly,cell fate determination,morphogenesis of an epithelium,epithelial cell developm…	Name for GO id(s) GO:0000982,GO:0001077,GO:0044424,GO:0044425,GO:0044444,GO:0044459,GO:0044464 not found - obsolete?
		chr2	17318296	17318420	C	A	36.2378	5.78053	25.2636	2.56977	ANN=A	intergenic_region	MODIFIER	CLUMA_CG012971	CLUMA_CG012971	(mn)_signal_transducer_and_transcription_activator_Stat92E-like_1_(stat92El1)	GO:0000003,GO:0000902,GO:0000904,GO:0000981,GO:0000982,GO:0001077,GO:0001228,GO:0001654,GO:0001667,GO:0001672,GO:0001709,GO:0002009,GO:0002064,GO:0002065,GO:0002066,GO:0002164,GO:0002165,GO:0002230,GO:0002237,GO:0002376,GO:0002520,GO:0002682,GO:0002683,GO:0002697,GO:0002759,GO:0002831,GO:0002832,GO:0002920,GO:0002921,GO:0003002,GO:0003006,GO:0003008,GO:0003674,GO:0003676,GO:0003677,GO:0003700,GO:…	reproduction,cell morphogenesis,cell morphogenesis involved in differentiation,DNA-binding transcription factor activity, RNA polymerase II-specific,-,-,DNA-binding transcription activator activity, RNA polymerase II-specific,eye development,ameboidal-type cell migration,regulation of chromatin assembly or disassembly,cell fate determination,morphogenesis of an epithelium,epithelial cell developm…	Name for GO id(s) GO:0000982,GO:0001077,GO:0044424,GO:0044425,GO:0044444,GO:0044459,GO:0044464 not found - obsolete?
		chr2	17318296	17318420	C	A	36.2378	5.78053	25.2636	2.56977	ANN=A	intergenic_region	MODIFIER	CLUMA_CG022363	CLUMA_CG022363	CLUMA_CG022363	-	-	-
		chr2	17318724	17318848	C	T	45.1963	6.45216	26.4343	2.76096	ANN=T	synonymous_variant	LOW	CLUMA_CG022363	CLUMA_CG022363-RA	CLUMA_CG022363	-	-	-
		chr2	17320791	17320915	T	A	29.4628	3.98621	23.1875	2.23742	ANN=A	missense_variant	MODERATE	CLUMA_CG012999	CLUMA_CG012999-RA	(sp)_putative_Lon_protease_homolog,_mitochondrial	-	-	-
		chr2	17321148	17321272	C	A	33.4379	5.5908	22.5652	2.13964	ANN=A	missense_variant	MODERATE	CLUMA_CG012999	CLUMA_CG012999-RA	(sp)_putative_Lon_protease_homolog,_mitochondrial	-	-	-
		chr2	17321222	17321346	C	T	33.1827	4.95097	31.3085	3.58165	ANN=T	synonymous_variant	LOW	CLUMA_CG012999	CLUMA_CG012999-RA	(sp)_putative_Lon_protease_homolog,_mitochondrial	-	-	-
		chr2	20700840	20700975	A	T	49.8875	8.60345	38.9441	4.92845	ANN=T	intron_variant	MODIFIER	CLUMA_CG011298	CLUMA_CG011298-RA	(sp)_putative_TGF-beta_receptor_type-1	GO:0000902,GO:0000904,GO:0001932,GO:0001934,GO:0002009,GO:0002165,GO:0003674,GO:0003824,GO:0004672,GO:0004674,GO:0004675,GO:0004703,GO:0004888,GO:0005024,GO:0005025,GO:0005488,GO:0005575,GO:0005623,GO:0005886,GO:0005887,GO:0006355,GO:0006357,GO:0006464,GO:0006468,GO:0006793,GO:0006796,GO:0006807,GO:0006928,GO:0006935,GO:0007154,GO:0007165,GO:0007166,GO:0007167,GO:0007178,GO:0007179,GO:0007275,GO:…	cell morphogenesis,cell morphogenesis involved in differentiation,regulation of protein phosphorylation,positive regulation of protein phosphorylation,morphogenesis of an epithelium,instar larval or pupal development,molecular_function,catalytic activity,protein kinase activity,protein serine/threonine kinase activity,transmembrane receptor protein serine/threonine kinase activity,G protein-coupl…	Name for GO id(s) GO:0044425,GO:0044459,GO:0044464 not found - obsolete?
		chr2	22124509	22124650	G	A	21.0698	4.90295	23.1064	2.22462	ANN=A	synonymous_variant	LOW	CLUMA_CG010885	CLUMA_CG010885-RA	CLUMA_CG010885	-	-	-
		chr2	24946536	24946686	C	T	23.3161	3.99989	33.6798	3.99298	ANN=T	synonymous_variant	LOW	CLUMA_CG012145	CLUMA_CG012145-RA	(sp)_similar_to_Apolipoprotein_D_CLUMA_CG012145	-	-	-
		chr2	24946596	24946746	T	A	24.3171	3.7494	33.641	3.98619	ANN=A	missense_variant	MODERATE	CLUMA_CG012145	CLUMA_CG012145-RA	(sp)_similar_to_Apolipoprotein_D_CLUMA_CG012145	-	-	-
		chr2	24947039	24947189	T	C	27.9223	4.11902	35.9628	4.39519	ANN=C	splice_region_variant&synonymous_variant	LOW	CLUMA_CG012145	CLUMA_CG012145-RA	(sp)_similar_to_Apolipoprotein_D_CLUMA_CG012145	-	-	-
		chr2	24947054	24947204	G	A	26.1967	5.20486	40.7385	5.25329	ANN=A	synonymous_variant	LOW	CLUMA_CG012145	CLUMA_CG012145-RA	(sp)_similar_to_Apolipoprotein_D_CLUMA_CG012145	-	-	-
		chr2	24947078	24947228	A	G	24.5453	3.42567	38.45	4.83949	ANN=G	synonymous_variant	LOW	CLUMA_CG012145	CLUMA_CG012145-RA	(sp)_similar_to_Apolipoprotein_D_CLUMA_CG012145	-	-	-
		chr2	24947083	24947233	G	A	22.3062	4.12671	36.8328	4.54992	ANN=A	missense_variant	MODERATE	CLUMA_CG012145	CLUMA_CG012145-RA	(sp)_similar_to_Apolipoprotein_D_CLUMA_CG012145	-	-	-
		chr2	24947093	24947243	G	A	21.8096	4.72713	37.2132	4.6178	ANN=A	synonymous_variant	LOW	CLUMA_CG012145	CLUMA_CG012145-RA	(sp)_similar_to_Apolipoprotein_D_CLUMA_CG012145	-	-	-
		chr2	24947116	24947266	T	C	22.7527	4.23097	38.925	4.925	ANN=C	missense_variant	MODERATE	CLUMA_CG012145	CLUMA_CG012145-RA	(sp)_similar_to_Apolipoprotein_D_CLUMA_CG012145	-	-	-
		chr2	24947125	24947275	A	C	23.0121	4.07761	38.4959	4.84774	ANN=C	missense_variant	MODERATE	CLUMA_CG012145	CLUMA_CG012145-RA	(sp)_similar_to_Apolipoprotein_D_CLUMA_CG012145	-	-	-
		chr2	24947128	24947278	C	A	24.3004	4.56751	38.3699	4.82509	ANN=A	missense_variant	MODERATE	CLUMA_CG012145	CLUMA_CG012145-RA	(sp)_similar_to_Apolipoprotein_D_CLUMA_CG012145	-	-	-
		chr2	24947202	24947352	G	A	31.7887	5.15504	37.8949	4.73983	ANN=A	missense_variant	MODERATE	CLUMA_CG012145	CLUMA_CG012145-RA	(sp)_similar_to_Apolipoprotein_D_CLUMA_CG012145	-	-	-
		chr2	24947218	24947368	G	A	32.4413	5.05844	38.8322	4.90829	ANN=A	stop_gained	HIGH	CLUMA_CG012145	CLUMA_CG012145-RA	(sp)_similar_to_Apolipoprotein_D_CLUMA_CG012145	-	-	-
		chr2	24947224	24947374	A	T	22.2187	3.63522	35.3278	4.28275	ANN=T	missense_variant	MODERATE	CLUMA_CG012145	CLUMA_CG012145-RA	(sp)_similar_to_Apolipoprotein_D_CLUMA_CG012145	-	-	-
		chr2	24947299	24947449	A	G	29.4041	5.98768	39.0629	4.94987	ANN=G	5_prime_UTR_variant	MODIFIER	CLUMA_CG012145	CLUMA_CG012145-RA	(sp)_similar_to_Apolipoprotein_D_CLUMA_CG012145	-	-	-
		chr2	24947306	24947456	T	C	27.3966	4.20564	36.5172	4.4937	ANN=C	5_prime_UTR_variant	MODIFIER	CLUMA_CG012145	CLUMA_CG012145-RA	(sp)_similar_to_Apolipoprotein_D_CLUMA_CG012145	-	-	-
		chr2	24947448	24947598	T	G	26.7514	5.08334	37.3427	4.64095	ANN=G	intergenic_region	MODIFIER	CLUMA_CG012145	CLUMA_CG012145	(sp)_similar_to_Apolipoprotein_D_CLUMA_CG012145	-	-	-
		chr2	24947448	24947598	T	G	26.7514	5.08334	37.3427	4.64095	ANN=G	intergenic_region	MODIFIER	CLUMA_CG023524	CLUMA_CG023524	CLUMA_CG023524	-	-	-
		chr2	24947609	24947759	T	C	33.2969	3.24801	37.2483	4.62407	ANN=C	intergenic_region	MODIFIER	CLUMA_CG012145	CLUMA_CG012145	(sp)_similar_to_Apolipoprotein_D_CLUMA_CG012145	-	-	-
		chr2	24947609	24947759	T	C	33.2969	3.24801	37.2483	4.62407	ANN=C	intergenic_region	MODIFIER	CLUMA_CG023524	CLUMA_CG023524	CLUMA_CG023524	-	-	-
		chr2	24947783	24947933	A	C	31.2369	4.6927	39.436	5.01722	ANN=C	3_prime_UTR_variant	MODIFIER	CLUMA_CG023524	CLUMA_CG023524-RA	CLUMA_CG023524	-	-	-
		chr2	24947788	24947938	C	T	37.235	4.62751	37.3399	4.64044	ANN=T	3_prime_UTR_variant	MODIFIER	CLUMA_CG023524	CLUMA_CG023524-RA	CLUMA_CG023524	-	-	-
		chr2	26033892	26034053	T	A	20.811	3.46281	26.082	2.70316	ANN=A	intron_variant	MODIFIER	CLUMA_CG012102	CLUMA_CG012102-RB	(sp)_similar_to_CD109_antigen	-	-	-
		chr3	357899	357899	T	TTCA	21.0622	6.32423	29.1346	3.21112	ANN=TTCA	intergenic_region	MODIFIER	CLUMA_CG000223	CLUMA_CG000223	(sp)_related_to_O-acyltransferase_like_protein_CLUMA_CG000223	-	-	-
		chr3	357899	357899	T	TTCA	21.0622	6.32423	29.1346	3.21112	ANN=TTCA	intergenic_region	MODIFIER	CLUMA_CG000103	CLUMA_CG000103	CLUMA_CG000103	-	-	-
		chr3	910022	910022	A	G	41.3389	8.23806	53.9119	7.70728	ANN=G	intergenic_region	MODIFIER	CLUMA_CG000042	CLUMA_CG000042	(sp)_putative_ATP-dependent_RNA_helicase_me31b	GO:0000003,GO:0000932,GO:0002064,GO:0002065,GO:0002066,GO:0002682,GO:0002697,GO:0002831,GO:0003006,GO:0003008,GO:0003674,GO:0003676,GO:0003723,GO:0003724,GO:0003824,GO:0004004,GO:0004386,GO:0005488,GO:0005515,GO:0005575,GO:0005622,GO:0005623,GO:0005634,GO:0005730,GO:0005737,GO:0006139,GO:0006725,GO:0006807,GO:0006996,GO:0007275,GO:0007276,GO:0007277,GO:0007279,GO:0007281,GO:0007292,GO:0007349,GO:…	reproduction,P-body,epithelial cell development,columnar/cuboidal epithelial cell differentiation,columnar/cuboidal epithelial cell development,regulation of immune system process,regulation of immune effector process,regulation of response to biotic stimulus,developmental process involved in reproduction,system process,molecular_function,nucleic acid binding,RNA binding,RNA helicase activity,cat…	Name for GO id(s) GO:0004004,GO:0008026,GO:0042623,GO:0044422,GO:0044424,GO:0044428,GO:0044444,GO:0044446,GO:0044464,GO:0070035 not found - obsolete?
		chr3	910022	910022	A	G	41.3389	8.23806	53.9119	7.70728	ANN=G	intergenic_region	MODIFIER	CLUMA_CG000112	CLUMA_CG000112	CLUMA_CG000112	-	-	-
		chr3	1365270	1365268	G	T	30.4297	3.65332	22.7357	2.16634	ANN=T	intron_variant	MODIFIER	CLUMA_CG000081	CLUMA_CG000081-RA	(sp)_putative_Membralin	GO:0003002,GO:0005575,GO:0005622,GO:0005623,GO:0005737,GO:0005783,GO:0006950,GO:0007275,GO:0007389,GO:0007444,GO:0007447,GO:0007450,GO:0008150,GO:0009888,GO:0009893,GO:0009894,GO:0009896,GO:0009953,GO:0009987,GO:0010604,GO:0010941,GO:0012505,GO:0019222,GO:0030162,GO:0031323,GO:0031325,GO:0031329,GO:0031331,GO:0032268,GO:0032270,GO:0032501,GO:0032502,GO:0033554,GO:0034976,GO:0035220,GO:0035222,GO:…	regionalization,cellular_component,intracellular,cell,cytoplasm,endoplasmic reticulum,response to stress,multicellular organism development,pattern specification process,imaginal disc development,imaginal disc pattern formation,dorsal/ventral pattern formation, imaginal disc,biological_process,tissue development,positive regulation of metabolic process,regulation of catabolic process,positive reg…	Name for GO id(s) GO:0044424,GO:0044444,GO:0044464 not found - obsolete?
		chr3	1366916	1366914	C	T	33.452	4.60262	27.1423	2.87782	ANN=T	intron_variant	MODIFIER	CLUMA_CG000081	CLUMA_CG000081-RA	(sp)_putative_Membralin	GO:0003002,GO:0005575,GO:0005622,GO:0005623,GO:0005737,GO:0005783,GO:0006950,GO:0007275,GO:0007389,GO:0007444,GO:0007447,GO:0007450,GO:0008150,GO:0009888,GO:0009893,GO:0009894,GO:0009896,GO:0009953,GO:0009987,GO:0010604,GO:0010941,GO:0012505,GO:0019222,GO:0030162,GO:0031323,GO:0031325,GO:0031329,GO:0031331,GO:0032268,GO:0032270,GO:0032501,GO:0032502,GO:0033554,GO:0034976,GO:0035220,GO:0035222,GO:…	regionalization,cellular_component,intracellular,cell,cytoplasm,endoplasmic reticulum,response to stress,multicellular organism development,pattern specification process,imaginal disc development,imaginal disc pattern formation,dorsal/ventral pattern formation, imaginal disc,biological_process,tissue development,positive regulation of metabolic process,regulation of catabolic process,positive reg…	Name for GO id(s) GO:0044424,GO:0044444,GO:0044464 not found - obsolete?
		chr3	1414423	1414421	C	CT	32.3254	4.51761	29.6521	3.29871	ANN=CT	3_prime_UTR_variant	MODIFIER	CLUMA_CG000428	CLUMA_CG000428-RA	(sp)_putative_Globin_CTT-VI	GO:0003674,GO:0005488,GO:0005506,GO:0005575,GO:0005622,GO:0005623,GO:0005737,GO:0006810,GO:0008144,GO:0008150,GO:0015669,GO:0015671,GO:0015893,GO:0019825,GO:0020037,GO:0036094,GO:0042221,GO:0042493,GO:0043167,GO:0043169,GO:0044424,GO:0044464,GO:0046872,GO:0046906,GO:0046914,GO:0048037,GO:0050896,GO:0051179,GO:0051234,GO:0097159,GO:1901363	molecular_function,binding,iron ion binding,cellular_component,intracellular,cell,cytoplasm,transport,drug binding,biological_process,gas transport,oxygen transport,drug transport,oxygen binding,heme binding,small molecule binding,response to chemical,response to drug,ion binding,cation binding,-,-,metal ion binding,tetrapyrrole binding,transition metal ion binding,cofactor binding,response to st…	Name for GO id(s) GO:0044424,GO:0044464 not found - obsolete?
		chr3	1714854	1714853	TG	T	30.979	5.42127	25.4547	2.60079	ANN=T	5_prime_UTR_variant	MODIFIER	CLUMA_CG000090	CLUMA_CG000090-RA	(pfam)_tRNA_int_endo_domain_containing_protein	GO:0000213,GO:0000379,GO:0000394,GO:0003674,GO:0003824,GO:0004518,GO:0004519,GO:0004521,GO:0004540,GO:0004549,GO:0006139,GO:0006388,GO:0006396,GO:0006399,GO:0006725,GO:0006807,GO:0008033,GO:0008150,GO:0008152,GO:0008380,GO:0009987,GO:0010467,GO:0016070,GO:0016787,GO:0016788,GO:0016892,GO:0016894,GO:0034470,GO:0034641,GO:0034660,GO:0043170,GO:0044237,GO:0044238,GO:0046483,GO:0071704,GO:0090304,GO:…	tRNA-intron endonuclease activity,tRNA-type intron splice site recognition and cleavage,RNA splicing, via endonucleolytic cleavage and ligation,molecular_function,catalytic activity,nuclease activity,endonuclease activity,endoribonuclease activity,ribonuclease activity,tRNA-specific ribonuclease activity,nucleobase-containing compound metabolic process,tRNA splicing, via endonucleolytic cleavage …	-
		chr3	1715123	1715122	T	TTAGG	22.8075	3.55141	29.3571	3.24873	ANN=TTAGG	intron_variant	MODIFIER	CLUMA_CG022032	CLUMA_CG022032-RA	(nr)_putative_unnamed_protein_product_CLUMA_CG022032	-	-	-
		chr3	1814530	1814529	G	GT	22.9961	3.92885	31.2323	3.56854	ANN=GT	intron_variant	MODIFIER	CLUMA_CG014266	CLUMA_CG014266-RB	(mn)_chico	-	-	-
		chr3	7856852	7856890	C	T	22.8279	4.16609	21.8124	2.0226	ANN=T	intron_variant	MODIFIER	CLUMA_CG007699	CLUMA_CG007699-RA	CLUMA_CG007699	-	-	-
		chr3	8914270	8914318	TA	T	25.9034	5.77402	40.0093	5.12095	ANN=T	3_prime_UTR_variant	MODIFIER	CLUMA_CG013176	CLUMA_CG013176-RA	CLUMA_CG013176	-	-	-
		chr3	8923188	8923236	G	C	20.7654	3.0955	23.9284	2.35498	ANN=C	intron_variant	MODIFIER	CLUMA_CG024612	CLUMA_CG024612-RA	CLUMA_CG024612	-	-	-
		chr3	9593048	9593113	A	G	20.0586	4.1372	25.987	2.68761	ANN=G	synonymous_variant	LOW	CLUMA_CG013341	CLUMA_CG013341-RD	(mn)_basic_helix-loop-helix_transcription_factor_cycle_(cyc)	GO:0000122,GO:0002027,GO:0003053,GO:0003674,GO:0003676,GO:0003677,GO:0005488,GO:0005515,GO:0005575,GO:0005622,GO:0005623,GO:0005634,GO:0006355,GO:0006357,GO:0006950,GO:0007275,GO:0007562,GO:0007610,GO:0007622,GO:0007623,GO:0007626,GO:0008016,GO:0008062,GO:0008150,GO:0009410,GO:0009605,GO:0009889,GO:0009890,GO:0009891,GO:0009892,GO:0009893,GO:0009991,GO:0010033,GO:0010243,GO:0010468,GO:0010556,GO:…	negative regulation of transcription by RNA polymerase II,regulation of heart rate,circadian regulation of heart rate,molecular_function,nucleic acid binding,DNA binding,binding,protein binding,cellular_component,intracellular,cell,nucleus,regulation of transcription, DNA-templated,regulation of transcription by RNA polymerase II,response to stress,multicellular organism development,eclosion,beha…	Name for GO id(s) GO:0044424,GO:0044464 not found - obsolete?
		chr3	9594093	9594158	C	A	26.5713	3.30875	28.0875	3.03513	ANN=A	intron_variant	MODIFIER	CLUMA_CG013341	CLUMA_CG013341-RD	(mn)_basic_helix-loop-helix_transcription_factor_cycle_(cyc)	GO:0000122,GO:0002027,GO:0003053,GO:0003674,GO:0003676,GO:0003677,GO:0005488,GO:0005515,GO:0005575,GO:0005622,GO:0005623,GO:0005634,GO:0006355,GO:0006357,GO:0006950,GO:0007275,GO:0007562,GO:0007610,GO:0007622,GO:0007623,GO:0007626,GO:0008016,GO:0008062,GO:0008150,GO:0009410,GO:0009605,GO:0009889,GO:0009890,GO:0009891,GO:0009892,GO:0009893,GO:0009991,GO:0010033,GO:0010243,GO:0010468,GO:0010556,GO:…	negative regulation of transcription by RNA polymerase II,regulation of heart rate,circadian regulation of heart rate,molecular_function,nucleic acid binding,DNA binding,binding,protein binding,cellular_component,intracellular,cell,nucleus,regulation of transcription, DNA-templated,regulation of transcription by RNA polymerase II,response to stress,multicellular organism development,eclosion,beha…	Name for GO id(s) GO:0044424,GO:0044464 not found - obsolete?
		chr3	9636252	9636317	A	T	21.8053	3.81401	29.0743	3.20093	ANN=T	3_prime_UTR_variant	MODIFIER	CLUMA_CG013352	CLUMA_CG013352-RH	(mn)_Atypical_mitogen_activated_protein_kinase_nemo_(nmo)	GO:0000165,GO:0001654,GO:0001736,GO:0001738,GO:0001745,GO:0002009,GO:0002165,GO:0003002,GO:0003674,GO:0003824,GO:0004672,GO:0004674,GO:0004707,GO:0005575,GO:0005622,GO:0005623,GO:0005634,GO:0005737,GO:0006464,GO:0006468,GO:0006793,GO:0006796,GO:0006807,GO:0007154,GO:0007163,GO:0007164,GO:0007165,GO:0007275,GO:0007389,GO:0007423,GO:0007444,GO:0007447,GO:0007450,GO:0007472,GO:0007474,GO:0007476,GO:…	MAPK cascade,eye development,establishment of planar polarity,morphogenesis of a polarized epithelium,compound eye morphogenesis,morphogenesis of an epithelium,instar larval or pupal development,regionalization,molecular_function,catalytic activity,protein kinase activity,protein serine/threonine kinase activity,MAP kinase activity,cellular_component,intracellular,cell,nucleus,cytoplasm,cellular …	Name for GO id(s) GO:0044424,GO:0044464 not found - obsolete?
		chr3	9646313	9646378	A	AT	25.2328	4.21857	27.8165	2.98988	ANN=AT	intergenic_region	MODIFIER	CLUMA_CG013355	CLUMA_CG013355	CLUMA_CG013355	-	-	-
		chr3	9646313	9646378	A	AT	25.2328	4.21857	27.8165	2.98988	ANN=AT	intergenic_region	MODIFIER	CLUMA_CG013356	CLUMA_CG013356	(sp)_putative_Protein_furry	-	-	-
		chr3	9648574	9648639	T	A	24.8047	4.75517	26.1211	2.70956	ANN=A	intergenic_region	MODIFIER	CLUMA_CG013355	CLUMA_CG013355	CLUMA_CG013355	-	-	-
		chr3	9648574	9648639	T	A	24.8047	4.75517	26.1211	2.70956	ANN=A	intergenic_region	MODIFIER	CLUMA_CG013356	CLUMA_CG013356	(sp)_putative_Protein_furry	-	-	-
		chr3	9648582	9648647	C	CA	30.5951	4.26995	25.6248	2.62848	ANN=CA	intergenic_region	MODIFIER	CLUMA_CG013355	CLUMA_CG013355	CLUMA_CG013355	-	-	-
		chr3	9648582	9648647	C	CA	30.5951	4.26995	25.6248	2.62848	ANN=CA	intergenic_region	MODIFIER	CLUMA_CG013356	CLUMA_CG013356	(sp)_putative_Protein_furry	-	-	-
		chr3	9648656	9648721	C	A	23.6606	4.72749	33.997	4.04851	ANN=A	3_prime_UTR_variant	MODIFIER	CLUMA_CG013356	CLUMA_CG013356-RB	(sp)_putative_Protein_furry	-	-	-
		chr3	9648735	9648800	TTAGG	T	20.7439	4.69467	34.4362	4.12561	ANN=T	3_prime_UTR_variant	MODIFIER	CLUMA_CG013356	CLUMA_CG013356-RB	(sp)_putative_Protein_furry	-	-	-
		chr3	9666708	9666773	T	A	21.8607	3.48256	25.1591	2.55282	ANN=A	intergenic_region	MODIFIER	CLUMA_CG013356	CLUMA_CG013356	(sp)_putative_Protein_furry	-	-	-
		chr3	9666708	9666773	T	A	21.8607	3.48256	25.1591	2.55282	ANN=A	intergenic_region	MODIFIER	CLUMA_CG013361	CLUMA_CG013361	(sp)_putative_Metallophosphoesterase_domain-containing_protein_1	-	-	-
		chr3	9999533	9999599	A	G	32.3043	5.24466	25.8123	2.65906	ANN=G	intron_variant	MODIFIER	CLUMA_CG013429	CLUMA_CG013429-RB	(sp)_putative_Semaphorin-2A	-	-	-
		chr3	10199940	10200006	GT	G	26.8297	3.34096	23.7465	2.326	ANN=G	intron_variant	MODIFIER	CLUMA_CG013479	CLUMA_CG013479-RD	(sp)_putative_Guanine_nucleotide_exchange_factor_DBS	-	-	-
		chr3	10232082	10232148	A	G	21.158	3.88011	22.1237	2.07083	ANN=G	synonymous_variant	LOW	CLUMA_CG013491	CLUMA_CG013491-RA	(sp)_putative_Translocation_protein_SEC63_homolog	GO:0005575,GO:0005622,GO:0005623,GO:0005737,GO:0044424,GO:0044444,GO:0044464,GO:0045169	cellular_component,intracellular,cell,cytoplasm,-,-,-,fusome	Name for GO id(s) GO:0044424,GO:0044444,GO:0044464 not found - obsolete?
		chr3	10293365	10293433	A	AGCG	20.7535	4.75588	26.2886	2.73703	ANN=AGCG	intron_variant	MODIFIER	CLUMA_CG013513	CLUMA_CG013513-RH	(mn)_TRP_channel_transient_receptor_potential_cation_channel_subfamily_M_(Trpm)	GO:0000041,GO:0003674,GO:0005215,GO:0005216,GO:0005217,GO:0005261,GO:0005385,GO:0005575,GO:0006810,GO:0006811,GO:0006812,GO:0006829,GO:0008150,GO:0008324,GO:0010960,GO:0015075,GO:0015267,GO:0015276,GO:0015318,GO:0016020,GO:0016021,GO:0022803,GO:0022834,GO:0022836,GO:0022838,GO:0022839,GO:0022857,GO:0022890,GO:0030001,GO:0031224,GO:0032991,GO:0034220,GO:0034702,GO:0034703,GO:0042592,GO:0044425,GO:…	transition metal ion transport,molecular_function,transporter activity,ion channel activity,intracellular ligand-gated ion channel activity,cation channel activity,zinc ion transmembrane transporter activity,cellular_component,transport,ion transport,cation transport,zinc ion transport,biological_process,cation transmembrane transporter activity,magnesium ion homeostasis,ion transmembrane transpo…	Name for GO id(s) GO:0022838,GO:0044425 not found - obsolete?
		chr3	10297441	10297509	G	T	23.548	4.64416	22.2191	2.08567	ANN=T	intron_variant	MODIFIER	CLUMA_CG013513	CLUMA_CG013513-RH	(mn)_TRP_channel_transient_receptor_potential_cation_channel_subfamily_M_(Trpm)	GO:0000041,GO:0003674,GO:0005215,GO:0005216,GO:0005217,GO:0005261,GO:0005385,GO:0005575,GO:0006810,GO:0006811,GO:0006812,GO:0006829,GO:0008150,GO:0008324,GO:0010960,GO:0015075,GO:0015267,GO:0015276,GO:0015318,GO:0016020,GO:0016021,GO:0022803,GO:0022834,GO:0022836,GO:0022838,GO:0022839,GO:0022857,GO:0022890,GO:0030001,GO:0031224,GO:0032991,GO:0034220,GO:0034702,GO:0034703,GO:0042592,GO:0044425,GO:…	transition metal ion transport,molecular_function,transporter activity,ion channel activity,intracellular ligand-gated ion channel activity,cation channel activity,zinc ion transmembrane transporter activity,cellular_component,transport,ion transport,cation transport,zinc ion transport,biological_process,cation transmembrane transporter activity,magnesium ion homeostasis,ion transmembrane transpo…	Name for GO id(s) GO:0022838,GO:0044425 not found - obsolete?
		chr3	10303595	10303663	G	A	55.5829	8.41791	36.2721	4.45011	ANN=A	intron_variant	MODIFIER	CLUMA_CG013513	CLUMA_CG013513-RH	(mn)_TRP_channel_transient_receptor_potential_cation_channel_subfamily_M_(Trpm)	GO:0000041,GO:0003674,GO:0005215,GO:0005216,GO:0005217,GO:0005261,GO:0005385,GO:0005575,GO:0006810,GO:0006811,GO:0006812,GO:0006829,GO:0008150,GO:0008324,GO:0010960,GO:0015075,GO:0015267,GO:0015276,GO:0015318,GO:0016020,GO:0016021,GO:0022803,GO:0022834,GO:0022836,GO:0022838,GO:0022839,GO:0022857,GO:0022890,GO:0030001,GO:0031224,GO:0032991,GO:0034220,GO:0034702,GO:0034703,GO:0042592,GO:0044425,GO:…	transition metal ion transport,molecular_function,transporter activity,ion channel activity,intracellular ligand-gated ion channel activity,cation channel activity,zinc ion transmembrane transporter activity,cellular_component,transport,ion transport,cation transport,zinc ion transport,biological_process,cation transmembrane transporter activity,magnesium ion homeostasis,ion transmembrane transpo…	Name for GO id(s) GO:0022838,GO:0044425 not found - obsolete?
		chr3	10304937	10305005	C	T	55.6233	8.90651	35.6123	4.33309	ANN=T	synonymous_variant	LOW	CLUMA_CG013513	CLUMA_CG013513-RH	(mn)_TRP_channel_transient_receptor_potential_cation_channel_subfamily_M_(Trpm)	GO:0000041,GO:0003674,GO:0005215,GO:0005216,GO:0005217,GO:0005261,GO:0005385,GO:0005575,GO:0006810,GO:0006811,GO:0006812,GO:0006829,GO:0008150,GO:0008324,GO:0010960,GO:0015075,GO:0015267,GO:0015276,GO:0015318,GO:0016020,GO:0016021,GO:0022803,GO:0022834,GO:0022836,GO:0022838,GO:0022839,GO:0022857,GO:0022890,GO:0030001,GO:0031224,GO:0032991,GO:0034220,GO:0034702,GO:0034703,GO:0042592,GO:0044425,GO:…	transition metal ion transport,molecular_function,transporter activity,ion channel activity,intracellular ligand-gated ion channel activity,cation channel activity,zinc ion transmembrane transporter activity,cellular_component,transport,ion transport,cation transport,zinc ion transport,biological_process,cation transmembrane transporter activity,magnesium ion homeostasis,ion transmembrane transpo…	Name for GO id(s) GO:0022838,GO:0044425 not found - obsolete?
		chr3	10305251	10305319	G	A	55.3265	7.57651	33.4819	3.95839	ANN=A	synonymous_variant	LOW	CLUMA_CG013513	CLUMA_CG013513-RH	(mn)_TRP_channel_transient_receptor_potential_cation_channel_subfamily_M_(Trpm)	GO:0000041,GO:0003674,GO:0005215,GO:0005216,GO:0005217,GO:0005261,GO:0005385,GO:0005575,GO:0006810,GO:0006811,GO:0006812,GO:0006829,GO:0008150,GO:0008324,GO:0010960,GO:0015075,GO:0015267,GO:0015276,GO:0015318,GO:0016020,GO:0016021,GO:0022803,GO:0022834,GO:0022836,GO:0022838,GO:0022839,GO:0022857,GO:0022890,GO:0030001,GO:0031224,GO:0032991,GO:0034220,GO:0034702,GO:0034703,GO:0042592,GO:0044425,GO:…	transition metal ion transport,molecular_function,transporter activity,ion channel activity,intracellular ligand-gated ion channel activity,cation channel activity,zinc ion transmembrane transporter activity,cellular_component,transport,ion transport,cation transport,zinc ion transport,biological_process,cation transmembrane transporter activity,magnesium ion homeostasis,ion transmembrane transpo…	Name for GO id(s) GO:0022838,GO:0044425 not found - obsolete?
		chr3	10308885	10308953	A	ATT	31.0929	5.34238	25.8946	2.6725	ANN=ATT	intergenic_region	MODIFIER	CLUMA_CG013513	CLUMA_CG013513	(mn)_TRP_channel_transient_receptor_potential_cation_channel_subfamily_M_(Trpm)	GO:0000041,GO:0003674,GO:0005215,GO:0005216,GO:0005217,GO:0005261,GO:0005385,GO:0005575,GO:0006810,GO:0006811,GO:0006812,GO:0006829,GO:0008150,GO:0008324,GO:0010960,GO:0015075,GO:0015267,GO:0015276,GO:0015318,GO:0016020,GO:0016021,GO:0022803,GO:0022834,GO:0022836,GO:0022838,GO:0022839,GO:0022857,GO:0022890,GO:0030001,GO:0031224,GO:0032991,GO:0034220,GO:0034702,GO:0034703,GO:0042592,GO:0044425,GO:…	transition metal ion transport,molecular_function,transporter activity,ion channel activity,intracellular ligand-gated ion channel activity,cation channel activity,zinc ion transmembrane transporter activity,cellular_component,transport,ion transport,cation transport,zinc ion transport,biological_process,cation transmembrane transporter activity,magnesium ion homeostasis,ion transmembrane transpo…	Name for GO id(s) GO:0022838,GO:0044425 not found - obsolete?
		chr3	10308885	10308953	A	ATT	31.0929	5.34238	25.8946	2.6725	ANN=ATT	intergenic_region	MODIFIER	CLUMA_CG022156	CLUMA_CG022156	(sp)_related_to_Putative_glycerol_kinase_5	-	-	-
		chr3	10332936	10333004	G	A	28.4149	4.75375	22.8278	2.1808	ANN=A	3_prime_UTR_variant	MODIFIER	CLUMA_CG013523	CLUMA_CG013523-RA	(sp)_putative_Methionine_aminopeptidase_1	-	-	-
		chr3	10334241	10334309	C	A	38.7562	6.03127	27.2123	2.88941	ANN=A	missense_variant	MODERATE	CLUMA_CG013523	CLUMA_CG013523-RA	(sp)_putative_Methionine_aminopeptidase_1	-	-	-
		chr3	10338302	10338370	C	T	33.4352	4.71493	24.4065	2.43146	ANN=T	5_prime_UTR_variant	MODIFIER	CLUMA_CG013532	CLUMA_CG013532-RC	CLUMA_CG013532	-	-	-
		chr3	10362891	10362959	A	G	40.3216	7.20425	28.6579	3.13078	ANN=G	synonymous_variant	LOW	CLUMA_CG022407	CLUMA_CG022407-RA	(sp)_putative_Cytosolic_carboxypeptidase-like_protein_5	-	-	-
		chr3	10375309	10375377	C	T	34.039	5.31652	24.1157	2.38488	ANN=T	intergenic_region	MODIFIER	CLUMA_CG013536	CLUMA_CG013536	CLUMA_CG013536	-	-	-
		chr3	10375309	10375377	C	T	34.039	5.31652	24.1157	2.38488	ANN=T	intergenic_region	MODIFIER	CLUMA_CG013537	CLUMA_CG013537	CLUMA_CG013537	-	-	-
		chr3	10380101	10380169	T	C	34.8836	5.46362	23.1568	2.23258	ANN=C	3_prime_UTR_variant	MODIFIER	CLUMA_CG013539	CLUMA_CG013539-RB	(mn)_Down_syndrome_cell_adhesion_molecule_2_(Dscam2)	GO:0000902,GO:0003674,GO:0005488,GO:0005515,GO:0005575,GO:0005623,GO:0005886,GO:0005887,GO:0007155,GO:0007156,GO:0007275,GO:0007399,GO:0008150,GO:0009653,GO:0009987,GO:0016020,GO:0016021,GO:0016043,GO:0022008,GO:0022610,GO:0030030,GO:0030154,GO:0030182,GO:0031175,GO:0031224,GO:0031226,GO:0032501,GO:0032502,GO:0032989,GO:0032990,GO:0042802,GO:0044425,GO:0044459,GO:0044464,GO:0048468,GO:0048666,GO:…	cell morphogenesis,molecular_function,binding,protein binding,cellular_component,cell,plasma membrane,integral component of plasma membrane,cell adhesion,homophilic cell adhesion via plasma membrane adhesion molecules,multicellular organism development,nervous system development,biological_process,anatomical structure morphogenesis,cellular process,membrane,integral component of membrane,cellular…	Name for GO id(s) GO:0044425,GO:0044459,GO:0044464 not found - obsolete?
		chr3	11105680	11105750	G	GA	29.2111	5.36704	22.0869	2.06512	ANN=GA	intergenic_region	MODIFIER	CLUMA_CG013720	CLUMA_CG013720	(sp)_putative_Neuroligin-like_protein_glit-1	GO:0000003,GO:0001667,GO:0001885,GO:0001941,GO:0002009,GO:0002064,GO:0002065,GO:0002066,GO:0002165,GO:0003002,GO:0003006,GO:0003007,GO:0003158,GO:0003674,GO:0003824,GO:0005102,GO:0005488,GO:0005515,GO:0005575,GO:0005623,GO:0005886,GO:0005887,GO:0005911,GO:0005918,GO:0006810,GO:0006897,GO:0006928,GO:0007043,GO:0007155,GO:0007158,GO:0007275,GO:0007276,GO:0007281,GO:0007283,GO:0007292,GO:0007297,GO:…	reproduction,ameboidal-type cell migration,endothelial cell development,postsynaptic membrane organization,morphogenesis of an epithelium,epithelial cell development,columnar/cuboidal epithelial cell differentiation,columnar/cuboidal epithelial cell development,instar larval or pupal development,regionalization,developmental process involved in reproduction,heart morphogenesis,endothelium develop…	Name for GO id(s) GO:0044425,GO:0044459,GO:0044464 not found - obsolete?
		chr3	11105680	11105750	G	GA	29.2111	5.36704	22.0869	2.06512	ANN=GA	intergenic_region	MODIFIER	CLUMA_CG024000	CLUMA_CG024000	(mn)_Aquaporin_big_brain_(bib)	GO:0000003,GO:0002009,GO:0002064,GO:0002065,GO:0002066,GO:0002165,GO:0003006,GO:0003674,GO:0005215,GO:0005216,GO:0005261,GO:0005575,GO:0005622,GO:0005623,GO:0005737,GO:0005886,GO:0005887,GO:0005912,GO:0006810,GO:0006811,GO:0006812,GO:0007154,GO:0007155,GO:0007165,GO:0007166,GO:0007219,GO:0007267,GO:0007275,GO:0007276,GO:0007281,GO:0007292,GO:0007398,GO:0007399,GO:0007444,GO:0007472,GO:0007476,GO:…	reproduction,morphogenesis of an epithelium,epithelial cell development,columnar/cuboidal epithelial cell differentiation,columnar/cuboidal epithelial cell development,instar larval or pupal development,developmental process involved in reproduction,molecular_function,transporter activity,ion channel activity,cation channel activity,cellular_component,intracellular,cell,cytoplasm,plasma membrane,…	Name for GO id(s) GO:0022838,GO:0044424,GO:0044425,GO:0044444,GO:0044459,GO:0044464 not found - obsolete?
		chr3	11105857	11105927	T	A	22.1391	3.82108	22.1553	2.07575	ANN=A	intergenic_region	MODIFIER	CLUMA_CG013720	CLUMA_CG013720	(sp)_putative_Neuroligin-like_protein_glit-1	GO:0000003,GO:0001667,GO:0001885,GO:0001941,GO:0002009,GO:0002064,GO:0002065,GO:0002066,GO:0002165,GO:0003002,GO:0003006,GO:0003007,GO:0003158,GO:0003674,GO:0003824,GO:0005102,GO:0005488,GO:0005515,GO:0005575,GO:0005623,GO:0005886,GO:0005887,GO:0005911,GO:0005918,GO:0006810,GO:0006897,GO:0006928,GO:0007043,GO:0007155,GO:0007158,GO:0007275,GO:0007276,GO:0007281,GO:0007283,GO:0007292,GO:0007297,GO:…	reproduction,ameboidal-type cell migration,endothelial cell development,postsynaptic membrane organization,morphogenesis of an epithelium,epithelial cell development,columnar/cuboidal epithelial cell differentiation,columnar/cuboidal epithelial cell development,instar larval or pupal development,regionalization,developmental process involved in reproduction,heart morphogenesis,endothelium develop…	Name for GO id(s) GO:0044425,GO:0044459,GO:0044464 not found - obsolete?
		chr3	11105857	11105927	T	A	22.1391	3.82108	22.1553	2.07575	ANN=A	intergenic_region	MODIFIER	CLUMA_CG024000	CLUMA_CG024000	(mn)_Aquaporin_big_brain_(bib)	GO:0000003,GO:0002009,GO:0002064,GO:0002065,GO:0002066,GO:0002165,GO:0003006,GO:0003674,GO:0005215,GO:0005216,GO:0005261,GO:0005575,GO:0005622,GO:0005623,GO:0005737,GO:0005886,GO:0005887,GO:0005912,GO:0006810,GO:0006811,GO:0006812,GO:0007154,GO:0007155,GO:0007165,GO:0007166,GO:0007219,GO:0007267,GO:0007275,GO:0007276,GO:0007281,GO:0007292,GO:0007398,GO:0007399,GO:0007444,GO:0007472,GO:0007476,GO:…	reproduction,morphogenesis of an epithelium,epithelial cell development,columnar/cuboidal epithelial cell differentiation,columnar/cuboidal epithelial cell development,instar larval or pupal development,developmental process involved in reproduction,molecular_function,transporter activity,ion channel activity,cation channel activity,cellular_component,intracellular,cell,cytoplasm,plasma membrane,…	Name for GO id(s) GO:0022838,GO:0044424,GO:0044425,GO:0044444,GO:0044459,GO:0044464 not found - obsolete?
		chr3	11105938	11106008	C	T	23.7424	4.68072	24.9643	2.5213	ANN=T	intergenic_region	MODIFIER	CLUMA_CG013720	CLUMA_CG013720	(sp)_putative_Neuroligin-like_protein_glit-1	GO:0000003,GO:0001667,GO:0001885,GO:0001941,GO:0002009,GO:0002064,GO:0002065,GO:0002066,GO:0002165,GO:0003002,GO:0003006,GO:0003007,GO:0003158,GO:0003674,GO:0003824,GO:0005102,GO:0005488,GO:0005515,GO:0005575,GO:0005623,GO:0005886,GO:0005887,GO:0005911,GO:0005918,GO:0006810,GO:0006897,GO:0006928,GO:0007043,GO:0007155,GO:0007158,GO:0007275,GO:0007276,GO:0007281,GO:0007283,GO:0007292,GO:0007297,GO:…	reproduction,ameboidal-type cell migration,endothelial cell development,postsynaptic membrane organization,morphogenesis of an epithelium,epithelial cell development,columnar/cuboidal epithelial cell differentiation,columnar/cuboidal epithelial cell development,instar larval or pupal development,regionalization,developmental process involved in reproduction,heart morphogenesis,endothelium develop…	Name for GO id(s) GO:0044425,GO:0044459,GO:0044464 not found - obsolete?
		chr3	11105938	11106008	C	T	23.7424	4.68072	24.9643	2.5213	ANN=T	intergenic_region	MODIFIER	CLUMA_CG024000	CLUMA_CG024000	(mn)_Aquaporin_big_brain_(bib)	GO:0000003,GO:0002009,GO:0002064,GO:0002065,GO:0002066,GO:0002165,GO:0003006,GO:0003674,GO:0005215,GO:0005216,GO:0005261,GO:0005575,GO:0005622,GO:0005623,GO:0005737,GO:0005886,GO:0005887,GO:0005912,GO:0006810,GO:0006811,GO:0006812,GO:0007154,GO:0007155,GO:0007165,GO:0007166,GO:0007219,GO:0007267,GO:0007275,GO:0007276,GO:0007281,GO:0007292,GO:0007398,GO:0007399,GO:0007444,GO:0007472,GO:0007476,GO:…	reproduction,morphogenesis of an epithelium,epithelial cell development,columnar/cuboidal epithelial cell differentiation,columnar/cuboidal epithelial cell development,instar larval or pupal development,developmental process involved in reproduction,molecular_function,transporter activity,ion channel activity,cation channel activity,cellular_component,intracellular,cell,cytoplasm,plasma membrane,…	Name for GO id(s) GO:0022838,GO:0044424,GO:0044425,GO:0044444,GO:0044459,GO:0044464 not found - obsolete?
		chr3	11115484	11115554	G	C	36.2806	6.90262	29.5729	3.28527	ANN=C	intron_variant	MODIFIER	CLUMA_CG024000	CLUMA_CG024000-RA	(mn)_Aquaporin_big_brain_(bib)	GO:0000003,GO:0002009,GO:0002064,GO:0002065,GO:0002066,GO:0002165,GO:0003006,GO:0003674,GO:0005215,GO:0005216,GO:0005261,GO:0005575,GO:0005622,GO:0005623,GO:0005737,GO:0005886,GO:0005887,GO:0005912,GO:0006810,GO:0006811,GO:0006812,GO:0007154,GO:0007155,GO:0007165,GO:0007166,GO:0007219,GO:0007267,GO:0007275,GO:0007276,GO:0007281,GO:0007292,GO:0007398,GO:0007399,GO:0007444,GO:0007472,GO:0007476,GO:…	reproduction,morphogenesis of an epithelium,epithelial cell development,columnar/cuboidal epithelial cell differentiation,columnar/cuboidal epithelial cell development,instar larval or pupal development,developmental process involved in reproduction,molecular_function,transporter activity,ion channel activity,cation channel activity,cellular_component,intracellular,cell,cytoplasm,plasma membrane,…	Name for GO id(s) GO:0022838,GO:0044424,GO:0044425,GO:0044444,GO:0044459,GO:0044464 not found - obsolete?
		chr3	11124364	11124434	A	AT	34.1734	4.98173	23.7893	2.33282	ANN=AT	intron_variant	MODIFIER	CLUMA_CG013725	CLUMA_CG013725-RA	(sp)_putative_Very_long-chain_specific_acyl-CoA_dehydrogenase,_mitochondrial	-	-	-
		chr3	11131717	11131786	T	C	21.1459	4.75771	21.7224	2.0087	ANN=C	intergenic_region	MODIFIER	CLUMA_CG018167	CLUMA_CG018167	(sp)_similar_to_Trypsin_beta_CLUMA_CG018167	-	-	-
		chr3	11131717	11131786	T	C	21.1459	4.75771	21.7224	2.0087	ANN=C	intergenic_region	MODIFIER	CLUMA_CG024669	CLUMA_CG024669	(nr)_putative_protein_obstructor-E-like	-	-	-
		chr3	11136276	11136346	A	G	36.8164	7.16589	32.506	3.7885	ANN=G	missense_variant	MODERATE	CLUMA_CG022604	CLUMA_CG022604-RA	(sp)_similar_to_Trypsin,_alkaline_A_CLUMA_CG022604	GO:0003674,GO:0003824,GO:0004175,GO:0004252,GO:0005575,GO:0005622,GO:0005623,GO:0005737,GO:0006508,GO:0006807,GO:0008150,GO:0008152,GO:0008233,GO:0008236,GO:0016787,GO:0017171,GO:0019538,GO:0043170,GO:0044238,GO:0044424,GO:0044464,GO:0070011,GO:0071704,GO:0140096,GO:1901564	molecular_function,catalytic activity,endopeptidase activity,serine-type endopeptidase activity,cellular_component,intracellular,cell,cytoplasm,proteolysis,nitrogen compound metabolic process,biological_process,metabolic process,peptidase activity,serine-type peptidase activity,hydrolase activity,serine hydrolase activity,protein metabolic process,macromolecule metabolic process,primary metabolic…	Name for GO id(s) GO:0044424,GO:0044464 not found - obsolete?
		chr3	11141251	11141321	A	G	23.9429	3.99294	25.0865	2.54107	ANN=G	intron_variant	MODIFIER	CLUMA_CG013728	CLUMA_CG013728-RA	(pfam)_DUF2236_domain_containing_protein_CLUMA_CG013728	-	-	-
		chr3	11144657	11144727	T	C	37.657	5.85057	23.9784	2.36295	ANN=C	5_prime_UTR_variant	MODIFIER	CLUMA_CG013729	CLUMA_CG013729-RA	(sp)_similar_to_Zinc_finger_Y-chromosomal_protein_CLUMA_CG013729	-	-	-
		chr3	11734839	11734914	G	A	20.5089	3.32845	24.612	2.46449	ANN=A	splice_region_variant&intron_variant	LOW	CLUMA_CG013911	CLUMA_CG013911-RC	CLUMA_CG013911	-	-	-
		chr3	11737535	11737610	G	T	30.2272	4.40023	23.8359	2.34023	ANN=T	intergenic_region	MODIFIER	CLUMA_CG013911	CLUMA_CG013911	CLUMA_CG013911	-	-	-
		chr3	11737535	11737610	G	T	30.2272	4.40023	23.8359	2.34023	ANN=T	intergenic_region	MODIFIER	CLUMA_CG013917	CLUMA_CG013917	(sp)_putative_Zinc_finger_protein_chinmo	-	-	-
		chr3	11738186	11738261	CTTTG	C	22.0295	4.51049	21.7035	2.00579	ANN=C	intergenic_region	MODIFIER	CLUMA_CG013911	CLUMA_CG013911	CLUMA_CG013911	-	-	-
		chr3	11738186	11738261	CTTTG	C	22.0295	4.51049	21.7035	2.00579	ANN=C	intergenic_region	MODIFIER	CLUMA_CG013917	CLUMA_CG013917	(sp)_putative_Zinc_finger_protein_chinmo	-	-	-
		chr3	13246937	13247029	G	A	21.0648	2.65804	26.0979	2.70576	ANN=A	5_prime_UTR_variant	MODIFIER	CLUMA_CG015766	CLUMA_CG015766-RA	(sp)_similar_to_Chaoptin	-	-	-
		chr3	13248202	13248294	CAAAT	C	24.5503	3.46294	29.1766	3.2182	ANN=C	intron_variant	MODIFIER	CLUMA_CG015766	CLUMA_CG015766-RA	(sp)_similar_to_Chaoptin	-	-	-
		chr3	13248255	13248347	G	A	26.5211	3.31486	29.009	3.18992	ANN=A	intron_variant	MODIFIER	CLUMA_CG015766	CLUMA_CG015766-RA	(sp)_similar_to_Chaoptin	-	-	-
		chr3	14294859	14294958	A	T	20.8497	2.41473	24.4777	2.44289	ANN=T	intron_variant	MODIFIER	CLUMA_CG024579	CLUMA_CG024579-RA	(sp)_putative_Inositol_monophosphatase_1	-	-	-
		chr3	14294863	14294962	A	C	21.9579	3.26297	23.506	2.2878	ANN=C	intron_variant	MODIFIER	CLUMA_CG024579	CLUMA_CG024579-RA	(sp)_putative_Inositol_monophosphatase_1	-	-	-
		chr3	15841045	15841155	C	T	25.4297	4.04306	23.4233	2.2747	ANN=T	splice_region_variant&intron_variant	LOW	CLUMA_CG023696	CLUMA_CG023696-RA	(sp)_putative_Methyltransferase-like_protein_22	-	-	-
		chr3	15841213	15841323	A	G	21.6414	4.19427	23.3984	2.27077	ANN=G	synonymous_variant	LOW	CLUMA_CG023696	CLUMA_CG023696-RA	(sp)_putative_Methyltransferase-like_protein_22	-	-	-
		chr3	15841431	15841541	C	T	25.1127	3.58725	24.1944	2.39748	ANN=T	synonymous_variant	LOW	CLUMA_CG023696	CLUMA_CG023696-RA	(sp)_putative_Methyltransferase-like_protein_22	-	-	-
		chr3	15841435	15841545	T	G	23.5045	3.69149	24.5329	2.45177	ANN=G	missense_variant	MODERATE	CLUMA_CG023696	CLUMA_CG023696-RA	(sp)_putative_Methyltransferase-like_protein_22	-	-	-
		chr3	15841964	15842074	A	T	34.1577	4.26387	23.7626	2.32856	ANN=T	intergenic_region	MODIFIER	CLUMA_CG023696	CLUMA_CG023696	(sp)_putative_Methyltransferase-like_protein_22	-	-	-
		chr3	15841964	15842074	A	T	34.1577	4.26387	23.7626	2.32856	ANN=T	intergenic_region	MODIFIER	CLUMA_CG016526	CLUMA_CG016526	(sp)_similar_to_Alpha-tocopherol_transfer_protein-like_CLUMA_CG016526	-	-	-
		chr3	15842723	15842833	A	T	28.2104	3.56944	27.6689	2.96527	ANN=T	missense_variant	MODERATE	CLUMA_CG016526	CLUMA_CG016526-RA	(sp)_similar_to_Alpha-tocopherol_transfer_protein-like_CLUMA_CG016526	-	-	-
		chr3	15844316	15844426	G	T	33.9287	3.87987	22.9205	2.19536	ANN=T	intergenic_region	MODIFIER	CLUMA_CG016526	CLUMA_CG016526	(sp)_similar_to_Alpha-tocopherol_transfer_protein-like_CLUMA_CG016526	-	-	-
		chr3	15844316	15844426	G	T	33.9287	3.87987	22.9205	2.19536	ANN=T	intergenic_region	MODIFIER	CLUMA_CG023680	CLUMA_CG023680	(sp)_similar_to_Clavesin-2_CLUMA_CG023680	-	-	-
		chr3	15845068	15845178	T	A	31.3833	4.5037	25.8213	2.66053	ANN=A	missense_variant	MODERATE	CLUMA_CG023680	CLUMA_CG023680-RA	(sp)_similar_to_Clavesin-2_CLUMA_CG023680	-	-	-
		chr3	16936538	16936656	G	C	21.8355	3.41545	26.4726	2.76726	ANN=C	intergenic_region	MODIFIER	CLUMA_CG016953	CLUMA_CG016953	(sp)_similar_to_Serine_protease_gd_CLUMA_CG016953	-	-	-
		chr3	16936538	16936656	G	C	21.8355	3.41545	26.4726	2.76726	ANN=C	intergenic_region	MODIFIER	CLUMA_CG016258	CLUMA_CG016258	(sp)_putative_Exosome_complex_exonuclease_RRP44	GO:0000175,GO:0000176,GO:0000178,GO:0000278,GO:0002252,GO:0002376,GO:0003674,GO:0003824,GO:0004518,GO:0004519,GO:0004521,GO:0004527,GO:0004532,GO:0004540,GO:0005575,GO:0005622,GO:0005623,GO:0005634,GO:0005652,GO:0006139,GO:0006364,GO:0006396,GO:0006401,GO:0006725,GO:0006807,GO:0006950,GO:0006952,GO:0007049,GO:0008150,GO:0008152,GO:0008408,GO:0009056,GO:0009057,GO:0009605,GO:0009607,GO:0009615,GO:…	3'-5'-exoribonuclease activity,nuclear exosome (RNase complex),exosome (RNase complex),mitotic cell cycle,immune effector process,immune system process,molecular_function,catalytic activity,nuclease activity,endonuclease activity,endoribonuclease activity,exonuclease activity,exoribonuclease activity,ribonuclease activity,cellular_component,intracellular,cell,nucleus,nuclear lamina,nucleobase-con…	Name for GO id(s) GO:0044422,GO:0044424,GO:0044428,GO:0044446,GO:0044464 not found - obsolete?
		chr3	18080699	18080831	T	C	28.7758	4.9521	32.7572	3.83212	ANN=C	intergenic_region	MODIFIER	CLUMA_CG009332	CLUMA_CG009332	CLUMA_CG009332	-	-	-
		chr3	18080699	18080831	T	C	28.7758	4.9521	32.7572	3.83212	ANN=C	intergenic_region	MODIFIER	CLUMA_CG009333	CLUMA_CG009333	CLUMA_CG009333	-	-	-
		chr3	18083295	18083427	T	A	30.4682	4.55104	46.3951	6.29364	ANN=A	5_prime_UTR_variant	MODIFIER	CLUMA_CG009335	CLUMA_CG009335-RA	CLUMA_CG009335	-	-	-
		chr3	18083409	18083541	T	C	26.0568	4.08665	35.7666	4.3604	ANN=C	intergenic_region	MODIFIER	CLUMA_CG009335	CLUMA_CG009335	CLUMA_CG009335	-	-	-
		chr3	18083409	18083541	T	C	26.0568	4.08665	35.7666	4.3604	ANN=C	intergenic_region	MODIFIER	CLUMA_CG009336	CLUMA_CG009336	CLUMA_CG009336	-	-	-
		chr3	18083610	18083742	T	C	35.0886	6.54512	24.156	2.39132	ANN=C	intergenic_region	MODIFIER	CLUMA_CG009335	CLUMA_CG009335	CLUMA_CG009335	-	-	-
		chr3	18083610	18083742	T	C	35.0886	6.54512	24.156	2.39132	ANN=C	intergenic_region	MODIFIER	CLUMA_CG009336	CLUMA_CG009336	CLUMA_CG009336	-	-	-
		chr3	18083614	18083746	T	A	32.5628	5.39342	24.0311	2.37137	ANN=A	intergenic_region	MODIFIER	CLUMA_CG009335	CLUMA_CG009335	CLUMA_CG009335	-	-	-
		chr3	18083614	18083746	T	A	32.5628	5.39342	24.0311	2.37137	ANN=A	intergenic_region	MODIFIER	CLUMA_CG009336	CLUMA_CG009336	CLUMA_CG009336	-	-	-
		chr3	18083623	18083755	G	A	50.5334	5.78732	56.7813	8.25455	ANN=A	intergenic_region	MODIFIER	CLUMA_CG009335	CLUMA_CG009335	CLUMA_CG009335	-	-	-
		chr3	18083623	18083755	G	A	50.5334	5.78732	56.7813	8.25455	ANN=A	intergenic_region	MODIFIER	CLUMA_CG009336	CLUMA_CG009336	CLUMA_CG009336	-	-	-
		chr3	18084332	18084464	T	G	45.6852	5.16153	76.6917	12.1356	ANN=G	missense_variant	MODERATE	CLUMA_CG009336	CLUMA_CG009336-RA	CLUMA_CG009336	-	-	-
		chr3	18084693	18084825	A	G	48.3114	6.22567	58.1905	8.52464	ANN=G	intergenic_region	MODIFIER	CLUMA_CG009336	CLUMA_CG009336	CLUMA_CG009336	-	-	-
		chr3	18084693	18084825	A	G	48.3114	6.22567	58.1905	8.52464	ANN=G	intergenic_region	MODIFIER	CLUMA_CG009337	CLUMA_CG009337	CLUMA_CG009337	-	-	-
		chr3	18084856	18084988	C	T	40.0584	6.18814	52.4424	7.42855	ANN=T	intergenic_region	MODIFIER	CLUMA_CG009336	CLUMA_CG009336	CLUMA_CG009336	-	-	-
		chr3	18084856	18084988	C	T	40.0584	6.18814	52.4424	7.42855	ANN=T	intergenic_region	MODIFIER	CLUMA_CG009337	CLUMA_CG009337	CLUMA_CG009337	-	-	-
		chr3	18084882	18085014	C	T	48.2658	7.57936	32.6474	3.81303	ANN=T	intergenic_region	MODIFIER	CLUMA_CG009336	CLUMA_CG009336	CLUMA_CG009336	-	-	-
		chr3	18084882	18085014	C	T	48.2658	7.57936	32.6474	3.81303	ANN=T	intergenic_region	MODIFIER	CLUMA_CG009337	CLUMA_CG009337	CLUMA_CG009337	-	-	-
		chr3	18084885	18085017	T	A	57.0758	6.98028	58.3186	8.54923	ANN=A	intergenic_region	MODIFIER	CLUMA_CG009336	CLUMA_CG009336	CLUMA_CG009336	-	-	-
		chr3	18084885	18085017	T	A	57.0758	6.98028	58.3186	8.54923	ANN=A	intergenic_region	MODIFIER	CLUMA_CG009337	CLUMA_CG009337	CLUMA_CG009337	-	-	-
		chr3	18084899	18085031	G	A	48.2641	7.08635	34.8486	4.19818	ANN=A	intergenic_region	MODIFIER	CLUMA_CG009336	CLUMA_CG009336	CLUMA_CG009336	-	-	-
		chr3	18084899	18085031	G	A	48.2641	7.08635	34.8486	4.19818	ANN=A	intergenic_region	MODIFIER	CLUMA_CG009337	CLUMA_CG009337	CLUMA_CG009337	-	-	-
		chr3	18084964	18085096	C	T	62.7112	7.17723	68.8994	10.6018	ANN=T	intergenic_region	MODIFIER	CLUMA_CG009336	CLUMA_CG009336	CLUMA_CG009336	-	-	-
		chr3	18084964	18085096	C	T	62.7112	7.17723	68.8994	10.6018	ANN=T	intergenic_region	MODIFIER	CLUMA_CG009337	CLUMA_CG009337	CLUMA_CG009337	-	-	-
		chr3	18085446	18085578	AT	A	63.2202	8.60809	74.7438	11.7507	ANN=A	intergenic_region	MODIFIER	CLUMA_CG009336	CLUMA_CG009336	CLUMA_CG009336	-	-	-
		chr3	18085446	18085578	AT	A	63.2202	8.60809	74.7438	11.7507	ANN=A	intergenic_region	MODIFIER	CLUMA_CG009337	CLUMA_CG009337	CLUMA_CG009337	-	-	-
		chr3	18085564	18085696	T	G	48.2398	8.10674	38.5616	4.85956	ANN=G	intergenic_region	MODIFIER	CLUMA_CG009336	CLUMA_CG009336	CLUMA_CG009336	-	-	-
		chr3	18085564	18085696	T	G	48.2398	8.10674	38.5616	4.85956	ANN=G	intergenic_region	MODIFIER	CLUMA_CG009337	CLUMA_CG009337	CLUMA_CG009337	-	-	-
		chr3	18085689	18085821	C	A	59.1893	7.19489	67.5616	10.3402	ANN=A	intergenic_region	MODIFIER	CLUMA_CG009336	CLUMA_CG009336	CLUMA_CG009336	-	-	-
		chr3	18085689	18085821	C	A	59.1893	7.19489	67.5616	10.3402	ANN=A	intergenic_region	MODIFIER	CLUMA_CG009337	CLUMA_CG009337	CLUMA_CG009337	-	-	-
		chr3	18085741	18085873	TCA	T	39.7494	5.51055	59.8176	8.83754	ANN=T	intergenic_region	MODIFIER	CLUMA_CG009336	CLUMA_CG009336	CLUMA_CG009336	-	-	-
		chr3	18085741	18085873	TCA	T	39.7494	5.51055	59.8176	8.83754	ANN=T	intergenic_region	MODIFIER	CLUMA_CG009337	CLUMA_CG009337	CLUMA_CG009337	-	-	-
		chr3	18085749	18085881	TACGTTTG	T	65.167	9.86496	46.289	6.27393	ANN=T	intergenic_region	MODIFIER	CLUMA_CG009336	CLUMA_CG009336	CLUMA_CG009336	-	-	-
		chr3	18085749	18085881	TACGTTTG	T	65.167	9.86496	46.289	6.27393	ANN=T	intergenic_region	MODIFIER	CLUMA_CG009337	CLUMA_CG009337	CLUMA_CG009337	-	-	-
		chr3	18085770	18085902	AT	A	59.1395	10.2477	43.1669	5.69707	ANN=A	intergenic_region	MODIFIER	CLUMA_CG009336	CLUMA_CG009336	CLUMA_CG009336	-	-	-
		chr3	18085770	18085902	AT	A	59.1395	10.2477	43.1669	5.69707	ANN=A	intergenic_region	MODIFIER	CLUMA_CG009337	CLUMA_CG009337	CLUMA_CG009337	-	-	-
		chr3	18085797	18085929	G	T	60.9417	9.32746	45.6068	6.14731	ANN=T	intergenic_region	MODIFIER	CLUMA_CG009336	CLUMA_CG009336	CLUMA_CG009336	-	-	-
		chr3	18085797	18085929	G	T	60.9417	9.32746	45.6068	6.14731	ANN=T	intergenic_region	MODIFIER	CLUMA_CG009337	CLUMA_CG009337	CLUMA_CG009337	-	-	-
		chr3	18085841	18085973	T	C	32.9285	6.03271	49.4517	6.86467	ANN=C	intergenic_region	MODIFIER	CLUMA_CG009336	CLUMA_CG009336	CLUMA_CG009336	-	-	-
		chr3	18085841	18085973	T	C	32.9285	6.03271	49.4517	6.86467	ANN=C	intergenic_region	MODIFIER	CLUMA_CG009337	CLUMA_CG009337	CLUMA_CG009337	-	-	-
		chr3	18085843	18085975	A	G	35.3915	5.06078	49.1706	6.81194	ANN=G	intergenic_region	MODIFIER	CLUMA_CG009336	CLUMA_CG009336	CLUMA_CG009336	-	-	-
		chr3	18085843	18085975	A	G	35.3915	5.06078	49.1706	6.81194	ANN=G	intergenic_region	MODIFIER	CLUMA_CG009337	CLUMA_CG009337	CLUMA_CG009337	-	-	-
		chr3	18086586	18086718	G	A	39.8674	5.47022	47.0702	6.41927	ANN=A	intergenic_region	MODIFIER	CLUMA_CG009336	CLUMA_CG009336	CLUMA_CG009336	-	-	-
		chr3	18086586	18086718	G	A	39.8674	5.47022	47.0702	6.41927	ANN=A	intergenic_region	MODIFIER	CLUMA_CG009337	CLUMA_CG009337	CLUMA_CG009337	-	-	-
		chr3	18086745	18086877	A	T	30.763	5.08695	43.3472	5.73021	ANN=T	3_prime_UTR_variant	MODIFIER	CLUMA_CG009337	CLUMA_CG009337-RA	CLUMA_CG009337	-	-	-
		chr3	18087178	18087310	A	T	27.8481	3.9837	44.8135	6.00047	ANN=T	3_prime_UTR_variant	MODIFIER	CLUMA_CG009337	CLUMA_CG009337-RA	CLUMA_CG009337	-	-	-
		chr3	18087641	18087773	T	C	25.6836	5.52112	37.5626	4.68029	ANN=C	missense_variant	MODERATE	CLUMA_CG009337	CLUMA_CG009337-RA	CLUMA_CG009337	-	-	-
		chr3	18088307	18088439	C	T	26.1569	4.06379	43.5434	5.76627	ANN=T	5_prime_UTR_variant	MODIFIER	CLUMA_CG022126	CLUMA_CG022126-RA	CLUMA_CG022126	-	-	-
		chr3	18092454	18092586	A	G	34.1558	6.07307	33.1557	3.90148	ANN=G	3_prime_UTR_variant	MODIFIER	CLUMA_CG009338	CLUMA_CG009338-RA	(sp)_putative_ADP-ribosylation_factor_1	GO:0000003,GO:0000278,GO:0000280,GO:0000281,GO:0000910,GO:0001505,GO:0001654,GO:0001745,GO:0002682,GO:0003674,GO:0003824,GO:0003924,GO:0005575,GO:0005622,GO:0005623,GO:0005737,GO:0005794,GO:0005795,GO:0005886,GO:0006810,GO:0006836,GO:0006892,GO:0006893,GO:0006897,GO:0006996,GO:0007049,GO:0007112,GO:0007140,GO:0007154,GO:0007165,GO:0007264,GO:0007265,GO:0007267,GO:0007268,GO:0007269,GO:0007275,GO:…	reproduction,mitotic cell cycle,nuclear division,mitotic cytokinesis,cytokinesis,regulation of neurotransmitter levels,eye development,compound eye morphogenesis,regulation of immune system process,molecular_function,catalytic activity,GTPase activity,cellular_component,intracellular,cell,cytoplasm,Golgi apparatus,Golgi stack,plasma membrane,transport,neurotransmitter transport,post-Golgi vesicle…	Name for GO id(s) GO:0032155,GO:0044422,GO:0044424,GO:0044425,GO:0044431,GO:0044444,GO:0044446,GO:0044459,GO:0044464 not found - obsolete?
		chr3	18170117	18170252	T	C	20.2986	3.94912	22.3849	2.11148	ANN=C	intergenic_region	MODIFIER	CLUMA_CG009354	CLUMA_CG009354	(sp)_putative_Plexin-B	GO:0000902,GO:0000904,GO:0003674,GO:0005488,GO:0005515,GO:0005575,GO:0005623,GO:0006928,GO:0006935,GO:0007162,GO:0007275,GO:0007399,GO:0007409,GO:0007411,GO:0008037,GO:0008038,GO:0008045,GO:0008150,GO:0008360,GO:0009605,GO:0009653,GO:0009966,GO:0009967,GO:0009968,GO:0009987,GO:0010646,GO:0010647,GO:0010648,GO:0010720,GO:0010769,GO:0010770,GO:0010975,GO:0010976,GO:0016043,GO:0022008,GO:0022603,GO:…	cell morphogenesis,cell morphogenesis involved in differentiation,molecular_function,binding,protein binding,cellular_component,cell,movement of cell or subcellular component,chemotaxis,negative regulation of cell adhesion,multicellular organism development,nervous system development,axonogenesis,axon guidance,cell recognition,neuron recognition,motor neuron axon guidance,biological_process,regul…	Name for GO id(s) GO:0044463,GO:0044464,GO:0097458,GO:0120038 not found - obsolete?
		chr3	18170117	18170252	T	C	20.2986	3.94912	22.3849	2.11148	ANN=C	intergenic_region	MODIFIER	CLUMA_CG009356	CLUMA_CG009356	(sp)_putative_Tyrosine-protein_phosphatase_non-receptor_type_61F	GO:0000278,GO:0000902,GO:0000904,GO:0001666,GO:0001703,GO:0001932,GO:0001933,GO:0003674,GO:0003824,GO:0004721,GO:0004725,GO:0005488,GO:0005515,GO:0005575,GO:0005622,GO:0005623,GO:0005634,GO:0005737,GO:0005739,GO:0005740,GO:0006464,GO:0006468,GO:0006469,GO:0006470,GO:0006793,GO:0006796,GO:0006807,GO:0006928,GO:0006935,GO:0006950,GO:0007049,GO:0007275,GO:0007369,GO:0007377,GO:0007399,GO:0007409,GO:…	mitotic cell cycle,cell morphogenesis,cell morphogenesis involved in differentiation,response to hypoxia,gastrulation with mouth forming first,regulation of protein phosphorylation,negative regulation of protein phosphorylation,molecular_function,catalytic activity,phosphoprotein phosphatase activity,protein tyrosine phosphatase activity,binding,protein binding,cellular_component,intracellular,ce…	Name for GO id(s) GO:0044422,GO:0044424,GO:0044429,GO:0044444,GO:0044446,GO:0044464 not found - obsolete?
		chr3	18171466	18171601	A	C	23.0885	4.31194	23.1801	2.23625	ANN=C	3_prime_UTR_variant	MODIFIER	CLUMA_CG009356	CLUMA_CG009356-RA	(sp)_putative_Tyrosine-protein_phosphatase_non-receptor_type_61F	GO:0000278,GO:0000902,GO:0000904,GO:0001666,GO:0001703,GO:0001932,GO:0001933,GO:0003674,GO:0003824,GO:0004721,GO:0004725,GO:0005488,GO:0005515,GO:0005575,GO:0005622,GO:0005623,GO:0005634,GO:0005737,GO:0005739,GO:0005740,GO:0006464,GO:0006468,GO:0006469,GO:0006470,GO:0006793,GO:0006796,GO:0006807,GO:0006928,GO:0006935,GO:0006950,GO:0007049,GO:0007275,GO:0007369,GO:0007377,GO:0007399,GO:0007409,GO:…	mitotic cell cycle,cell morphogenesis,cell morphogenesis involved in differentiation,response to hypoxia,gastrulation with mouth forming first,regulation of protein phosphorylation,negative regulation of protein phosphorylation,molecular_function,catalytic activity,phosphoprotein phosphatase activity,protein tyrosine phosphatase activity,binding,protein binding,cellular_component,intracellular,ce…	Name for GO id(s) GO:0044422,GO:0044424,GO:0044429,GO:0044444,GO:0044446,GO:0044464 not found - obsolete?
		chr3	18177782	18177917	C	T	23.6355	3.85269	23.3668	2.26576	ANN=T	intergenic_region	MODIFIER	CLUMA_CG023414	CLUMA_CG023414	CLUMA_CG023414	-	-	-
		chr3	18177782	18177917	C	T	23.6355	3.85269	23.3668	2.26576	ANN=T	intergenic_region	MODIFIER	CLUMA_CG009361	CLUMA_CG009361	(sp)_similar_to_Protein_suppressor_2_of_zeste	-	-	-
		chr3	18177856	18177991	TC	T	28.9742	4.45389	24.7092	2.48014	ANN=T	intergenic_region	MODIFIER	CLUMA_CG023414	CLUMA_CG023414	CLUMA_CG023414	-	-	-
		chr3	18177856	18177991	TC	T	28.9742	4.45389	24.7092	2.48014	ANN=T	intergenic_region	MODIFIER	CLUMA_CG009361	CLUMA_CG009361	(sp)_similar_to_Protein_suppressor_2_of_zeste	-	-	-

## Sheet: By Gene
QTL_fitqtl	QTL_CIM	Gene.ID	Putative.Gene	N_SNPs	CHROM	POS	POS_EDITED	REF	ALT	BFis	eBPis	XtX	XtXpval	ANN	Effect	Impact	Gene.ID	SPLICE_FORM	GO.term.ids	GO.term.names	Comments
		CLUMA_CG020907	(sp)_putative_Plasma_membrane_calcium-transporting_ATPase_3	1	chr1	1393586	1393587	A	G	20.1563	4.8139	37.8058	4.72385	ANN=G	intron_variant	MODIFIER	CLUMA_CG020907	CLUMA_CG020907-RF	GO:0003674,GO:0003824,GO:0005215,GO:0005388,GO:0005575,GO:0005622,GO:0005623,GO:0005886,GO:0005887,GO:0006810,GO:0006811,GO:0006812,GO:0006816,GO:0006873,GO:0006874,GO:0006875,GO:0008150,GO:0008324,GO:0009987,GO:0015075,GO:0015085,GO:0015318,GO:0015399,GO:0015405,GO:0015662,GO:0016020,GO:0016021,GO:0016462,GO:0016787,GO:0016817,GO:0016818,GO:0016887,GO:0017111,GO:0019725,GO:0019829,GO:0022804,GO:…	molecular_function,catalytic activity,transporter activity,calcium transmembrane transporter activity, phosphorylative mechanism,cellular_component,intracellular,cell,plasma membrane,integral component of plasma membrane,transport,ion transport,cation transport,calcium ion transport,cellular ion homeostasis,cellular calcium ion homeostasis,cellular metal ion homeostasis,biological_process,cation …	Name for GO id(s) GO:0015405,GO:0042623,GO:0044424,GO:0044425,GO:0044459,GO:0044464,GO:0090662,GO:0099131,GO:0099132 not found - obsolete?
		CLUMA_CG023784	(mn)_Bestrophin_1-like_1_(Best1l1)	3	chr1	4124190	4124215	G	A	24.7642	5.333	21.7088	2.00661	ANN=A	synonymous_variant	LOW	CLUMA_CG023784	CLUMA_CG023784-RA	-	-	-
					chr1	4124338	4124363	C	T	37.3226	5.51246	22.2767	2.09463	ANN=T	synonymous_variant	LOW	CLUMA_CG023784	CLUMA_CG023784-RA	-	-	-
					chr1	4124556	4124581	G	A	40.0271	6.00235	26.237	2.72856	ANN=A	synonymous_variant	LOW	CLUMA_CG023784	CLUMA_CG023784-RA	-	-	-
		CLUMA_CG019984	(mn)_Bestrophin_1_(Best1)	3	chr1	4122595	4122620	C	T	22.7702	4.7539	22.0777	2.06369	ANN=T	synonymous_variant	LOW	CLUMA_CG019984	CLUMA_CG019984-RA	-	-	-
					chr1	4123256	4123281	C	A	25.4936	5.60709	23.5463	2.29419	ANN=A	3_prime_UTR_variant	MODIFIER	CLUMA_CG019984	CLUMA_CG019984-RA	-	-	-
					chr1	4123281	4123306	G	T	23.0279	6.01527	23.7066	2.31966	ANN=T	3_prime_UTR_variant	MODIFIER	CLUMA_CG019984	CLUMA_CG019984-RA	-	-	-
		CLUMA_CG020013	CLUMA_CG020013	11	chr1	4127974	4127999	C	T	27.7407	6.0572	25.1732	2.55511	ANN=T	synonymous_variant	LOW	CLUMA_CG020013	CLUMA_CG020013-RA	-	-	-
					chr1	4129549	4129574	G	A	27.2295	6.05837	22.6687	2.15584	ANN=A	missense_variant	MODERATE	CLUMA_CG020013	CLUMA_CG020013-RA	-	-	-
					chr1	4130551	4130576	C	T	25.2804	6.29648	24.5621	2.45646	ANN=T	synonymous_variant	LOW	CLUMA_CG020013	CLUMA_CG020013-RA	-	-	-
					chr1	4132779	4132804	C	A	28.9254	6.02692	23.4633	2.28103	ANN=A	intron_variant	MODIFIER	CLUMA_CG020013	CLUMA_CG020013-RA	-	-	-
					chr1	4135564	4135589	C	T	25.4451	5.69722	27.1769	2.88355	ANN=T	intergenic_region	MODIFIER	CLUMA_CG020013	CLUMA_CG020013	-	-	-
					chr1	4135575	4135600	A	G	20.8228	3.58573	30.5431	3.45043	ANN=G	intergenic_region	MODIFIER	CLUMA_CG020013	CLUMA_CG020013	-	-	-
					chr1	4135655	4135680	C	T	25.4225	5.01128	27.299	2.90379	ANN=T	intergenic_region	MODIFIER	CLUMA_CG020013	CLUMA_CG020013	-	-	-
					chr1	4135784	4135809	C	A	20.2436	3.70228	27.3882	2.91859	ANN=A	intergenic_region	MODIFIER	CLUMA_CG020013	CLUMA_CG020013	-	-	-
					chr1	4135819	4135844	C	T	23.7824	5.57113	26.4963	2.77117	ANN=T	intergenic_region	MODIFIER	CLUMA_CG020013	CLUMA_CG020013	-	-	-
					chr1	4137281	4137306	T	C	45.5548	6.17633	29.582	3.28681	ANN=C	intergenic_region	MODIFIER	CLUMA_CG020013	CLUMA_CG020013	-	-	-
					chr1	4137832	4137857	G	T	21.6648	3.54677	28.0948	3.03635	ANN=T	intergenic_region	MODIFIER	CLUMA_CG020013	CLUMA_CG020013	-	-	-
		CLUMA_CG019977	(sp)_putative_Arginine-hydroxylase_NDUFAF5,_mitochondrial	13	chr1	4135564	4135589	C	T	25.4451	5.69722	27.1769	2.88355	ANN=T	intergenic_region	MODIFIER	CLUMA_CG019977	CLUMA_CG019977	-	-	-
					chr1	4135575	4135600	A	G	20.8228	3.58573	30.5431	3.45043	ANN=G	intergenic_region	MODIFIER	CLUMA_CG019977	CLUMA_CG019977	-	-	-
					chr1	4135655	4135680	C	T	25.4225	5.01128	27.299	2.90379	ANN=T	intergenic_region	MODIFIER	CLUMA_CG019977	CLUMA_CG019977	-	-	-
					chr1	4135784	4135809	C	A	20.2436	3.70228	27.3882	2.91859	ANN=A	intergenic_region	MODIFIER	CLUMA_CG019977	CLUMA_CG019977	-	-	-
					chr1	4135819	4135844	C	T	23.7824	5.57113	26.4963	2.77117	ANN=T	intergenic_region	MODIFIER	CLUMA_CG019977	CLUMA_CG019977	-	-	-
					chr1	4137281	4137306	T	C	45.5548	6.17633	29.582	3.28681	ANN=C	intergenic_region	MODIFIER	CLUMA_CG019977	CLUMA_CG019977	-	-	-
					chr1	4137832	4137857	G	T	21.6648	3.54677	28.0948	3.03635	ANN=T	intergenic_region	MODIFIER	CLUMA_CG019977	CLUMA_CG019977	-	-	-
					chr1	4138048	4138073	T	C	30.7183	5.68143	23.1449	2.23069	ANN=C	5_prime_UTR_variant	MODIFIER	CLUMA_CG019977	CLUMA_CG019977-RA	-	-	-
					chr1	4138114	4138139	C	CAAG	24.5469	4.79994	25.3031	2.57617	ANN=CAAG	5_prime_UTR_variant	MODIFIER	CLUMA_CG019977	CLUMA_CG019977-RA	-	-	-
					chr1	4138198	4138223	C	T	21.9855	5.54925	26.3698	2.75037	ANN=T	missense_variant	MODERATE	CLUMA_CG019977	CLUMA_CG019977-RA	-	-	-
					chr1	4138316	4138341	A	C	20.7345	5.62376	26.0257	2.69394	ANN=C	intron_variant	MODIFIER	CLUMA_CG019977	CLUMA_CG019977-RA	-	-	-
					chr1	4138544	4138569	T	C	28.9977	4.83853	26.6931	2.80358	ANN=C	synonymous_variant	LOW	CLUMA_CG019977	CLUMA_CG019977-RA	-	-	-
					chr1	4138783	4138808	G	A	20.8213	4.9287	24.5228	2.45014	ANN=A	synonymous_variant	LOW	CLUMA_CG019977	CLUMA_CG019977-RA	-	-	-
		CLUMA_CG019979	(nr)_putative_nuclear_pore_complex_protein_DDB_G0274915-like	10	chr1	4139984	4140009	GATTTCC	G	27.7991	5.7216	22.7129	2.16277	ANN=G	intron_variant	MODIFIER	CLUMA_CG019979	CLUMA_CG019979-RD	GO:0003674,GO:0005488,GO:0005515,GO:0008157,GO:0019899,GO:0019902,GO:0019903	molecular_function,binding,protein binding,protein phosphatase 1 binding,enzyme binding,phosphatase binding,protein phosphatase binding	-
					chr1	4140116	4140141	GT	G	24.3766	5.4862	23.7594	2.32806	ANN=G	intron_variant	MODIFIER	CLUMA_CG019979	CLUMA_CG019979-RD	GO:0003674,GO:0005488,GO:0005515,GO:0008157,GO:0019899,GO:0019902,GO:0019903	molecular_function,binding,protein binding,protein phosphatase 1 binding,enzyme binding,phosphatase binding,protein phosphatase binding	-
					chr1	4141260	4141285	G	A	38.8938	6.58742	27.1225	2.87453	ANN=A	intron_variant	MODIFIER	CLUMA_CG019979	CLUMA_CG019979-RD	GO:0003674,GO:0005488,GO:0005515,GO:0008157,GO:0019899,GO:0019902,GO:0019903	molecular_function,binding,protein binding,protein phosphatase 1 binding,enzyme binding,phosphatase binding,protein phosphatase binding	-
					chr1	4141444	4141469	G	A	37.7119	6.1736	25.5631	2.61843	ANN=A	intron_variant	MODIFIER	CLUMA_CG019979	CLUMA_CG019979-RD	GO:0003674,GO:0005488,GO:0005515,GO:0008157,GO:0019899,GO:0019902,GO:0019903	molecular_function,binding,protein binding,protein phosphatase 1 binding,enzyme binding,phosphatase binding,protein phosphatase binding	-
					chr1	4141536	4141561	G	A	34.97	5.6369	24.7541	2.48737	ANN=A	intron_variant	MODIFIER	CLUMA_CG019979	CLUMA_CG019979-RD	GO:0003674,GO:0005488,GO:0005515,GO:0008157,GO:0019899,GO:0019902,GO:0019903	molecular_function,binding,protein binding,protein phosphatase 1 binding,enzyme binding,phosphatase binding,protein phosphatase binding	-
					chr1	4141652	4141677	T	G	36.5602	6.01021	25.0775	2.5396	ANN=G	intron_variant	MODIFIER	CLUMA_CG019979	CLUMA_CG019979-RD	GO:0003674,GO:0005488,GO:0005515,GO:0008157,GO:0019899,GO:0019902,GO:0019903	molecular_function,binding,protein binding,protein phosphatase 1 binding,enzyme binding,phosphatase binding,protein phosphatase binding	-
					chr1	4141980	4142005	T	C	38.6977	6.67925	29.9611	3.3512	ANN=C	intron_variant	MODIFIER	CLUMA_CG019979	CLUMA_CG019979-RD	GO:0003674,GO:0005488,GO:0005515,GO:0008157,GO:0019899,GO:0019902,GO:0019903	molecular_function,binding,protein binding,protein phosphatase 1 binding,enzyme binding,phosphatase binding,protein phosphatase binding	-
					chr1	4142157	4142182	A	G	35.1943	5.93148	25.0858	2.54095	ANN=G	intron_variant	MODIFIER	CLUMA_CG019979	CLUMA_CG019979-RD	GO:0003674,GO:0005488,GO:0005515,GO:0008157,GO:0019899,GO:0019902,GO:0019903	molecular_function,binding,protein binding,protein phosphatase 1 binding,enzyme binding,phosphatase binding,protein phosphatase binding	-
					chr1	4143266	4143291	C	T	32.3413	6.32575	27.8033	2.98767	ANN=T	intron_variant	MODIFIER	CLUMA_CG019979	CLUMA_CG019979-RD	GO:0003674,GO:0005488,GO:0005515,GO:0008157,GO:0019899,GO:0019902,GO:0019903	molecular_function,binding,protein binding,protein phosphatase 1 binding,enzyme binding,phosphatase binding,protein phosphatase binding	-
					chr1	4143360	4143385	G	C	27.8685	6.20411	23.6294	2.30739	ANN=C	intron_variant	MODIFIER	CLUMA_CG019979	CLUMA_CG019979-RD	GO:0003674,GO:0005488,GO:0005515,GO:0008157,GO:0019899,GO:0019902,GO:0019903	molecular_function,binding,protein binding,protein phosphatase 1 binding,enzyme binding,phosphatase binding,protein phosphatase binding	-
		CLUMA_CG000848	CLUMA_CG000848	2	chr1	4717077	4717122	C	T	21.6536	3.98035	26.6936	2.80365	ANN=T	synonymous_variant	LOW	CLUMA_CG000848	CLUMA_CG000848-RA	-	-	-
					chr1	4717131	4717176	G	T	20.3149	3.18771	22.368	2.10885	ANN=T	splice_region_variant&intron_variant	LOW	CLUMA_CG000848	CLUMA_CG000848-RA	-	-	-
		CLUMA_CG000851	(sp)_similar_to_Dymin-1-like_protein_CLUMA_CG000851	1	chr1	4714034	4714079	AT	A	24.2659	3.67833	22.3236	2.10193	ANN=A	intergenic_region	MODIFIER	CLUMA_CG000851	CLUMA_CG000851	GO:0000266,GO:0000278,GO:0000281,GO:0000910,GO:0001703,GO:0003373,GO:0003374,GO:0003674,GO:0003824,GO:0003924,GO:0005488,GO:0005515,GO:0005575,GO:0005622,GO:0005623,GO:0005737,GO:0005739,GO:0005740,GO:0005856,GO:0005875,GO:0006810,GO:0006897,GO:0006900,GO:0006996,GO:0007005,GO:0007049,GO:0007275,GO:0007369,GO:0007370,GO:0008017,GO:0008092,GO:0008150,GO:0009653,GO:0009790,GO:0009987,GO:0010004,GO:…	mitochondrial fission,mitotic cell cycle,mitotic cytokinesis,cytokinesis,gastrulation with mouth forming first,dynamin family protein polymerization involved in membrane fission,dynamin family protein polymerization involved in mitochondrial fission,molecular_function,catalytic activity,GTPase activity,binding,protein binding,cellular_component,intracellular,cell,cytoplasm,mitochondrion,mitochond…	Name for GO id(s) GO:0044422,GO:0044424,GO:0044429,GO:0044430,GO:0044444,GO:0044446,GO:0044464 not found - obsolete?
		CLUMA_CG000853	CLUMA_CG000853	1	chr1	4714034	4714079	AT	A	24.2659	3.67833	22.3236	2.10193	ANN=A	intergenic_region	MODIFIER	CLUMA_CG000853	CLUMA_CG000853	-	-	-
		CLUMA_CG000874	(nr)_putative_microtubule-associated_protein_tau	4	chr1	4802038	4802083	C	T	29.4646	5.22262	28.3806	3.08422	ANN=T	missense_variant	MODERATE	CLUMA_CG000874	CLUMA_CG000874-RG	-	-	-
					chr1	4802678	4802723	A	T	35.5696	5.54971	26.8796	2.83435	ANN=T	synonymous_variant	LOW	CLUMA_CG000874	CLUMA_CG000874-RG	-	-	-
					chr1	4806074	4806119	AT	A	29.9482	3.9733	25.2397	2.56589	ANN=A	intron_variant	MODIFIER	CLUMA_CG000874	CLUMA_CG000874-RG	-	-	-
					chr1	4808691	4808736	A	T	24.9355	3.30012	22.1852	2.08038	ANN=T	3_prime_UTR_variant	MODIFIER	CLUMA_CG000874	CLUMA_CG000874-RG	-	-	-
		CLUMA_CG000841	CLUMA_CG000841	1	chr1	4817144	4817189	A	G	25.3129	4.02963	22.2088	2.08406	ANN=G	synonymous_variant	LOW	CLUMA_CG000841	CLUMA_CG000841-RA	-	-	-
		CLUMA_CG000875	(mn)_fork_head_box_transcription_factor_forkhead_box_sub-group_O_(foxo)	1	chr1	4829113	4829158	C	T	23.8638	3.63023	21.9872	2.04966	ANN=T	5_prime_UTR_variant	MODIFIER	CLUMA_CG000875	CLUMA_CG000875-RC	-	-	-
		CLUMA_CG018930	(sp)_putative_5'-nucleotidase_domain-containing_protein_3	1	chr1	5674933	5674983	T	C	27.0124	3.54677	30.6279	3.46492	ANN=C	intron_variant	MODIFIER	CLUMA_CG018930	CLUMA_CG018930-RB	GO:0003674,GO:0003676,GO:0003677,GO:0003697,GO:0003824,GO:0005488,GO:0005575,GO:0005622,GO:0005623,GO:0005634,GO:0006793,GO:0006796,GO:0006950,GO:0006974,GO:0008150,GO:0008152,GO:0008252,GO:0008253,GO:0009987,GO:0016311,GO:0016787,GO:0016788,GO:0016791,GO:0033554,GO:0042578,GO:0043226,GO:0043227,GO:0043229,GO:0043231,GO:0044237,GO:0044424,GO:0044464,GO:0050896,GO:0051716,GO:0097159,GO:1901363	molecular_function,nucleic acid binding,DNA binding,single-stranded DNA binding,catalytic activity,binding,cellular_component,intracellular,cell,nucleus,phosphorus metabolic process,phosphate-containing compound metabolic process,response to stress,cellular response to DNA damage stimulus,biological_process,metabolic process,nucleotidase activity,5'-nucleotidase activity,cellular process,dephosph…	Name for GO id(s) GO:0044424,GO:0044464 not found - obsolete?
		CLUMA_CG019124	(mn)_Tyramine_receptor_II_(TyrRII)	1	chr1	5685358	5685408	G	T	28.2505	4.67623	28.2175	3.0569	ANN=T	intron_variant	MODIFIER	CLUMA_CG019124	CLUMA_CG019124-RA	GO:0003008,GO:0003674,GO:0004888,GO:0004930,GO:0005575,GO:0005623,GO:0005886,GO:0005887,GO:0007154,GO:0007165,GO:0007186,GO:0007187,GO:0007188,GO:0007189,GO:0007191,GO:0007193,GO:0007200,GO:0007211,GO:0007212,GO:0007610,GO:0007611,GO:0007612,GO:0008150,GO:0008226,GO:0008227,GO:0009719,GO:0009987,GO:0010033,GO:0010243,GO:0014075,GO:0016020,GO:0016021,GO:0019932,GO:0019933,GO:0019935,GO:0023052,GO:…	system process,molecular_function,transmembrane signaling receptor activity,G protein-coupled receptor activity,cellular_component,cell,plasma membrane,integral component of plasma membrane,cell communication,signal transduction,G protein-coupled receptor signaling pathway,G protein-coupled receptor signaling pathway, coupled to cyclic nucleotide second messenger,adenylate cyclase-modulating G pr…	Name for GO id(s) GO:0044425,GO:0044459,GO:0044464 not found - obsolete?
		CLUMA_CG003061	CLUMA_CG003061	1	chr1	6157719	6157772	T	TA	29.8211	4.69085	30.0351	3.36378	ANN=TA	intergenic_region	MODIFIER	CLUMA_CG003061	CLUMA_CG003061	-	-	-
		CLUMA_CG003064	(cdd)_SMC_prok_B_domain_containing_protein	1	chr1	6157719	6157772	T	TA	29.8211	4.69085	30.0351	3.36378	ANN=TA	intergenic_region	MODIFIER	CLUMA_CG003064	CLUMA_CG003064	GO:0003674,GO:0003779,GO:0005488,GO:0005515,GO:0005575,GO:0005622,GO:0005623,GO:0005737,GO:0005856,GO:0005865,GO:0008064,GO:0008092,GO:0008150,GO:0009987,GO:0010638,GO:0015629,GO:0016043,GO:0022603,GO:0030016,GO:0030017,GO:0030832,GO:0030833,GO:0030838,GO:0031334,GO:0032271,GO:0032273,GO:0032535,GO:0032956,GO:0032970,GO:0033043,GO:0036379,GO:0043226,GO:0043228,GO:0043229,GO:0043232,GO:0043254,GO:…	molecular_function,actin binding,binding,protein binding,cellular_component,intracellular,cell,cytoplasm,cytoskeleton,striated muscle thin filament,regulation of actin polymerization or depolymerization,cytoskeletal protein binding,biological_process,cellular process,positive regulation of organelle organization,actin cytoskeleton,cellular component organization,regulation of anatomical structure…	Name for GO id(s) GO:0044422,GO:0044424,GO:0044430,GO:0044444,GO:0044446,GO:0044449,GO:0044464 not found - obsolete?
		CLUMA_CG005117	CLUMA_CG005117	2	chr1	6653569	6653623	A	G	25.3509	3.99994	35.4781	4.30933	ANN=G	intergenic_region	MODIFIER	CLUMA_CG005117	CLUMA_CG005117	-	-	-
					chr1	6653816	6653870	A	T	23.6749	4.5812	25.0152	2.52954	ANN=T	intergenic_region	MODIFIER	CLUMA_CG005117	CLUMA_CG005117	-	-	-
		CLUMA_CG024319	CLUMA_CG024319	2	chr1	6653569	6653623	A	G	25.3509	3.99994	35.4781	4.30933	ANN=G	intergenic_region	MODIFIER	CLUMA_CG024319	CLUMA_CG024319	-	-	-
					chr1	6653816	6653870	A	T	23.6749	4.5812	25.0152	2.52954	ANN=T	intergenic_region	MODIFIER	CLUMA_CG024319	CLUMA_CG024319	-	-	-
		CLUMA_CG005439	(mn)_Ionotropic_receptor_7.x31_(IR7.x31)	1	chr1	7760017	7760073	G	T	21.0759	3.38248	25.164	2.55361	ANN=T	missense_variant	MODERATE	CLUMA_CG005439	CLUMA_CG005439-RA	-	-	-
		CLUMA_CG005469	(mn)_Small_conductance_calcium-activated_K+_channel_1_(Sk1)	6	chr1	7889320	7889380	A	T	25.0661	4.53584	21.7422	2.01175	ANN=T	3_prime_UTR_variant	MODIFIER	CLUMA_CG005469	CLUMA_CG005469-RG	GO:0003674,GO:0005215,GO:0005216,GO:0005227,GO:0005261,GO:0005267,GO:0005488,GO:0005515,GO:0005516,GO:0005575,GO:0005623,GO:0005886,GO:0006810,GO:0006811,GO:0006812,GO:0006813,GO:0007154,GO:0007165,GO:0008150,GO:0008324,GO:0009881,GO:0009987,GO:0015075,GO:0015077,GO:0015079,GO:0015267,GO:0015269,GO:0015318,GO:0015672,GO:0016020,GO:0016021,GO:0016057,GO:0016286,GO:0022803,GO:0022836,GO:0022838,GO:…	molecular_function,transporter activity,ion channel activity,calcium activated cation channel activity,cation channel activity,potassium channel activity,binding,protein binding,calmodulin binding,cellular_component,cell,plasma membrane,transport,ion transport,cation transport,potassium ion transport,cell communication,signal transduction,biological_process,cation transmembrane transporter activi…	Name for GO id(s) GO:0022838,GO:0044425,GO:0044464,GO:0071804,GO:0097458 not found - obsolete?
					chr1	7890607	7890667	G	A	48.7807	6.43373	30.5372	3.44943	ANN=A	3_prime_UTR_variant	MODIFIER	CLUMA_CG005469	CLUMA_CG005469-RH	GO:0003674,GO:0005215,GO:0005216,GO:0005227,GO:0005261,GO:0005267,GO:0005488,GO:0005515,GO:0005516,GO:0005575,GO:0005623,GO:0005886,GO:0006810,GO:0006811,GO:0006812,GO:0006813,GO:0007154,GO:0007165,GO:0008150,GO:0008324,GO:0009881,GO:0009987,GO:0015075,GO:0015077,GO:0015079,GO:0015267,GO:0015269,GO:0015318,GO:0015672,GO:0016020,GO:0016021,GO:0016057,GO:0016286,GO:0022803,GO:0022836,GO:0022838,GO:…	molecular_function,transporter activity,ion channel activity,calcium activated cation channel activity,cation channel activity,potassium channel activity,binding,protein binding,calmodulin binding,cellular_component,cell,plasma membrane,transport,ion transport,cation transport,potassium ion transport,cell communication,signal transduction,biological_process,cation transmembrane transporter activi…	Name for GO id(s) GO:0022838,GO:0044425,GO:0044464,GO:0071804,GO:0097458 not found - obsolete?
					chr1	7890624	7890684	G	A	33.1845	6.31378	22.9705	2.20322	ANN=A	3_prime_UTR_variant	MODIFIER	CLUMA_CG005469	CLUMA_CG005469-RH	GO:0003674,GO:0005215,GO:0005216,GO:0005227,GO:0005261,GO:0005267,GO:0005488,GO:0005515,GO:0005516,GO:0005575,GO:0005623,GO:0005886,GO:0006810,GO:0006811,GO:0006812,GO:0006813,GO:0007154,GO:0007165,GO:0008150,GO:0008324,GO:0009881,GO:0009987,GO:0015075,GO:0015077,GO:0015079,GO:0015267,GO:0015269,GO:0015318,GO:0015672,GO:0016020,GO:0016021,GO:0016057,GO:0016286,GO:0022803,GO:0022836,GO:0022838,GO:…	molecular_function,transporter activity,ion channel activity,calcium activated cation channel activity,cation channel activity,potassium channel activity,binding,protein binding,calmodulin binding,cellular_component,cell,plasma membrane,transport,ion transport,cation transport,potassium ion transport,cell communication,signal transduction,biological_process,cation transmembrane transporter activi…	Name for GO id(s) GO:0022838,GO:0044425,GO:0044464,GO:0071804,GO:0097458 not found - obsolete?
					chr1	7891256	7891316	T	G	28.4886	4.81106	26.2389	2.72887	ANN=G	intron_variant	MODIFIER	CLUMA_CG005469	CLUMA_CG005469-RG	GO:0003674,GO:0005215,GO:0005216,GO:0005227,GO:0005261,GO:0005267,GO:0005488,GO:0005515,GO:0005516,GO:0005575,GO:0005623,GO:0005886,GO:0006810,GO:0006811,GO:0006812,GO:0006813,GO:0007154,GO:0007165,GO:0008150,GO:0008324,GO:0009881,GO:0009987,GO:0015075,GO:0015077,GO:0015079,GO:0015267,GO:0015269,GO:0015318,GO:0015672,GO:0016020,GO:0016021,GO:0016057,GO:0016286,GO:0022803,GO:0022836,GO:0022838,GO:…	molecular_function,transporter activity,ion channel activity,calcium activated cation channel activity,cation channel activity,potassium channel activity,binding,protein binding,calmodulin binding,cellular_component,cell,plasma membrane,transport,ion transport,cation transport,potassium ion transport,cell communication,signal transduction,biological_process,cation transmembrane transporter activi…	Name for GO id(s) GO:0022838,GO:0044425,GO:0044464,GO:0071804,GO:0097458 not found - obsolete?
					chr1	7891292	7891352	A	C	39.77	7.01337	31.5303	3.61981	ANN=C	intron_variant	MODIFIER	CLUMA_CG005469	CLUMA_CG005469-RG	GO:0003674,GO:0005215,GO:0005216,GO:0005227,GO:0005261,GO:0005267,GO:0005488,GO:0005515,GO:0005516,GO:0005575,GO:0005623,GO:0005886,GO:0006810,GO:0006811,GO:0006812,GO:0006813,GO:0007154,GO:0007165,GO:0008150,GO:0008324,GO:0009881,GO:0009987,GO:0015075,GO:0015077,GO:0015079,GO:0015267,GO:0015269,GO:0015318,GO:0015672,GO:0016020,GO:0016021,GO:0016057,GO:0016286,GO:0022803,GO:0022836,GO:0022838,GO:…	molecular_function,transporter activity,ion channel activity,calcium activated cation channel activity,cation channel activity,potassium channel activity,binding,protein binding,calmodulin binding,cellular_component,cell,plasma membrane,transport,ion transport,cation transport,potassium ion transport,cell communication,signal transduction,biological_process,cation transmembrane transporter activi…	Name for GO id(s) GO:0022838,GO:0044425,GO:0044464,GO:0071804,GO:0097458 not found - obsolete?
					chr1	7892283	7892343	T	C	32.9559	6.47852	28.4552	3.09674	ANN=C	splice_region_variant&intron_variant	LOW	CLUMA_CG005469	CLUMA_CG005469-RG	GO:0003674,GO:0005215,GO:0005216,GO:0005227,GO:0005261,GO:0005267,GO:0005488,GO:0005515,GO:0005516,GO:0005575,GO:0005623,GO:0005886,GO:0006810,GO:0006811,GO:0006812,GO:0006813,GO:0007154,GO:0007165,GO:0008150,GO:0008324,GO:0009881,GO:0009987,GO:0015075,GO:0015077,GO:0015079,GO:0015267,GO:0015269,GO:0015318,GO:0015672,GO:0016020,GO:0016021,GO:0016057,GO:0016286,GO:0022803,GO:0022836,GO:0022838,GO:…	molecular_function,transporter activity,ion channel activity,calcium activated cation channel activity,cation channel activity,potassium channel activity,binding,protein binding,calmodulin binding,cellular_component,cell,plasma membrane,transport,ion transport,cation transport,potassium ion transport,cell communication,signal transduction,biological_process,cation transmembrane transporter activi…	Name for GO id(s) GO:0022838,GO:0044425,GO:0044464,GO:0071804,GO:0097458 not found - obsolete?
		CLUMA_CG005509	CLUMA_CG005509	1	chr1	7999509	7999569	T	A	21.7241	3.75736	25.9325	2.67869	ANN=A	intron_variant	MODIFIER	CLUMA_CG005509	CLUMA_CG005509-RA	-	-	-
		CLUMA_CG024370	CLUMA_CG024370	2	chr1	8805934	8806000	T	C	32.0351	5.80894	28.4865	3.10198	ANN=C	intron_variant	MODIFIER	CLUMA_CG024370	CLUMA_CG024370-RA	-	-	-
					chr1	8806052	8806118	G	A	23.7144	4.43693	24.9503	2.51904	ANN=A	intron_variant	MODIFIER	CLUMA_CG024370	CLUMA_CG024370-RA	-	-	-
		CLUMA_CG018759	(sp)_putative_A_disintegrin_and_metalloproteise_with_thrombospondin_motifs_12	1	chr1	9563491	9563562	T	C	32.119	4.22569	22.4891	2.12775	ANN=C	intron_variant	MODIFIER	CLUMA_CG018759	CLUMA_CG018759-RA	GO:0008150,GO:0009966,GO:0009968,GO:0010646,GO:0010648,GO:0023051,GO:0023057,GO:0042058,GO:0042059,GO:0048519,GO:0048523,GO:0048583,GO:0048585,GO:0050789,GO:0050794,GO:0065007,GO:1901184,GO:1901185	biological_process,regulation of signal transduction,negative regulation of signal transduction,regulation of cell communication,negative regulation of cell communication,regulation of signaling,negative regulation of signaling,regulation of epidermal growth factor receptor signaling pathway,negative regulation of epidermal growth factor receptor signaling pathway,negative regulation of biologica…	-
		CLUMA_CG018684	CLUMA_CG018684	4	chr1	9756528	9756601	C	T	24.6051	4.23859	24.465	2.44086	ANN=T	intergenic_region	MODIFIER	CLUMA_CG018684	CLUMA_CG018684	-	-	-
					chr1	9756528	9756601	C	T	24.6051	4.23859	24.465	2.44086	ANN=T	intergenic_region	MODIFIER	CLUMA_CG018684	CLUMA_CG018684	-	-	-
					chr1	9756530	9756603	A	T	25.2266	3.59977	25.1655	2.55385	ANN=T	intergenic_region	MODIFIER	CLUMA_CG018684	CLUMA_CG018684	-	-	-
					chr1	9756530	9756603	A	T	25.2266	3.59977	25.1655	2.55385	ANN=T	intergenic_region	MODIFIER	CLUMA_CG018684	CLUMA_CG018684	-	-	-
		CLUMA_CG024376	CLUMA_CG024376	4	chr1	9756528	9756601	C	T	24.6051	4.23859	24.465	2.44086	ANN=T	intergenic_region	MODIFIER	CLUMA_CG024376	CLUMA_CG024376	-	-	-
					chr1	9756528	9756601	C	T	24.6051	4.23859	24.465	2.44086	ANN=T	intergenic_region	MODIFIER	CLUMA_CG024376	CLUMA_CG024376	-	-	-
					chr1	9756530	9756603	A	T	25.2266	3.59977	25.1655	2.55385	ANN=T	intergenic_region	MODIFIER	CLUMA_CG024376	CLUMA_CG024376	-	-	-
					chr1	9756530	9756603	A	T	25.2266	3.59977	25.1655	2.55385	ANN=T	intergenic_region	MODIFIER	CLUMA_CG024376	CLUMA_CG024376	-	-	-
		CLUMA_CG003976	(sp)_related_to_Phospholipase_A2	1	chr1	10231876	10231948	A	G	31.5618	6.04705	26.1073	2.70731	ANN=G	intergenic_region	MODIFIER	CLUMA_CG003976	CLUMA_CG003976	-	-	-
		CLUMA_CG020415	(mn)_Odorant_receptor_60_(OR60)	1	chr1	10231876	10231948	A	G	31.5618	6.04705	26.1073	2.70731	ANN=G	intergenic_region	MODIFIER	CLUMA_CG020415	CLUMA_CG020415	-	-	-
		CLUMA_CG017063	(sp)_putative_GDNF_family_receptor_alpha-like	1	chr1	10852886	10852958	A	T	20.2365	3.22291	22.4681	2.12448	ANN=T	5_prime_UTR_variant	MODIFIER	CLUMA_CG017063	CLUMA_CG017063-RB	-	-	-
		CLUMA_CG017016	(sp)_putative_Glutamate_dehydrogenase,_mitochondrial	1	chr1	10969500	10969572	AT	A	21.6604	5.02948	31.4879	3.61252	ANN=A	intron_variant	MODIFIER	CLUMA_CG017016	CLUMA_CG017016-RA	GO:0003674,GO:0003824,GO:0004352,GO:0004353,GO:0005488,GO:0005515,GO:0005575,GO:0005622,GO:0005623,GO:0005737,GO:0005739,GO:0005759,GO:0006082,GO:0006103,GO:0006106,GO:0006116,GO:0006139,GO:0006520,GO:0006536,GO:0006538,GO:0006725,GO:0006732,GO:0006733,GO:0006734,GO:0006753,GO:0006793,GO:0006796,GO:0006807,GO:0008150,GO:0008152,GO:0009056,GO:0009063,GO:0009064,GO:0009065,GO:0009117,GO:0009987,GO:…	molecular_function,catalytic activity,glutamate dehydrogenase (NAD+) activity,glutamate dehydrogenase [NAD(P)+] activity,binding,protein binding,cellular_component,intracellular,cell,cytoplasm,mitochondrion,mitochondrial matrix,organic acid metabolic process,2-oxoglutarate metabolic process,fumarate metabolic process,NADH oxidation,nucleobase-containing compound metabolic process,cellular amino a…	Name for GO id(s) GO:0044422,GO:0044424,GO:0044429,GO:0044444,GO:0044446,GO:0044464 not found - obsolete?
		CLUMA_CG001965	(mn)_similar_(sima)	3	chr1	11878243	11878324	G	A	32.8282	5.44209	26.2038	2.72311	ANN=A	intron_variant	MODIFIER	CLUMA_CG001965	CLUMA_CG001965-RA	GO:0000003,GO:0000981,GO:0001228,GO:0001558,GO:0001666,GO:0002682,GO:0003006,GO:0003674,GO:0003700,GO:0005575,GO:0005622,GO:0005623,GO:0005634,GO:0005667,GO:0005737,GO:0005829,GO:0006139,GO:0006351,GO:0006355,GO:0006357,GO:0006366,GO:0006725,GO:0006807,GO:0006950,GO:0007154,GO:0007165,GO:0007166,GO:0007167,GO:0007169,GO:0007275,GO:0007276,GO:0007281,GO:0007292,GO:0008150,GO:0008152,GO:0008286,GO:…	reproduction,DNA-binding transcription factor activity, RNA polymerase II-specific,DNA-binding transcription activator activity, RNA polymerase II-specific,regulation of cell growth,response to hypoxia,regulation of immune system process,developmental process involved in reproduction,molecular_function,DNA-binding transcription factor activity,cellular_component,intracellular,cell,nucleus,transcr…	Name for GO id(s) GO:0044422,GO:0044424,GO:0044428,GO:0044444,GO:0044446,GO:0044464,GO:0044798 not found - obsolete?
					chr1	11878247	11878328	GT	G	31.7088	4.26111	24.0786	2.37896	ANN=G	intron_variant	MODIFIER	CLUMA_CG001965	CLUMA_CG001965-RA	GO:0000003,GO:0000981,GO:0001228,GO:0001558,GO:0001666,GO:0002682,GO:0003006,GO:0003674,GO:0003700,GO:0005575,GO:0005622,GO:0005623,GO:0005634,GO:0005667,GO:0005737,GO:0005829,GO:0006139,GO:0006351,GO:0006355,GO:0006357,GO:0006366,GO:0006725,GO:0006807,GO:0006950,GO:0007154,GO:0007165,GO:0007166,GO:0007167,GO:0007169,GO:0007275,GO:0007276,GO:0007281,GO:0007292,GO:0008150,GO:0008152,GO:0008286,GO:…	reproduction,DNA-binding transcription factor activity, RNA polymerase II-specific,DNA-binding transcription activator activity, RNA polymerase II-specific,regulation of cell growth,response to hypoxia,regulation of immune system process,developmental process involved in reproduction,molecular_function,DNA-binding transcription factor activity,cellular_component,intracellular,cell,nucleus,transcr…	Name for GO id(s) GO:0044422,GO:0044424,GO:0044428,GO:0044444,GO:0044446,GO:0044464,GO:0044798 not found - obsolete?
					chr1	11878254	11878335	AG	A	31.2865	5.57261	25.4921	2.60688	ANN=A	intron_variant	MODIFIER	CLUMA_CG001965	CLUMA_CG001965-RA	GO:0000003,GO:0000981,GO:0001228,GO:0001558,GO:0001666,GO:0002682,GO:0003006,GO:0003674,GO:0003700,GO:0005575,GO:0005622,GO:0005623,GO:0005634,GO:0005667,GO:0005737,GO:0005829,GO:0006139,GO:0006351,GO:0006355,GO:0006357,GO:0006366,GO:0006725,GO:0006807,GO:0006950,GO:0007154,GO:0007165,GO:0007166,GO:0007167,GO:0007169,GO:0007275,GO:0007276,GO:0007281,GO:0007292,GO:0008150,GO:0008152,GO:0008286,GO:…	reproduction,DNA-binding transcription factor activity, RNA polymerase II-specific,DNA-binding transcription activator activity, RNA polymerase II-specific,regulation of cell growth,response to hypoxia,regulation of immune system process,developmental process involved in reproduction,molecular_function,DNA-binding transcription factor activity,cellular_component,intracellular,cell,nucleus,transcr…	Name for GO id(s) GO:0044422,GO:0044424,GO:0044428,GO:0044444,GO:0044446,GO:0044464,GO:0044798 not found - obsolete?
		CLUMA_CG024385	(sp)_putative_Protein_muscleblind	1	chr1	12759599	12759691	G	T	20.3402	3.92005	24.4754	2.44253	ANN=T	intergenic_region	MODIFIER	CLUMA_CG024385	CLUMA_CG024385	GO:0000003,GO:0000381,GO:0001654,GO:0001745,GO:0001751,GO:0001754,GO:0003674,GO:0003676,GO:0003677,GO:0005488,GO:0005575,GO:0005622,GO:0005623,GO:0005634,GO:0005737,GO:0006915,GO:0006996,GO:0007275,GO:0007399,GO:0007422,GO:0007423,GO:0007517,GO:0007525,GO:0007610,GO:0007617,GO:0007618,GO:0008150,GO:0008219,GO:0009653,GO:0009887,GO:0009987,GO:0010468,GO:0012501,GO:0016043,GO:0019098,GO:0019219,GO:…	reproduction,regulation of alternative mRNA splicing, via spliceosome,eye development,compound eye morphogenesis,compound eye photoreceptor cell differentiation,eye photoreceptor cell differentiation,molecular_function,nucleic acid binding,DNA binding,binding,cellular_component,intracellular,cell,nucleus,cytoplasm,apoptotic process,organelle organization,multicellular organism development,nervous…	Name for GO id(s) GO:0044422,GO:0044424,GO:0044444,GO:0044449,GO:0044464 not found - obsolete?
		CLUMA_CG001740	CLUMA_CG001740	1	chr1	12759599	12759691	G	T	20.3402	3.92005	24.4754	2.44253	ANN=T	intergenic_region	MODIFIER	CLUMA_CG001740	CLUMA_CG001740	-	-	-
		CLUMA_CG001819	(nr)_putative_actin_cytoskeleton-regulatory_complex_protein_PAN1	1	chr1	12451161	12451248	A	G	25.1042	4.4988	22.8191	2.17942	ANN=G	intron_variant	MODIFIER	CLUMA_CG001819	CLUMA_CG001819-RA	GO:0003674,GO:0005198,GO:0005214,GO:0005575,GO:0005576,GO:0007275,GO:0008010,GO:0008150,GO:0031012,GO:0032501,GO:0032502,GO:0040003,GO:0042302,GO:0042335,GO:0044421,GO:0048856	molecular_function,structural molecule activity,structural constituent of chitin-based cuticle,cellular_component,extracellular region,multicellular organism development,structural constituent of chitin-based larval cuticle,biological_process,extracellular matrix,multicellular organismal process,developmental process,chitin-based cuticle development,structural constituent of cuticle,cuticle devel…	Name for GO id(s) GO:0044421 not found - obsolete?
		CLUMA_CG002622	(sp)_putative_Coiled-coil_domain-containing_protein_lobo	7	chr1	13939595	13939690	AT	A	28.452	4.55465	40.0637	5.13081	ANN=A	intron_variant	MODIFIER	CLUMA_CG002622	CLUMA_CG002622-RA	GO:0000003,GO:0005575,GO:0005623,GO:0005929,GO:0006928,GO:0007320,GO:0007618,GO:0007620,GO:0008150,GO:0009987,GO:0019953,GO:0022414,GO:0030317,GO:0031514,GO:0032501,GO:0032504,GO:0040011,GO:0042995,GO:0043226,GO:0044464,GO:0044703,GO:0044706,GO:0046692,GO:0046693,GO:0048609,GO:0048870,GO:0051179,GO:0051674,GO:0051704,GO:0097722,GO:0120025	reproduction,cellular_component,cell,cilium,movement of cell or subcellular component,insemination,mating,copulation,biological_process,cellular process,sexual reproduction,reproductive process,flagellated sperm motility,motile cilium,multicellular organismal process,multicellular organism reproduction,locomotion,cell projection,organelle,-,multi-organism reproductive process,multi-multicellular …	Name for GO id(s) GO:0044464 not found - obsolete?
					chr1	13939600	13939695	AG	A	30.3729	4.09692	39.7511	5.07421	ANN=A	intron_variant	MODIFIER	CLUMA_CG002622	CLUMA_CG002622-RA	GO:0000003,GO:0005575,GO:0005623,GO:0005929,GO:0006928,GO:0007320,GO:0007618,GO:0007620,GO:0008150,GO:0009987,GO:0019953,GO:0022414,GO:0030317,GO:0031514,GO:0032501,GO:0032504,GO:0040011,GO:0042995,GO:0043226,GO:0044464,GO:0044703,GO:0044706,GO:0046692,GO:0046693,GO:0048609,GO:0048870,GO:0051179,GO:0051674,GO:0051704,GO:0097722,GO:0120025	reproduction,cellular_component,cell,cilium,movement of cell or subcellular component,insemination,mating,copulation,biological_process,cellular process,sexual reproduction,reproductive process,flagellated sperm motility,motile cilium,multicellular organismal process,multicellular organism reproduction,locomotion,cell projection,organelle,-,multi-organism reproductive process,multi-multicellular …	Name for GO id(s) GO:0044464 not found - obsolete?
					chr1	13939855	13939950	A	T	28.7861	3.79914	35.6689	4.34311	ANN=T	intron_variant	MODIFIER	CLUMA_CG002622	CLUMA_CG002622-RA	GO:0000003,GO:0005575,GO:0005623,GO:0005929,GO:0006928,GO:0007320,GO:0007618,GO:0007620,GO:0008150,GO:0009987,GO:0019953,GO:0022414,GO:0030317,GO:0031514,GO:0032501,GO:0032504,GO:0040011,GO:0042995,GO:0043226,GO:0044464,GO:0044703,GO:0044706,GO:0046692,GO:0046693,GO:0048609,GO:0048870,GO:0051179,GO:0051674,GO:0051704,GO:0097722,GO:0120025	reproduction,cellular_component,cell,cilium,movement of cell or subcellular component,insemination,mating,copulation,biological_process,cellular process,sexual reproduction,reproductive process,flagellated sperm motility,motile cilium,multicellular organismal process,multicellular organism reproduction,locomotion,cell projection,organelle,-,multi-organism reproductive process,multi-multicellular …	Name for GO id(s) GO:0044464 not found - obsolete?
					chr1	13939856	13939951	A	T	30.7019	4.38646	36.7592	4.53681	ANN=T	intron_variant	MODIFIER	CLUMA_CG002622	CLUMA_CG002622-RA	GO:0000003,GO:0005575,GO:0005623,GO:0005929,GO:0006928,GO:0007320,GO:0007618,GO:0007620,GO:0008150,GO:0009987,GO:0019953,GO:0022414,GO:0030317,GO:0031514,GO:0032501,GO:0032504,GO:0040011,GO:0042995,GO:0043226,GO:0044464,GO:0044703,GO:0044706,GO:0046692,GO:0046693,GO:0048609,GO:0048870,GO:0051179,GO:0051674,GO:0051704,GO:0097722,GO:0120025	reproduction,cellular_component,cell,cilium,movement of cell or subcellular component,insemination,mating,copulation,biological_process,cellular process,sexual reproduction,reproductive process,flagellated sperm motility,motile cilium,multicellular organismal process,multicellular organism reproduction,locomotion,cell projection,organelle,-,multi-organism reproductive process,multi-multicellular …	Name for GO id(s) GO:0044464 not found - obsolete?
					chr1	13939864	13939959	A	G	30.8693	3.88643	36.4751	4.48622	ANN=G	intron_variant	MODIFIER	CLUMA_CG002622	CLUMA_CG002622-RA	GO:0000003,GO:0005575,GO:0005623,GO:0005929,GO:0006928,GO:0007320,GO:0007618,GO:0007620,GO:0008150,GO:0009987,GO:0019953,GO:0022414,GO:0030317,GO:0031514,GO:0032501,GO:0032504,GO:0040011,GO:0042995,GO:0043226,GO:0044464,GO:0044703,GO:0044706,GO:0046692,GO:0046693,GO:0048609,GO:0048870,GO:0051179,GO:0051674,GO:0051704,GO:0097722,GO:0120025	reproduction,cellular_component,cell,cilium,movement of cell or subcellular component,insemination,mating,copulation,biological_process,cellular process,sexual reproduction,reproductive process,flagellated sperm motility,motile cilium,multicellular organismal process,multicellular organism reproduction,locomotion,cell projection,organelle,-,multi-organism reproductive process,multi-multicellular …	Name for GO id(s) GO:0044464 not found - obsolete?
					chr1	13941876	13941971	G	A	20.3214	5.38884	33.6985	3.99625	ANN=A	intron_variant	MODIFIER	CLUMA_CG002622	CLUMA_CG002622-RA	GO:0000003,GO:0005575,GO:0005623,GO:0005929,GO:0006928,GO:0007320,GO:0007618,GO:0007620,GO:0008150,GO:0009987,GO:0019953,GO:0022414,GO:0030317,GO:0031514,GO:0032501,GO:0032504,GO:0040011,GO:0042995,GO:0043226,GO:0044464,GO:0044703,GO:0044706,GO:0046692,GO:0046693,GO:0048609,GO:0048870,GO:0051179,GO:0051674,GO:0051704,GO:0097722,GO:0120025	reproduction,cellular_component,cell,cilium,movement of cell or subcellular component,insemination,mating,copulation,biological_process,cellular process,sexual reproduction,reproductive process,flagellated sperm motility,motile cilium,multicellular organismal process,multicellular organism reproduction,locomotion,cell projection,organelle,-,multi-organism reproductive process,multi-multicellular …	Name for GO id(s) GO:0044464 not found - obsolete?
					chr1	13941906	13942001	G	C	23.9811	4.39524	34.6425	4.16188	ANN=C	intron_variant	MODIFIER	CLUMA_CG002622	CLUMA_CG002622-RA	GO:0000003,GO:0005575,GO:0005623,GO:0005929,GO:0006928,GO:0007320,GO:0007618,GO:0007620,GO:0008150,GO:0009987,GO:0019953,GO:0022414,GO:0030317,GO:0031514,GO:0032501,GO:0032504,GO:0040011,GO:0042995,GO:0043226,GO:0044464,GO:0044703,GO:0044706,GO:0046692,GO:0046693,GO:0048609,GO:0048870,GO:0051179,GO:0051674,GO:0051704,GO:0097722,GO:0120025	reproduction,cellular_component,cell,cilium,movement of cell or subcellular component,insemination,mating,copulation,biological_process,cellular process,sexual reproduction,reproductive process,flagellated sperm motility,motile cilium,multicellular organismal process,multicellular organism reproduction,locomotion,cell projection,organelle,-,multi-organism reproductive process,multi-multicellular …	Name for GO id(s) GO:0044464 not found - obsolete?
		CLUMA_CG002549	(sp)_related_to_3-hydroxyisobutyryl-CoA_hydrolase,_mitochondrial_CLUMA_CG002549	9	chr1	14033949	14034044	CAA	C	20.341	4.14014	25.2216	2.56295	ANN=C	5_prime_UTR_variant	MODIFIER	CLUMA_CG002549	CLUMA_CG002549-RA	GO:0008150,GO:0048519,GO:0048583,GO:0048585,GO:0050789,GO:0065007,GO:0080134,GO:1903034,GO:1903035	biological_process,negative regulation of biological process,regulation of response to stimulus,negative regulation of response to stimulus,regulation of biological process,biological regulation,regulation of response to stress,regulation of response to wounding,negative regulation of response to wounding	-
					chr1	14033988	14034083	G	A	37.8992	4.70207	31.192	3.56162	ANN=A	5_prime_UTR_variant	MODIFIER	CLUMA_CG002549	CLUMA_CG002549-RA	GO:0008150,GO:0048519,GO:0048583,GO:0048585,GO:0050789,GO:0065007,GO:0080134,GO:1903034,GO:1903035	biological_process,negative regulation of biological process,regulation of response to stimulus,negative regulation of response to stimulus,regulation of biological process,biological regulation,regulation of response to stress,regulation of response to wounding,negative regulation of response to wounding	-
					chr1	14034042	14034137	T	C	27.8573	4.78283	33.2962	3.92597	ANN=C	intron_variant	MODIFIER	CLUMA_CG002549	CLUMA_CG002549-RA	GO:0008150,GO:0048519,GO:0048583,GO:0048585,GO:0050789,GO:0065007,GO:0080134,GO:1903034,GO:1903035	biological_process,negative regulation of biological process,regulation of response to stimulus,negative regulation of response to stimulus,regulation of biological process,biological regulation,regulation of response to stress,regulation of response to wounding,negative regulation of response to wounding	-
					chr1	14034121	14034216	A	C	28.6285	3.84347	29.5116	3.27488	ANN=C	intron_variant	MODIFIER	CLUMA_CG002549	CLUMA_CG002549-RA	GO:0008150,GO:0048519,GO:0048583,GO:0048585,GO:0050789,GO:0065007,GO:0080134,GO:1903034,GO:1903035	biological_process,negative regulation of biological process,regulation of response to stimulus,negative regulation of response to stimulus,regulation of biological process,biological regulation,regulation of response to stress,regulation of response to wounding,negative regulation of response to wounding	-
					chr1	14034169	14034264	G	A	26.9077	3.8087	30.8875	3.50938	ANN=A	missense_variant	MODERATE	CLUMA_CG002549	CLUMA_CG002549-RA	GO:0008150,GO:0048519,GO:0048583,GO:0048585,GO:0050789,GO:0065007,GO:0080134,GO:1903034,GO:1903035	biological_process,negative regulation of biological process,regulation of response to stimulus,negative regulation of response to stimulus,regulation of biological process,biological regulation,regulation of response to stress,regulation of response to wounding,negative regulation of response to wounding	-
					chr1	14034964	14035059	A	T	28.7933	4.70285	32.9409	3.86407	ANN=T	synonymous_variant	LOW	CLUMA_CG002549	CLUMA_CG002549-RA	GO:0008150,GO:0048519,GO:0048583,GO:0048585,GO:0050789,GO:0065007,GO:0080134,GO:1903034,GO:1903035	biological_process,negative regulation of biological process,regulation of response to stimulus,negative regulation of response to stimulus,regulation of biological process,biological regulation,regulation of response to stress,regulation of response to wounding,negative regulation of response to wounding	-
					chr1	14035069	14035164	T	C	29.4282	4.37576	37.222	4.61939	ANN=C	synonymous_variant	LOW	CLUMA_CG002549	CLUMA_CG002549-RA	GO:0008150,GO:0048519,GO:0048583,GO:0048585,GO:0050789,GO:0065007,GO:0080134,GO:1903034,GO:1903035	biological_process,negative regulation of biological process,regulation of response to stimulus,negative regulation of response to stimulus,regulation of biological process,biological regulation,regulation of response to stress,regulation of response to wounding,negative regulation of response to wounding	-
					chr1	14035163	14035258	G	A	34.5027	5.70224	34.8765	4.20311	ANN=A	missense_variant	MODERATE	CLUMA_CG002549	CLUMA_CG002549-RA	GO:0008150,GO:0048519,GO:0048583,GO:0048585,GO:0050789,GO:0065007,GO:0080134,GO:1903034,GO:1903035	biological_process,negative regulation of biological process,regulation of response to stimulus,negative regulation of response to stimulus,regulation of biological process,biological regulation,regulation of response to stress,regulation of response to wounding,negative regulation of response to wounding	-
					chr1	14035773	14035868	C	T	49.0079	6.41142	39.5955	5.04605	ANN=T	intergenic_region	MODIFIER	CLUMA_CG002549	CLUMA_CG002549	GO:0008150,GO:0048519,GO:0048583,GO:0048585,GO:0050789,GO:0065007,GO:0080134,GO:1903034,GO:1903035	biological_process,negative regulation of biological process,regulation of response to stimulus,negative regulation of response to stimulus,regulation of biological process,biological regulation,regulation of response to stress,regulation of response to wounding,negative regulation of response to wounding	-
		CLUMA_CG002612	(sp)_putative_SH3_domain-containing_kinase-binding_protein_1	3	chr1	14032644	14032739	AG	A	34.0774	5.26127	29.2164	3.22493	ANN=A	intron_variant	MODIFIER	CLUMA_CG002612	CLUMA_CG002612-RB	GO:0000003,GO:0001654,GO:0001667,GO:0001745,GO:0002064,GO:0002065,GO:0002066,GO:0003006,GO:0003674,GO:0005488,GO:0005515,GO:0005575,GO:0005576,GO:0005622,GO:0005623,GO:0005737,GO:0005886,GO:0005938,GO:0006928,GO:0006996,GO:0007010,GO:0007015,GO:0007275,GO:0007276,GO:0007281,GO:0007292,GO:0007297,GO:0007298,GO:0007423,GO:0008150,GO:0009653,GO:0009887,GO:0009888,GO:0009987,GO:0010564,GO:0010631,GO:…	reproduction,eye development,ameboidal-type cell migration,compound eye morphogenesis,epithelial cell development,columnar/cuboidal epithelial cell differentiation,columnar/cuboidal epithelial cell development,developmental process involved in reproduction,molecular_function,binding,protein binding,cellular_component,extracellular region,intracellular,cell,cytoplasm,plasma membrane,cell cortex,mo…	Name for GO id(s) GO:0032155,GO:0044421,GO:0044424,GO:0044425,GO:0044444,GO:0044448,GO:0044459,GO:0044464 not found - obsolete?
					chr1	14032696	14032791	C	T	28.5196	4.02173	24.8522	2.50319	ANN=T	intron_variant	MODIFIER	CLUMA_CG002612	CLUMA_CG002612-RB	GO:0000003,GO:0001654,GO:0001667,GO:0001745,GO:0002064,GO:0002065,GO:0002066,GO:0003006,GO:0003674,GO:0005488,GO:0005515,GO:0005575,GO:0005576,GO:0005622,GO:0005623,GO:0005737,GO:0005886,GO:0005938,GO:0006928,GO:0006996,GO:0007010,GO:0007015,GO:0007275,GO:0007276,GO:0007281,GO:0007292,GO:0007297,GO:0007298,GO:0007423,GO:0008150,GO:0009653,GO:0009887,GO:0009888,GO:0009987,GO:0010564,GO:0010631,GO:…	reproduction,eye development,ameboidal-type cell migration,compound eye morphogenesis,epithelial cell development,columnar/cuboidal epithelial cell differentiation,columnar/cuboidal epithelial cell development,developmental process involved in reproduction,molecular_function,binding,protein binding,cellular_component,extracellular region,intracellular,cell,cytoplasm,plasma membrane,cell cortex,mo…	Name for GO id(s) GO:0032155,GO:0044421,GO:0044424,GO:0044425,GO:0044444,GO:0044448,GO:0044459,GO:0044464 not found - obsolete?
					chr1	14032729	14032824	T	A	30.624	4.04576	25.2708	2.57092	ANN=A	intron_variant	MODIFIER	CLUMA_CG002612	CLUMA_CG002612-RB	GO:0000003,GO:0001654,GO:0001667,GO:0001745,GO:0002064,GO:0002065,GO:0002066,GO:0003006,GO:0003674,GO:0005488,GO:0005515,GO:0005575,GO:0005576,GO:0005622,GO:0005623,GO:0005737,GO:0005886,GO:0005938,GO:0006928,GO:0006996,GO:0007010,GO:0007015,GO:0007275,GO:0007276,GO:0007281,GO:0007292,GO:0007297,GO:0007298,GO:0007423,GO:0008150,GO:0009653,GO:0009887,GO:0009888,GO:0009987,GO:0010564,GO:0010631,GO:…	reproduction,eye development,ameboidal-type cell migration,compound eye morphogenesis,epithelial cell development,columnar/cuboidal epithelial cell differentiation,columnar/cuboidal epithelial cell development,developmental process involved in reproduction,molecular_function,binding,protein binding,cellular_component,extracellular region,intracellular,cell,cytoplasm,plasma membrane,cell cortex,mo…	Name for GO id(s) GO:0032155,GO:0044421,GO:0044424,GO:0044425,GO:0044444,GO:0044448,GO:0044459,GO:0044464 not found - obsolete?
		CLUMA_CG022477	(sp)_related_to_3-hydroxyisobutyryl-CoA_hydrolase,_mitochondrial_CLUMA_CG022477	9	chr1	14035773	14035868	C	T	49.0079	6.41142	39.5955	5.04605	ANN=T	intergenic_region	MODIFIER	CLUMA_CG022477	CLUMA_CG022477	GO:0008150,GO:0048519,GO:0048583,GO:0048585,GO:0050789,GO:0065007,GO:0080134,GO:1903034,GO:1903035	biological_process,negative regulation of biological process,regulation of response to stimulus,negative regulation of response to stimulus,regulation of biological process,biological regulation,regulation of response to stress,regulation of response to wounding,negative regulation of response to wounding	-
					chr1	14035867	14035962	A	T	34.5918	5.93379	33.18	3.9057	ANN=T	5_prime_UTR_variant	MODIFIER	CLUMA_CG022477	CLUMA_CG022477-RA	GO:0008150,GO:0048519,GO:0048583,GO:0048585,GO:0050789,GO:0065007,GO:0080134,GO:1903034,GO:1903035	biological_process,negative regulation of biological process,regulation of response to stimulus,negative regulation of response to stimulus,regulation of biological process,biological regulation,regulation of response to stress,regulation of response to wounding,negative regulation of response to wounding	-
					chr1	14035873	14035968	G	T	35.6688	5.41404	33.4556	3.95378	ANN=T	5_prime_UTR_variant	MODIFIER	CLUMA_CG022477	CLUMA_CG022477-RA	GO:0008150,GO:0048519,GO:0048583,GO:0048585,GO:0050789,GO:0065007,GO:0080134,GO:1903034,GO:1903035	biological_process,negative regulation of biological process,regulation of response to stimulus,negative regulation of response to stimulus,regulation of biological process,biological regulation,regulation of response to stress,regulation of response to wounding,negative regulation of response to wounding	-
					chr1	14035897	14035992	G	T	23.7942	3.26498	26.9192	2.84089	ANN=T	5_prime_UTR_variant	MODIFIER	CLUMA_CG022477	CLUMA_CG022477-RA	GO:0008150,GO:0048519,GO:0048583,GO:0048585,GO:0050789,GO:0065007,GO:0080134,GO:1903034,GO:1903035	biological_process,negative regulation of biological process,regulation of response to stimulus,negative regulation of response to stimulus,regulation of biological process,biological regulation,regulation of response to stress,regulation of response to wounding,negative regulation of response to wounding	-
					chr1	14035907	14036002	C	A	21.3867	3.62132	25.5283	2.61276	ANN=A	5_prime_UTR_variant	MODIFIER	CLUMA_CG022477	CLUMA_CG022477-RA	GO:0008150,GO:0048519,GO:0048583,GO:0048585,GO:0050789,GO:0065007,GO:0080134,GO:1903034,GO:1903035	biological_process,negative regulation of biological process,regulation of response to stimulus,negative regulation of response to stimulus,regulation of biological process,biological regulation,regulation of response to stress,regulation of response to wounding,negative regulation of response to wounding	-
					chr1	14036216	14036311	C	T	23.5214	4.34761	29.1512	3.21392	ANN=T	missense_variant	MODERATE	CLUMA_CG022477	CLUMA_CG022477-RA	GO:0008150,GO:0048519,GO:0048583,GO:0048585,GO:0050789,GO:0065007,GO:0080134,GO:1903034,GO:1903035	biological_process,negative regulation of biological process,regulation of response to stimulus,negative regulation of response to stimulus,regulation of biological process,biological regulation,regulation of response to stress,regulation of response to wounding,negative regulation of response to wounding	-
					chr1	14036221	14036316	A	C	22.4964	4.17273	28.6704	3.13289	ANN=C	synonymous_variant	LOW	CLUMA_CG022477	CLUMA_CG022477-RA	GO:0008150,GO:0048519,GO:0048583,GO:0048585,GO:0050789,GO:0065007,GO:0080134,GO:1903034,GO:1903035	biological_process,negative regulation of biological process,regulation of response to stimulus,negative regulation of response to stimulus,regulation of biological process,biological regulation,regulation of response to stress,regulation of response to wounding,negative regulation of response to wounding	-
					chr1	14036239	14036334	T	C	25.8821	4.75051	30.2506	3.4005	ANN=C	synonymous_variant	LOW	CLUMA_CG022477	CLUMA_CG022477-RA	GO:0008150,GO:0048519,GO:0048583,GO:0048585,GO:0050789,GO:0065007,GO:0080134,GO:1903034,GO:1903035	biological_process,negative regulation of biological process,regulation of response to stimulus,negative regulation of response to stimulus,regulation of biological process,biological regulation,regulation of response to stress,regulation of response to wounding,negative regulation of response to wounding	-
					chr1	14036245	14036340	A	T	25.8072	4.18146	29.3732	3.25146	ANN=T	synonymous_variant	LOW	CLUMA_CG022477	CLUMA_CG022477-RA	GO:0008150,GO:0048519,GO:0048583,GO:0048585,GO:0050789,GO:0065007,GO:0080134,GO:1903034,GO:1903035	biological_process,negative regulation of biological process,regulation of response to stimulus,negative regulation of response to stimulus,regulation of biological process,biological regulation,regulation of response to stress,regulation of response to wounding,negative regulation of response to wounding	-
		CLUMA_CG002603	(sp)_putative_L-asparagise	3	chr1	14092717	14092816	A	C	30.8942	3.97047	22.8222	2.17991	ANN=C	intergenic_region	MODIFIER	CLUMA_CG002603	CLUMA_CG002603	GO:0003674,GO:0003824,GO:0004067,GO:0006082,GO:0006520,GO:0006528,GO:0006530,GO:0006807,GO:0008150,GO:0008152,GO:0009056,GO:0009063,GO:0009064,GO:0009065,GO:0009066,GO:0009068,GO:0009987,GO:0016054,GO:0016787,GO:0016810,GO:0016811,GO:0019752,GO:0032787,GO:0034641,GO:0043436,GO:0043603,GO:0044237,GO:0044238,GO:0044248,GO:0044281,GO:0044282,GO:0046395,GO:0071704,GO:0072329,GO:1901564,GO:1901565,GO:…	molecular_function,catalytic activity,asparaginase activity,organic acid metabolic process,cellular amino acid metabolic process,asparagine metabolic process,asparagine catabolic process,nitrogen compound metabolic process,biological_process,metabolic process,catabolic process,cellular amino acid catabolic process,glutamine family amino acid metabolic process,glutamine family amino acid catabolic…	-
					chr1	14092738	14092837	G	A	29.9052	3.9951	24.5719	2.45803	ANN=A	intergenic_region	MODIFIER	CLUMA_CG002603	CLUMA_CG002603	GO:0003674,GO:0003824,GO:0004067,GO:0006082,GO:0006520,GO:0006528,GO:0006530,GO:0006807,GO:0008150,GO:0008152,GO:0009056,GO:0009063,GO:0009064,GO:0009065,GO:0009066,GO:0009068,GO:0009987,GO:0016054,GO:0016787,GO:0016810,GO:0016811,GO:0019752,GO:0032787,GO:0034641,GO:0043436,GO:0043603,GO:0044237,GO:0044238,GO:0044248,GO:0044281,GO:0044282,GO:0046395,GO:0071704,GO:0072329,GO:1901564,GO:1901565,GO:…	molecular_function,catalytic activity,asparaginase activity,organic acid metabolic process,cellular amino acid metabolic process,asparagine metabolic process,asparagine catabolic process,nitrogen compound metabolic process,biological_process,metabolic process,catabolic process,cellular amino acid catabolic process,glutamine family amino acid metabolic process,glutamine family amino acid catabolic…	-
					chr1	14092946	14093045	T	C	32.1225	4.59793	26.2365	2.72849	ANN=C	intergenic_region	MODIFIER	CLUMA_CG002603	CLUMA_CG002603	GO:0003674,GO:0003824,GO:0004067,GO:0006082,GO:0006520,GO:0006528,GO:0006530,GO:0006807,GO:0008150,GO:0008152,GO:0009056,GO:0009063,GO:0009064,GO:0009065,GO:0009066,GO:0009068,GO:0009987,GO:0016054,GO:0016787,GO:0016810,GO:0016811,GO:0019752,GO:0032787,GO:0034641,GO:0043436,GO:0043603,GO:0044237,GO:0044238,GO:0044248,GO:0044281,GO:0044282,GO:0046395,GO:0071704,GO:0072329,GO:1901564,GO:1901565,GO:…	molecular_function,catalytic activity,asparaginase activity,organic acid metabolic process,cellular amino acid metabolic process,asparagine metabolic process,asparagine catabolic process,nitrogen compound metabolic process,biological_process,metabolic process,catabolic process,cellular amino acid catabolic process,glutamine family amino acid metabolic process,glutamine family amino acid catabolic…	-
		CLUMA_CG002658	(mn)_Tachykinin-like_receptor_at_86C_(TkR86C)	3	chr1	14092717	14092816	A	C	30.8942	3.97047	22.8222	2.17991	ANN=C	intergenic_region	MODIFIER	CLUMA_CG002658	CLUMA_CG002658	GO:0001653,GO:0002118,GO:0002121,GO:0003674,GO:0004888,GO:0004930,GO:0004995,GO:0005575,GO:0005623,GO:0005886,GO:0005887,GO:0007154,GO:0007165,GO:0007186,GO:0007217,GO:0007218,GO:0007610,GO:0008150,GO:0008188,GO:0008528,GO:0009987,GO:0016020,GO:0016021,GO:0023052,GO:0031224,GO:0031226,GO:0038023,GO:0044425,GO:0044459,GO:0044464,GO:0050789,GO:0050794,GO:0050896,GO:0051704,GO:0051705,GO:0051716,GO:…	peptide receptor activity,aggressive behavior,inter-male aggressive behavior,molecular_function,transmembrane signaling receptor activity,G protein-coupled receptor activity,tachykinin receptor activity,cellular_component,cell,plasma membrane,integral component of plasma membrane,cell communication,signal transduction,G protein-coupled receptor signaling pathway,tachykinin receptor signaling path…	Name for GO id(s) GO:0044425,GO:0044459,GO:0044464,GO:0051705 not found - obsolete?
					chr1	14092738	14092837	G	A	29.9052	3.9951	24.5719	2.45803	ANN=A	intergenic_region	MODIFIER	CLUMA_CG002658	CLUMA_CG002658	GO:0001653,GO:0002118,GO:0002121,GO:0003674,GO:0004888,GO:0004930,GO:0004995,GO:0005575,GO:0005623,GO:0005886,GO:0005887,GO:0007154,GO:0007165,GO:0007186,GO:0007217,GO:0007218,GO:0007610,GO:0008150,GO:0008188,GO:0008528,GO:0009987,GO:0016020,GO:0016021,GO:0023052,GO:0031224,GO:0031226,GO:0038023,GO:0044425,GO:0044459,GO:0044464,GO:0050789,GO:0050794,GO:0050896,GO:0051704,GO:0051705,GO:0051716,GO:…	peptide receptor activity,aggressive behavior,inter-male aggressive behavior,molecular_function,transmembrane signaling receptor activity,G protein-coupled receptor activity,tachykinin receptor activity,cellular_component,cell,plasma membrane,integral component of plasma membrane,cell communication,signal transduction,G protein-coupled receptor signaling pathway,tachykinin receptor signaling path…	Name for GO id(s) GO:0044425,GO:0044459,GO:0044464,GO:0051705 not found - obsolete?
					chr1	14092946	14093045	T	C	32.1225	4.59793	26.2365	2.72849	ANN=C	intergenic_region	MODIFIER	CLUMA_CG002658	CLUMA_CG002658	GO:0001653,GO:0002118,GO:0002121,GO:0003674,GO:0004888,GO:0004930,GO:0004995,GO:0005575,GO:0005623,GO:0005886,GO:0005887,GO:0007154,GO:0007165,GO:0007186,GO:0007217,GO:0007218,GO:0007610,GO:0008150,GO:0008188,GO:0008528,GO:0009987,GO:0016020,GO:0016021,GO:0023052,GO:0031224,GO:0031226,GO:0038023,GO:0044425,GO:0044459,GO:0044464,GO:0050789,GO:0050794,GO:0050896,GO:0051704,GO:0051705,GO:0051716,GO:…	peptide receptor activity,aggressive behavior,inter-male aggressive behavior,molecular_function,transmembrane signaling receptor activity,G protein-coupled receptor activity,tachykinin receptor activity,cellular_component,cell,plasma membrane,integral component of plasma membrane,cell communication,signal transduction,G protein-coupled receptor signaling pathway,tachykinin receptor signaling path…	Name for GO id(s) GO:0044425,GO:0044459,GO:0044464,GO:0051705 not found - obsolete?
		CLUMA_CG002487	(sp)_related_to_Aminopeptidase_N_CLUMA_CG002487	1	chr1	14203783	14203882	T	TA	35.4381	5.28955	25.7182	2.64369	ANN=TA	intergenic_region	MODIFIER	CLUMA_CG002487	CLUMA_CG002487	-	-	-
		CLUMA_CG002525	(mn)_alpha2-adrenergic-like_octopamine_receptor_(OctA2R)	1	chr1	14203783	14203882	T	TA	35.4381	5.28955	25.7182	2.64369	ANN=TA	intergenic_region	MODIFIER	CLUMA_CG002525	CLUMA_CG002525	GO:0003674,GO:0004888,GO:0004930,GO:0004935,GO:0005488,GO:0005575,GO:0005623,GO:0005886,GO:0005887,GO:0007154,GO:0007165,GO:0007186,GO:0007187,GO:0007188,GO:0007189,GO:0007267,GO:0008150,GO:0008227,GO:0009987,GO:0016020,GO:0016021,GO:0019932,GO:0019933,GO:0019935,GO:0023052,GO:0031224,GO:0031226,GO:0032795,GO:0035556,GO:0038023,GO:0044425,GO:0044459,GO:0044464,GO:0044877,GO:0050789,GO:0050794,GO:…	molecular_function,transmembrane signaling receptor activity,G protein-coupled receptor activity,adrenergic receptor activity,binding,cellular_component,cell,plasma membrane,integral component of plasma membrane,cell communication,signal transduction,G protein-coupled receptor signaling pathway,G protein-coupled receptor signaling pathway, coupled to cyclic nucleotide second messenger,adenylate c…	Name for GO id(s) GO:0044425,GO:0044459,GO:0044464 not found - obsolete?
		CLUMA_CG008467	(sp)_putative_Kinesin-like_protein_KIF19	1	chr1	15548790	15548892	A	AG	27.2998	3.61714	22.7356	2.16633	ANN=AG	intergenic_region	MODIFIER	CLUMA_CG008467	CLUMA_CG008467	GO:0003674,GO:0003774,GO:0003777,GO:0003824,GO:0005575,GO:0005622,GO:0005623,GO:0005856,GO:0005871,GO:0005875,GO:0006928,GO:0007017,GO:0007018,GO:0008150,GO:0009987,GO:0015630,GO:0016462,GO:0016787,GO:0016817,GO:0016818,GO:0016887,GO:0017111,GO:0032991,GO:0043226,GO:0043228,GO:0043229,GO:0043232,GO:0044422,GO:0044424,GO:0044430,GO:0044446,GO:0044464	molecular_function,motor activity,microtubule motor activity,catalytic activity,cellular_component,intracellular,cell,cytoskeleton,kinesin complex,microtubule associated complex,movement of cell or subcellular component,microtubule-based process,microtubule-based movement,biological_process,cellular process,microtubule cytoskeleton,pyrophosphatase activity,hydrolase activity,hydrolase activity, a…	Name for GO id(s) GO:0044422,GO:0044424,GO:0044430,GO:0044446,GO:0044464 not found - obsolete?
		CLUMA_CG008468	(sp)_similar_to_Bone_morphogenetic_protein_5	1	chr1	15548790	15548892	A	AG	27.2998	3.61714	22.7356	2.16633	ANN=AG	intergenic_region	MODIFIER	CLUMA_CG008468	CLUMA_CG008468	GO:0001932,GO:0001934,GO:0003674,GO:0005102,GO:0005125,GO:0005126,GO:0005160,GO:0005488,GO:0005515,GO:0005575,GO:0005576,GO:0005615,GO:0006355,GO:0006357,GO:0007154,GO:0007165,GO:0007166,GO:0007167,GO:0007178,GO:0007179,GO:0008150,GO:0009719,GO:0009889,GO:0009893,GO:0009966,GO:0009967,GO:0009987,GO:0010033,GO:0010468,GO:0010469,GO:0010556,GO:0010562,GO:0010604,GO:0010646,GO:0010647,GO:0010862,GO:…	regulation of protein phosphorylation,positive regulation of protein phosphorylation,molecular_function,signaling receptor binding,cytokine activity,cytokine receptor binding,transforming growth factor beta receptor binding,binding,protein binding,cellular_component,extracellular region,extracellular space,regulation of transcription, DNA-templated,regulation of transcription by RNA polymerase II…	Name for GO id(s) GO:0044421,GO:0044456 not found - obsolete?
		CLUMA_CG008454	CLUMA_CG008454	1	chr1	15582948	15583050	A	C	25.7114	3.84722	21.9509	2.04403	ANN=C	missense_variant	MODERATE	CLUMA_CG008454	CLUMA_CG008454-RA	-	-	-
		CLUMA_CG008386	(mn)_Tachykinin-like_receptor_at_99D_(TkR99D)	1	chr1	15792297	15792400	G	A	31.269	5.70511	28.4861	3.10193	ANN=A	intergenic_region	MODIFIER	CLUMA_CG008386	CLUMA_CG008386	GO:0001653,GO:0003008,GO:0003674,GO:0004888,GO:0004930,GO:0004995,GO:0005575,GO:0005623,GO:0005886,GO:0005887,GO:0007154,GO:0007165,GO:0007186,GO:0007217,GO:0007218,GO:0007600,GO:0007606,GO:0007608,GO:0007610,GO:0007635,GO:0008150,GO:0008188,GO:0008528,GO:0009593,GO:0009987,GO:0010646,GO:0010648,GO:0016020,GO:0016021,GO:0023051,GO:0023052,GO:0023057,GO:0031224,GO:0031226,GO:0031644,GO:0031646,GO:…	peptide receptor activity,system process,molecular_function,transmembrane signaling receptor activity,G protein-coupled receptor activity,tachykinin receptor activity,cellular_component,cell,plasma membrane,integral component of plasma membrane,cell communication,signal transduction,G protein-coupled receptor signaling pathway,tachykinin receptor signaling pathway,neuropeptide signaling pathway,s…	Name for GO id(s) GO:0044425,GO:0044459,GO:0044464 not found - obsolete?
		CLUMA_CG008382	CLUMA_CG008382_pseudogene	2	chr1	15792297	15792400	G	A	31.269	5.70511	28.4861	3.10193	ANN=A	intergenic_region	MODIFIER	CLUMA_CG008382	CLUMA_CG008382	-	-	-
					chr1	15794346	15794449	C	T	23.4295	3.35074	39.0711	4.95135	ANN=T	non_coding_transcript_exon_variant	MODIFIER	CLUMA_CG008382	CLUMA_CG008382-RA	-	-	-
		CLUMA_CG008305	(sp)_putative_Inhibitory_POU_protein	1	chr1	16054420	16054525	G	A	24.0341	4.33609	28.0023	3.0209	ANN=A	3_prime_UTR_variant	MODIFIER	CLUMA_CG008305	CLUMA_CG008305-RF	GO:0000902,GO:0000904,GO:0003008,GO:0003674,GO:0003700,GO:0003712,GO:0003714,GO:0005575,GO:0005622,GO:0005623,GO:0005634,GO:0006355,GO:0006357,GO:0006928,GO:0006935,GO:0007275,GO:0007399,GO:0007409,GO:0007411,GO:0007600,GO:0007606,GO:0007608,GO:0007610,GO:0007626,GO:0007630,GO:0007635,GO:0007636,GO:0008037,GO:0008038,GO:0008039,GO:0008150,GO:0008344,GO:0009593,GO:0009605,GO:0009653,GO:0009889,GO:…	cell morphogenesis,cell morphogenesis involved in differentiation,system process,molecular_function,DNA-binding transcription factor activity,transcription coregulator activity,transcription corepressor activity,cellular_component,intracellular,cell,nucleus,regulation of transcription, DNA-templated,regulation of transcription by RNA polymerase II,movement of cell or subcellular component,chemota…	Name for GO id(s) GO:0044424,GO:0044464 not found - obsolete?
		CLUMA_CG008252	(mn)_Calcineurin_A_at_14F_(Ca-14F)	1	chr1	16275147	16275252	A	G	21.4421	3.48588	22.6125	2.14704	ANN=G	3_prime_UTR_variant	MODIFIER	CLUMA_CG008252	CLUMA_CG008252-RC	-	-	-
		CLUMA_CG020824	(mn)_period_(per)	14	chr1	17280571	17280680	T	A	25.7364	3.66937	41.9386	5.47204	ANN=A	intron_variant	MODIFIER	CLUMA_CG020824	CLUMA_CG020824-RA	GO:0000003,GO:0000122,GO:0001306,GO:0001659,GO:0001932,GO:0003008,GO:0003674,GO:0003712,GO:0003714,GO:0005488,GO:0005515,GO:0005575,GO:0005622,GO:0005623,GO:0005634,GO:0005737,GO:0006355,GO:0006357,GO:0006950,GO:0006979,GO:0007275,GO:0007562,GO:0007568,GO:0007571,GO:0007610,GO:0007611,GO:0007613,GO:0007616,GO:0007617,GO:0007618,GO:0007619,GO:0007620,GO:0007622,GO:0007623,GO:0007626,GO:0008049,GO:…	reproduction,negative regulation of transcription by RNA polymerase II,age-dependent response to oxidative stress,temperature homeostasis,regulation of protein phosphorylation,system process,molecular_function,transcription coregulator activity,transcription corepressor activity,binding,protein binding,cellular_component,intracellular,cell,nucleus,cytoplasm,regulation of transcription, DNA-templa…	Name for GO id(s) GO:0044424,GO:0044464 not found - obsolete?
					chr1	17280598	17280707	C	A	25.8267	4.33263	51.701	7.28831	ANN=A	intron_variant	MODIFIER	CLUMA_CG020824	CLUMA_CG020824-RA	GO:0000003,GO:0000122,GO:0001306,GO:0001659,GO:0001932,GO:0003008,GO:0003674,GO:0003712,GO:0003714,GO:0005488,GO:0005515,GO:0005575,GO:0005622,GO:0005623,GO:0005634,GO:0005737,GO:0006355,GO:0006357,GO:0006950,GO:0006979,GO:0007275,GO:0007562,GO:0007568,GO:0007571,GO:0007610,GO:0007611,GO:0007613,GO:0007616,GO:0007617,GO:0007618,GO:0007619,GO:0007620,GO:0007622,GO:0007623,GO:0007626,GO:0008049,GO:…	reproduction,negative regulation of transcription by RNA polymerase II,age-dependent response to oxidative stress,temperature homeostasis,regulation of protein phosphorylation,system process,molecular_function,transcription coregulator activity,transcription corepressor activity,binding,protein binding,cellular_component,intracellular,cell,nucleus,cytoplasm,regulation of transcription, DNA-templa…	Name for GO id(s) GO:0044424,GO:0044464 not found - obsolete?
					chr1	17280605	17280714	G	A	23.4079	3.84865	44.3949	5.92316	ANN=A	intron_variant	MODIFIER	CLUMA_CG020824	CLUMA_CG020824-RA	GO:0000003,GO:0000122,GO:0001306,GO:0001659,GO:0001932,GO:0003008,GO:0003674,GO:0003712,GO:0003714,GO:0005488,GO:0005515,GO:0005575,GO:0005622,GO:0005623,GO:0005634,GO:0005737,GO:0006355,GO:0006357,GO:0006950,GO:0006979,GO:0007275,GO:0007562,GO:0007568,GO:0007571,GO:0007610,GO:0007611,GO:0007613,GO:0007616,GO:0007617,GO:0007618,GO:0007619,GO:0007620,GO:0007622,GO:0007623,GO:0007626,GO:0008049,GO:…	reproduction,negative regulation of transcription by RNA polymerase II,age-dependent response to oxidative stress,temperature homeostasis,regulation of protein phosphorylation,system process,molecular_function,transcription coregulator activity,transcription corepressor activity,binding,protein binding,cellular_component,intracellular,cell,nucleus,cytoplasm,regulation of transcription, DNA-templa…	Name for GO id(s) GO:0044424,GO:0044464 not found - obsolete?
					chr1	17280822	17280931	AT	A	21.3495	3.72258	40.87	5.2772	ANN=A	intron_variant	MODIFIER	CLUMA_CG020824	CLUMA_CG020824-RA	GO:0000003,GO:0000122,GO:0001306,GO:0001659,GO:0001932,GO:0003008,GO:0003674,GO:0003712,GO:0003714,GO:0005488,GO:0005515,GO:0005575,GO:0005622,GO:0005623,GO:0005634,GO:0005737,GO:0006355,GO:0006357,GO:0006950,GO:0006979,GO:0007275,GO:0007562,GO:0007568,GO:0007571,GO:0007610,GO:0007611,GO:0007613,GO:0007616,GO:0007617,GO:0007618,GO:0007619,GO:0007620,GO:0007622,GO:0007623,GO:0007626,GO:0008049,GO:…	reproduction,negative regulation of transcription by RNA polymerase II,age-dependent response to oxidative stress,temperature homeostasis,regulation of protein phosphorylation,system process,molecular_function,transcription coregulator activity,transcription corepressor activity,binding,protein binding,cellular_component,intracellular,cell,nucleus,cytoplasm,regulation of transcription, DNA-templa…	Name for GO id(s) GO:0044424,GO:0044464 not found - obsolete?
					chr1	17280910	17281019	G	A	26.3109	4.06449	46.2807	6.27238	ANN=A	intron_variant	MODIFIER	CLUMA_CG020824	CLUMA_CG020824-RA	GO:0000003,GO:0000122,GO:0001306,GO:0001659,GO:0001932,GO:0003008,GO:0003674,GO:0003712,GO:0003714,GO:0005488,GO:0005515,GO:0005575,GO:0005622,GO:0005623,GO:0005634,GO:0005737,GO:0006355,GO:0006357,GO:0006950,GO:0006979,GO:0007275,GO:0007562,GO:0007568,GO:0007571,GO:0007610,GO:0007611,GO:0007613,GO:0007616,GO:0007617,GO:0007618,GO:0007619,GO:0007620,GO:0007622,GO:0007623,GO:0007626,GO:0008049,GO:…	reproduction,negative regulation of transcription by RNA polymerase II,age-dependent response to oxidative stress,temperature homeostasis,regulation of protein phosphorylation,system process,molecular_function,transcription coregulator activity,transcription corepressor activity,binding,protein binding,cellular_component,intracellular,cell,nucleus,cytoplasm,regulation of transcription, DNA-templa…	Name for GO id(s) GO:0044424,GO:0044464 not found - obsolete?
					chr1	17280961	17281070	A	G	27.6354	4.33399	51.8274	7.31221	ANN=G	intron_variant	MODIFIER	CLUMA_CG020824	CLUMA_CG020824-RA	GO:0000003,GO:0000122,GO:0001306,GO:0001659,GO:0001932,GO:0003008,GO:0003674,GO:0003712,GO:0003714,GO:0005488,GO:0005515,GO:0005575,GO:0005622,GO:0005623,GO:0005634,GO:0005737,GO:0006355,GO:0006357,GO:0006950,GO:0006979,GO:0007275,GO:0007562,GO:0007568,GO:0007571,GO:0007610,GO:0007611,GO:0007613,GO:0007616,GO:0007617,GO:0007618,GO:0007619,GO:0007620,GO:0007622,GO:0007623,GO:0007626,GO:0008049,GO:…	reproduction,negative regulation of transcription by RNA polymerase II,age-dependent response to oxidative stress,temperature homeostasis,regulation of protein phosphorylation,system process,molecular_function,transcription coregulator activity,transcription corepressor activity,binding,protein binding,cellular_component,intracellular,cell,nucleus,cytoplasm,regulation of transcription, DNA-templa…	Name for GO id(s) GO:0044424,GO:0044464 not found - obsolete?
					chr1	17280989	17281098	A	G	28.9246	4.20909	47.3559	6.47252	ANN=G	intron_variant	MODIFIER	CLUMA_CG020824	CLUMA_CG020824-RA	GO:0000003,GO:0000122,GO:0001306,GO:0001659,GO:0001932,GO:0003008,GO:0003674,GO:0003712,GO:0003714,GO:0005488,GO:0005515,GO:0005575,GO:0005622,GO:0005623,GO:0005634,GO:0005737,GO:0006355,GO:0006357,GO:0006950,GO:0006979,GO:0007275,GO:0007562,GO:0007568,GO:0007571,GO:0007610,GO:0007611,GO:0007613,GO:0007616,GO:0007617,GO:0007618,GO:0007619,GO:0007620,GO:0007622,GO:0007623,GO:0007626,GO:0008049,GO:…	reproduction,negative regulation of transcription by RNA polymerase II,age-dependent response to oxidative stress,temperature homeostasis,regulation of protein phosphorylation,system process,molecular_function,transcription coregulator activity,transcription corepressor activity,binding,protein binding,cellular_component,intracellular,cell,nucleus,cytoplasm,regulation of transcription, DNA-templa…	Name for GO id(s) GO:0044424,GO:0044464 not found - obsolete?
					chr1	17281158	17281267	A	T	26.5597	4.36551	51.6397	7.27674	ANN=T	5_prime_UTR_variant	MODIFIER	CLUMA_CG020824	CLUMA_CG020824-RB	GO:0000003,GO:0000122,GO:0001306,GO:0001659,GO:0001932,GO:0003008,GO:0003674,GO:0003712,GO:0003714,GO:0005488,GO:0005515,GO:0005575,GO:0005622,GO:0005623,GO:0005634,GO:0005737,GO:0006355,GO:0006357,GO:0006950,GO:0006979,GO:0007275,GO:0007562,GO:0007568,GO:0007571,GO:0007610,GO:0007611,GO:0007613,GO:0007616,GO:0007617,GO:0007618,GO:0007619,GO:0007620,GO:0007622,GO:0007623,GO:0007626,GO:0008049,GO:…	reproduction,negative regulation of transcription by RNA polymerase II,age-dependent response to oxidative stress,temperature homeostasis,regulation of protein phosphorylation,system process,molecular_function,transcription coregulator activity,transcription corepressor activity,binding,protein binding,cellular_component,intracellular,cell,nucleus,cytoplasm,regulation of transcription, DNA-templa…	Name for GO id(s) GO:0044424,GO:0044464 not found - obsolete?
					chr1	17281507	17281616	C	G	26.0639	4.79977	41.6569	5.42058	ANN=G	5_prime_UTR_variant	MODIFIER	CLUMA_CG020824	CLUMA_CG020824-RA	GO:0000003,GO:0000122,GO:0001306,GO:0001659,GO:0001932,GO:0003008,GO:0003674,GO:0003712,GO:0003714,GO:0005488,GO:0005515,GO:0005575,GO:0005622,GO:0005623,GO:0005634,GO:0005737,GO:0006355,GO:0006357,GO:0006950,GO:0006979,GO:0007275,GO:0007562,GO:0007568,GO:0007571,GO:0007610,GO:0007611,GO:0007613,GO:0007616,GO:0007617,GO:0007618,GO:0007619,GO:0007620,GO:0007622,GO:0007623,GO:0007626,GO:0008049,GO:…	reproduction,negative regulation of transcription by RNA polymerase II,age-dependent response to oxidative stress,temperature homeostasis,regulation of protein phosphorylation,system process,molecular_function,transcription coregulator activity,transcription corepressor activity,binding,protein binding,cellular_component,intracellular,cell,nucleus,cytoplasm,regulation of transcription, DNA-templa…	Name for GO id(s) GO:0044424,GO:0044464 not found - obsolete?
					chr1	17281861	17281970	T	A	24.3025	4.26294	40.1769	5.15133	ANN=A	intergenic_region	MODIFIER	CLUMA_CG020824	CLUMA_CG020824	GO:0000003,GO:0000122,GO:0001306,GO:0001659,GO:0001932,GO:0003008,GO:0003674,GO:0003712,GO:0003714,GO:0005488,GO:0005515,GO:0005575,GO:0005622,GO:0005623,GO:0005634,GO:0005737,GO:0006355,GO:0006357,GO:0006950,GO:0006979,GO:0007275,GO:0007562,GO:0007568,GO:0007571,GO:0007610,GO:0007611,GO:0007613,GO:0007616,GO:0007617,GO:0007618,GO:0007619,GO:0007620,GO:0007622,GO:0007623,GO:0007626,GO:0008049,GO:…	reproduction,negative regulation of transcription by RNA polymerase II,age-dependent response to oxidative stress,temperature homeostasis,regulation of protein phosphorylation,system process,molecular_function,transcription coregulator activity,transcription corepressor activity,binding,protein binding,cellular_component,intracellular,cell,nucleus,cytoplasm,regulation of transcription, DNA-templa…	Name for GO id(s) GO:0044424,GO:0044464 not found - obsolete?
					chr1	17282358	17282467	A	T	20.6765	3.45001	32.6599	3.81522	ANN=T	intergenic_region	MODIFIER	CLUMA_CG020824	CLUMA_CG020824	GO:0000003,GO:0000122,GO:0001306,GO:0001659,GO:0001932,GO:0003008,GO:0003674,GO:0003712,GO:0003714,GO:0005488,GO:0005515,GO:0005575,GO:0005622,GO:0005623,GO:0005634,GO:0005737,GO:0006355,GO:0006357,GO:0006950,GO:0006979,GO:0007275,GO:0007562,GO:0007568,GO:0007571,GO:0007610,GO:0007611,GO:0007613,GO:0007616,GO:0007617,GO:0007618,GO:0007619,GO:0007620,GO:0007622,GO:0007623,GO:0007626,GO:0008049,GO:…	reproduction,negative regulation of transcription by RNA polymerase II,age-dependent response to oxidative stress,temperature homeostasis,regulation of protein phosphorylation,system process,molecular_function,transcription coregulator activity,transcription corepressor activity,binding,protein binding,cellular_component,intracellular,cell,nucleus,cytoplasm,regulation of transcription, DNA-templa…	Name for GO id(s) GO:0044424,GO:0044464 not found - obsolete?
					chr1	17282713	17282822	G	GA	24.8456	2.88345	65.0502	9.85058	ANN=GA	intergenic_region	MODIFIER	CLUMA_CG020824	CLUMA_CG020824	GO:0000003,GO:0000122,GO:0001306,GO:0001659,GO:0001932,GO:0003008,GO:0003674,GO:0003712,GO:0003714,GO:0005488,GO:0005515,GO:0005575,GO:0005622,GO:0005623,GO:0005634,GO:0005737,GO:0006355,GO:0006357,GO:0006950,GO:0006979,GO:0007275,GO:0007562,GO:0007568,GO:0007571,GO:0007610,GO:0007611,GO:0007613,GO:0007616,GO:0007617,GO:0007618,GO:0007619,GO:0007620,GO:0007622,GO:0007623,GO:0007626,GO:0008049,GO:…	reproduction,negative regulation of transcription by RNA polymerase II,age-dependent response to oxidative stress,temperature homeostasis,regulation of protein phosphorylation,system process,molecular_function,transcription coregulator activity,transcription corepressor activity,binding,protein binding,cellular_component,intracellular,cell,nucleus,cytoplasm,regulation of transcription, DNA-templa…	Name for GO id(s) GO:0044424,GO:0044464 not found - obsolete?
					chr1	17283187	17283296	TA	T	31.6353	4.54531	66.3127	10.0964	ANN=T	intergenic_region	MODIFIER	CLUMA_CG020824	CLUMA_CG020824	GO:0000003,GO:0000122,GO:0001306,GO:0001659,GO:0001932,GO:0003008,GO:0003674,GO:0003712,GO:0003714,GO:0005488,GO:0005515,GO:0005575,GO:0005622,GO:0005623,GO:0005634,GO:0005737,GO:0006355,GO:0006357,GO:0006950,GO:0006979,GO:0007275,GO:0007562,GO:0007568,GO:0007571,GO:0007610,GO:0007611,GO:0007613,GO:0007616,GO:0007617,GO:0007618,GO:0007619,GO:0007620,GO:0007622,GO:0007623,GO:0007626,GO:0008049,GO:…	reproduction,negative regulation of transcription by RNA polymerase II,age-dependent response to oxidative stress,temperature homeostasis,regulation of protein phosphorylation,system process,molecular_function,transcription coregulator activity,transcription corepressor activity,binding,protein binding,cellular_component,intracellular,cell,nucleus,cytoplasm,regulation of transcription, DNA-templa…	Name for GO id(s) GO:0044424,GO:0044464 not found - obsolete?
					chr1	17283462	17283571	T	A	21.4127	3.65905	48.2912	6.64721	ANN=A	intergenic_region	MODIFIER	CLUMA_CG020824	CLUMA_CG020824	GO:0000003,GO:0000122,GO:0001306,GO:0001659,GO:0001932,GO:0003008,GO:0003674,GO:0003712,GO:0003714,GO:0005488,GO:0005515,GO:0005575,GO:0005622,GO:0005623,GO:0005634,GO:0005737,GO:0006355,GO:0006357,GO:0006950,GO:0006979,GO:0007275,GO:0007562,GO:0007568,GO:0007571,GO:0007610,GO:0007611,GO:0007613,GO:0007616,GO:0007617,GO:0007618,GO:0007619,GO:0007620,GO:0007622,GO:0007623,GO:0007626,GO:0008049,GO:…	reproduction,negative regulation of transcription by RNA polymerase II,age-dependent response to oxidative stress,temperature homeostasis,regulation of protein phosphorylation,system process,molecular_function,transcription coregulator activity,transcription corepressor activity,binding,protein binding,cellular_component,intracellular,cell,nucleus,cytoplasm,regulation of transcription, DNA-templa…	Name for GO id(s) GO:0044424,GO:0044464 not found - obsolete?
		CLUMA_CG002364	(mn)_pickpocket_CLUMA_CG002364	5	chr1	17281861	17281970	T	A	24.3025	4.26294	40.1769	5.15133	ANN=A	intergenic_region	MODIFIER	CLUMA_CG002364	CLUMA_CG002364	-	-	-
					chr1	17282358	17282467	A	T	20.6765	3.45001	32.6599	3.81522	ANN=T	intergenic_region	MODIFIER	CLUMA_CG002364	CLUMA_CG002364	-	-	-
					chr1	17282713	17282822	G	GA	24.8456	2.88345	65.0502	9.85058	ANN=GA	intergenic_region	MODIFIER	CLUMA_CG002364	CLUMA_CG002364	-	-	-
					chr1	17283187	17283296	TA	T	31.6353	4.54531	66.3127	10.0964	ANN=T	intergenic_region	MODIFIER	CLUMA_CG002364	CLUMA_CG002364	-	-	-
					chr1	17283462	17283571	T	A	21.4127	3.65905	48.2912	6.64721	ANN=A	intergenic_region	MODIFIER	CLUMA_CG002364	CLUMA_CG002364	-	-	-
		CLUMA_CG002366	(sp)_putative_Cystinosin_homolog	1	chr1	17291214	17291323	G	A	20.5289	3.57243	23.8829	2.34772	ANN=A	3_prime_UTR_variant	MODIFIER	CLUMA_CG002366	CLUMA_CG002366-RB	GO:0000099,GO:0000101,GO:0000323,GO:0003333,GO:0003674,GO:0005215,GO:0005342,GO:0005575,GO:0005622,GO:0005623,GO:0005737,GO:0005764,GO:0005765,GO:0005773,GO:0005774,GO:0006810,GO:0006811,GO:0006820,GO:0006865,GO:0008150,GO:0008509,GO:0008514,GO:0015075,GO:0015171,GO:0015179,GO:0015184,GO:0015318,GO:0015711,GO:0015804,GO:0015807,GO:0015811,GO:0015849,GO:0016020,GO:0022857,GO:0031090,GO:0034220,GO:…	sulfur amino acid transmembrane transporter activity,sulfur amino acid transport,lytic vacuole,amino acid transmembrane transport,molecular_function,transporter activity,organic acid transmembrane transporter activity,cellular_component,intracellular,cell,cytoplasm,lysosome,lysosomal membrane,vacuole,vacuolar membrane,transport,ion transport,anion transport,amino acid transport,biological_process…	Name for GO id(s) GO:0044422,GO:0044424,GO:0044437,GO:0044444,GO:0044446,GO:0044464 not found - obsolete?
		CLUMA_CG002460	CLUMA_CG002460	5	chr1	17675038	17675151	C	T	20.939	3.77245	23.3592	2.26456	ANN=T	intergenic_region	MODIFIER	CLUMA_CG002460	CLUMA_CG002460	-	-	-
					chr1	17675039	17675152	T	A	20.9677	3.5872	24.1163	2.38498	ANN=A	intergenic_region	MODIFIER	CLUMA_CG002460	CLUMA_CG002460	-	-	-
					chr1	17675043	17675156	C	T	21.025	2.802	23.1707	2.23477	ANN=T	intergenic_region	MODIFIER	CLUMA_CG002460	CLUMA_CG002460	-	-	-
					chr1	17676703	17676816	G	T	23.5023	3.58344	23.9246	2.35437	ANN=T	intergenic_region	MODIFIER	CLUMA_CG002460	CLUMA_CG002460	-	-	-
					chr1	17676854	17676967	G	C	23.4592	3.68731	27.6228	2.95761	ANN=C	intergenic_region	MODIFIER	CLUMA_CG002460	CLUMA_CG002460	-	-	-
		CLUMA_CG002472	CLUMA_CG002472	2	chr1	17676703	17676816	G	T	23.5023	3.58344	23.9246	2.35437	ANN=T	intergenic_region	MODIFIER	CLUMA_CG002472	CLUMA_CG002472	-	-	-
					chr1	17676854	17676967	G	C	23.4592	3.68731	27.6228	2.95761	ANN=C	intergenic_region	MODIFIER	CLUMA_CG002472	CLUMA_CG002472	-	-	-
		CLUMA_CG002356	CLUMA_CG002356	3	chr1	17675038	17675151	C	T	20.939	3.77245	23.3592	2.26456	ANN=T	intergenic_region	MODIFIER	CLUMA_CG002356	CLUMA_CG002356	-	-	-
					chr1	17675039	17675152	T	A	20.9677	3.5872	24.1163	2.38498	ANN=A	intergenic_region	MODIFIER	CLUMA_CG002356	CLUMA_CG002356	-	-	-
					chr1	17675043	17675156	C	T	21.025	2.802	23.1707	2.23477	ANN=T	intergenic_region	MODIFIER	CLUMA_CG002356	CLUMA_CG002356	-	-	-
		CLUMA_CG008012	(sp)_putative_D_topoisomerase_1	1	chr1	18096171	18096284	T	G	21.4251	4.76162	27.2882	2.90199	ANN=G	intergenic_region	MODIFIER	CLUMA_CG008012	CLUMA_CG008012	-	-	-
		CLUMA_CG008016	(sp)_putative_Homeobox_protein_ceh-9	1	chr1	18096171	18096284	T	G	21.4251	4.76162	27.2882	2.90199	ANN=G	intergenic_region	MODIFIER	CLUMA_CG008016	CLUMA_CG008016	-	-	-
		CLUMA_CG008153	(sp)_putative_THO_complex_subunit_3	1	chr1	18560694	18560810	T	A	27.2503	4.50252	34.2227	4.0881	ANN=A	intergenic_region	MODIFIER	CLUMA_CG008153	CLUMA_CG008153	GO:0000346,GO:0000347,GO:0000445,GO:0005575,GO:0005622,GO:0005623,GO:0005634,GO:0006403,GO:0006405,GO:0006406,GO:0006611,GO:0006810,GO:0006886,GO:0006913,GO:0008104,GO:0008150,GO:0008152,GO:0010467,GO:0015031,GO:0015833,GO:0015931,GO:0031503,GO:0032991,GO:0033036,GO:0034613,GO:0042886,GO:0043170,GO:0043226,GO:0043227,GO:0043229,GO:0043231,GO:0044422,GO:0044424,GO:0044428,GO:0044446,GO:0044464,GO:…	transcription export complex,THO complex,THO complex part of transcription export complex,cellular_component,intracellular,cell,nucleus,RNA localization,RNA export from nucleus,mRNA export from nucleus,protein export from nucleus,transport,intracellular protein transport,nucleocytoplasmic transport,protein localization,biological_process,metabolic process,gene expression,protein transport,peptide…	Name for GO id(s) GO:0044422,GO:0044424,GO:0044428,GO:0044446,GO:0044464 not found - obsolete?
		CLUMA_CG008154	(mn)_Odorant_receptor_26_(OR26)	1	chr1	18560694	18560810	T	A	27.2503	4.50252	34.2227	4.0881	ANN=A	intergenic_region	MODIFIER	CLUMA_CG008154	CLUMA_CG008154	-	-	-
		CLUMA_CG022115	(sp)_putative_ETS-like_protein_pointed	1	chr1	18678499	18678617	A	G	33.1932	5.34468	29.4867	3.27067	ANN=G	intron_variant	MODIFIER	CLUMA_CG022115	CLUMA_CG022115-RC	GO:0000003,GO:0000578,GO:0000981,GO:0001067,GO:0001654,GO:0001655,GO:0001667,GO:0001736,GO:0001738,GO:0001742,GO:0001745,GO:0001751,GO:0001752,GO:0001754,GO:0001763,GO:0002009,GO:0002064,GO:0002065,GO:0002066,GO:0002165,GO:0002682,GO:0003002,GO:0003006,GO:0003674,GO:0003676,GO:0003677,GO:0003700,GO:0005488,GO:0005515,GO:0005575,GO:0005622,GO:0005623,GO:0005634,GO:0006355,GO:0006357,GO:0006928,GO:…	reproduction,embryonic axis specification,DNA-binding transcription factor activity, RNA polymerase II-specific,regulatory region nucleic acid binding,eye development,urogenital system development,ameboidal-type cell migration,establishment of planar polarity,morphogenesis of a polarized epithelium,oenocyte differentiation,compound eye morphogenesis,compound eye photoreceptor cell differentiation…	Name for GO id(s) GO:0044212,GO:0044424,GO:0044464 not found - obsolete?
		CLUMA_CG022165	(sp)_putative_Protein_THEM6	1	chr1	18551698	18551814	AT	A	22.6745	4.43412	50.1577	6.99734	ANN=A	intron_variant	MODIFIER	CLUMA_CG022165	CLUMA_CG022165-RA	-	-	-
		CLUMA_CG018266	(sp)_similar_to_N-acetylgalactosaminyltransferase_4_CLUMA_CG018266	1	chr1	19600952	19601080	C	A	23.4084	3.21484	22.2193	2.08569	ANN=A	synonymous_variant	LOW	CLUMA_CG018266	CLUMA_CG018266-RA	-	-	-
		CLUMA_CG018050	CLUMA_CG018050	1	chr1	21187379	21187515	C	A	20.9803	4.84976	32.1253	3.72253	ANN=A	intergenic_region	MODIFIER	CLUMA_CG018050	CLUMA_CG018050	-	-	-
		CLUMA_CG023759	(mn)_Nicotinic_acetylcholine_receptor_beta_subunit_2.2_(ChRbeta2.2)	1	chr1	21187379	21187515	C	A	20.9803	4.84976	32.1253	3.72253	ANN=A	intergenic_region	MODIFIER	CLUMA_CG023759	CLUMA_CG023759	GO:0003008,GO:0003674,GO:0005215,GO:0005216,GO:0005230,GO:0005231,GO:0005261,GO:0005575,GO:0005623,GO:0005886,GO:0005887,GO:0005892,GO:0006810,GO:0006811,GO:0006812,GO:0007154,GO:0007165,GO:0007166,GO:0007267,GO:0007268,GO:0007271,GO:0008150,GO:0008324,GO:0009636,GO:0009987,GO:0015075,GO:0015267,GO:0015276,GO:0015318,GO:0016020,GO:0016021,GO:0017085,GO:0022803,GO:0022824,GO:0022834,GO:0022835,GO:…	system process,molecular_function,transporter activity,ion channel activity,extracellular ligand-gated ion channel activity,excitatory extracellular ligand-gated ion channel activity,cation channel activity,cellular_component,cell,plasma membrane,integral component of plasma membrane,acetylcholine-gated channel complex,transport,ion transport,cation transport,cell communication,signal transductio…	Name for GO id(s) GO:0022838,GO:0044425,GO:0044459,GO:0044464 not found - obsolete?
		CLUMA_CG020184	(sp)_putative_Dynein_regulatory_complex_protein_1_homolog	1	chr1	25417203	25417372	C	CT	24.5887	4.59616	24.0279	2.37086	ANN=CT	intergenic_region	MODIFIER	CLUMA_CG020184	CLUMA_CG020184	-	-	-
		CLUMA_CG020186	(pfam)_DUF4790_domain_containing_protein	1	chr1	25417203	25417372	C	CT	24.5887	4.59616	24.0279	2.37086	ANN=CT	intergenic_region	MODIFIER	CLUMA_CG020186	CLUMA_CG020186	-	-	-
		CLUMA_CG020191	(sp)_putative_Putative_laccase-17	1	chr1	25443146	25443315	A	AT	21.0809	3.72585	23.6772	2.31498	ANN=AT	splice_region_variant&intron_variant	LOW	CLUMA_CG020191	CLUMA_CG020191-RA	-	-	-
		CLUMA_CG020203	(sp)_putative_Complexin	10	chr1	25503605	25503774	C	T	22.0903	2.71034	22.5329	2.13459	ANN=T	3_prime_UTR_variant	MODIFIER	CLUMA_CG020203	CLUMA_CG020203-RA	-	-	-
					chr1	25505409	25505578	GTGCATTATA	G	27.9185	4.0888	30.1117	3.37682	ANN=G	intron_variant	MODIFIER	CLUMA_CG020203	CLUMA_CG020203-RA	-	-	-
					chr1	25506786	25506955	G	C	24.5233	4.51138	42.4959	5.574	ANN=C	intron_variant	MODIFIER	CLUMA_CG020203	CLUMA_CG020203-RA	-	-	-
					chr1	25508199	25508368	ATACC	A	72.5744	8.40177	43.6244	5.78118	ANN=A	5_prime_UTR_variant	MODIFIER	CLUMA_CG020203	CLUMA_CG020203-RA	-	-	-
					chr1	25508782	25508951	T	A	30.9327	3.80478	41.9426	5.47277	ANN=A	5_prime_UTR_variant	MODIFIER	CLUMA_CG020203	CLUMA_CG020203-RA	-	-	-
					chr1	25509024	25509193	T	A	65.5387	8.84716	48.5742	6.70018	ANN=A	5_prime_UTR_variant	MODIFIER	CLUMA_CG020203	CLUMA_CG020203-RA	-	-	-
					chr1	25509025	25509194	ATT	A	26.9601	4.38476	35.3859	4.29302	ANN=A	5_prime_UTR_variant	MODIFIER	CLUMA_CG020203	CLUMA_CG020203-RA	-	-	-
					chr1	25509055	25509224	C	CA	35.8664	2.58461	29.4008	3.25612	ANN=CA	5_prime_UTR_variant	MODIFIER	CLUMA_CG020203	CLUMA_CG020203-RA	-	-	-
					chr1	25509057	25509226	A	AG	72.1792	8.17355	47.5674	6.51198	ANN=AG	5_prime_UTR_variant	MODIFIER	CLUMA_CG020203	CLUMA_CG020203-RA	-	-	-
					chr1	25509066	25509235	A	G	35.3597	4.7756	37.4612	4.66214	ANN=G	5_prime_UTR_variant	MODIFIER	CLUMA_CG020203	CLUMA_CG020203-RA	-	-	-
		CLUMA_CG020204	(sp)_putative_Nuclear_pore_complex_protein_Nup133	7	chr1	25509254	25509423	A	T	76.5198	7.27341	45.0128	6.03733	ANN=T	3_prime_UTR_variant	MODIFIER	CLUMA_CG020204	CLUMA_CG020204-RA	GO:0000972,GO:0003674,GO:0005198,GO:0005575,GO:0005622,GO:0005623,GO:0005634,GO:0005635,GO:0005643,GO:0006325,GO:0006355,GO:0006403,GO:0006405,GO:0006406,GO:0006606,GO:0006611,GO:0006810,GO:0006886,GO:0006913,GO:0006996,GO:0006997,GO:0008104,GO:0008150,GO:0008152,GO:0009889,GO:0009987,GO:0010467,GO:0010468,GO:0010556,GO:0012505,GO:0015031,GO:0015833,GO:0015931,GO:0016043,GO:0017038,GO:0017056,GO:…	transcription-dependent tethering of RNA polymerase II gene DNA at nuclear periphery,molecular_function,structural molecule activity,cellular_component,intracellular,cell,nucleus,nuclear envelope,nuclear pore,chromatin organization,regulation of transcription, DNA-templated,RNA localization,RNA export from nucleus,mRNA export from nucleus,protein import into nucleus,protein export from nucleus,tr…	Name for GO id(s) GO:0044422,GO:0044424,GO:0044428,GO:0044446,GO:0044464 not found - obsolete?
					chr1	25510090	25510259	C	T	39.4095	5.27342	37.9968	4.7581	ANN=T	intron_variant	MODIFIER	CLUMA_CG020204	CLUMA_CG020204-RA	GO:0000972,GO:0003674,GO:0005198,GO:0005575,GO:0005622,GO:0005623,GO:0005634,GO:0005635,GO:0005643,GO:0006325,GO:0006355,GO:0006403,GO:0006405,GO:0006406,GO:0006606,GO:0006611,GO:0006810,GO:0006886,GO:0006913,GO:0006996,GO:0006997,GO:0008104,GO:0008150,GO:0008152,GO:0009889,GO:0009987,GO:0010467,GO:0010468,GO:0010556,GO:0012505,GO:0015031,GO:0015833,GO:0015931,GO:0016043,GO:0017038,GO:0017056,GO:…	transcription-dependent tethering of RNA polymerase II gene DNA at nuclear periphery,molecular_function,structural molecule activity,cellular_component,intracellular,cell,nucleus,nuclear envelope,nuclear pore,chromatin organization,regulation of transcription, DNA-templated,RNA localization,RNA export from nucleus,mRNA export from nucleus,protein import into nucleus,protein export from nucleus,tr…	Name for GO id(s) GO:0044422,GO:0044424,GO:0044428,GO:0044446,GO:0044464 not found - obsolete?
					chr1	25510150	25510319	C	T	80.7414	9.77175	53.8392	7.69348	ANN=T	missense_variant	MODERATE	CLUMA_CG020204	CLUMA_CG020204-RA	GO:0000972,GO:0003674,GO:0005198,GO:0005575,GO:0005622,GO:0005623,GO:0005634,GO:0005635,GO:0005643,GO:0006325,GO:0006355,GO:0006403,GO:0006405,GO:0006406,GO:0006606,GO:0006611,GO:0006810,GO:0006886,GO:0006913,GO:0006996,GO:0006997,GO:0008104,GO:0008150,GO:0008152,GO:0009889,GO:0009987,GO:0010467,GO:0010468,GO:0010556,GO:0012505,GO:0015031,GO:0015833,GO:0015931,GO:0016043,GO:0017038,GO:0017056,GO:…	transcription-dependent tethering of RNA polymerase II gene DNA at nuclear periphery,molecular_function,structural molecule activity,cellular_component,intracellular,cell,nucleus,nuclear envelope,nuclear pore,chromatin organization,regulation of transcription, DNA-templated,RNA localization,RNA export from nucleus,mRNA export from nucleus,protein import into nucleus,protein export from nucleus,tr…	Name for GO id(s) GO:0044422,GO:0044424,GO:0044428,GO:0044446,GO:0044464 not found - obsolete?
					chr1	25511504	25511673	T	G	31.6073	6.45228	29.3538	3.24816	ANN=G	synonymous_variant	LOW	CLUMA_CG020204	CLUMA_CG020204-RA	GO:0000972,GO:0003674,GO:0005198,GO:0005575,GO:0005622,GO:0005623,GO:0005634,GO:0005635,GO:0005643,GO:0006325,GO:0006355,GO:0006403,GO:0006405,GO:0006406,GO:0006606,GO:0006611,GO:0006810,GO:0006886,GO:0006913,GO:0006996,GO:0006997,GO:0008104,GO:0008150,GO:0008152,GO:0009889,GO:0009987,GO:0010467,GO:0010468,GO:0010556,GO:0012505,GO:0015031,GO:0015833,GO:0015931,GO:0016043,GO:0017038,GO:0017056,GO:…	transcription-dependent tethering of RNA polymerase II gene DNA at nuclear periphery,molecular_function,structural molecule activity,cellular_component,intracellular,cell,nucleus,nuclear envelope,nuclear pore,chromatin organization,regulation of transcription, DNA-templated,RNA localization,RNA export from nucleus,mRNA export from nucleus,protein import into nucleus,protein export from nucleus,tr…	Name for GO id(s) GO:0044422,GO:0044424,GO:0044428,GO:0044446,GO:0044464 not found - obsolete?
					chr1	25511699	25511868	C	T	51.4783	4.67178	42.2571	5.53027	ANN=T	synonymous_variant	LOW	CLUMA_CG020204	CLUMA_CG020204-RA	GO:0000972,GO:0003674,GO:0005198,GO:0005575,GO:0005622,GO:0005623,GO:0005634,GO:0005635,GO:0005643,GO:0006325,GO:0006355,GO:0006403,GO:0006405,GO:0006406,GO:0006606,GO:0006611,GO:0006810,GO:0006886,GO:0006913,GO:0006996,GO:0006997,GO:0008104,GO:0008150,GO:0008152,GO:0009889,GO:0009987,GO:0010467,GO:0010468,GO:0010556,GO:0012505,GO:0015031,GO:0015833,GO:0015931,GO:0016043,GO:0017038,GO:0017056,GO:…	transcription-dependent tethering of RNA polymerase II gene DNA at nuclear periphery,molecular_function,structural molecule activity,cellular_component,intracellular,cell,nucleus,nuclear envelope,nuclear pore,chromatin organization,regulation of transcription, DNA-templated,RNA localization,RNA export from nucleus,mRNA export from nucleus,protein import into nucleus,protein export from nucleus,tr…	Name for GO id(s) GO:0044422,GO:0044424,GO:0044428,GO:0044446,GO:0044464 not found - obsolete?
					chr1	25511877	25512046	C	A	25.1309	5.32464	22.6587	2.15428	ANN=A	missense_variant	MODERATE	CLUMA_CG020204	CLUMA_CG020204-RA	GO:0000972,GO:0003674,GO:0005198,GO:0005575,GO:0005622,GO:0005623,GO:0005634,GO:0005635,GO:0005643,GO:0006325,GO:0006355,GO:0006403,GO:0006405,GO:0006406,GO:0006606,GO:0006611,GO:0006810,GO:0006886,GO:0006913,GO:0006996,GO:0006997,GO:0008104,GO:0008150,GO:0008152,GO:0009889,GO:0009987,GO:0010467,GO:0010468,GO:0010556,GO:0012505,GO:0015031,GO:0015833,GO:0015931,GO:0016043,GO:0017038,GO:0017056,GO:…	transcription-dependent tethering of RNA polymerase II gene DNA at nuclear periphery,molecular_function,structural molecule activity,cellular_component,intracellular,cell,nucleus,nuclear envelope,nuclear pore,chromatin organization,regulation of transcription, DNA-templated,RNA localization,RNA export from nucleus,mRNA export from nucleus,protein import into nucleus,protein export from nucleus,tr…	Name for GO id(s) GO:0044422,GO:0044424,GO:0044428,GO:0044446,GO:0044464 not found - obsolete?
					chr1	25512047	25512216	G	A	24.9707	4.9987	24.0584	2.37573	ANN=A	synonymous_variant	LOW	CLUMA_CG020204	CLUMA_CG020204-RA	GO:0000972,GO:0003674,GO:0005198,GO:0005575,GO:0005622,GO:0005623,GO:0005634,GO:0005635,GO:0005643,GO:0006325,GO:0006355,GO:0006403,GO:0006405,GO:0006406,GO:0006606,GO:0006611,GO:0006810,GO:0006886,GO:0006913,GO:0006996,GO:0006997,GO:0008104,GO:0008150,GO:0008152,GO:0009889,GO:0009987,GO:0010467,GO:0010468,GO:0010556,GO:0012505,GO:0015031,GO:0015833,GO:0015931,GO:0016043,GO:0017038,GO:0017056,GO:…	transcription-dependent tethering of RNA polymerase II gene DNA at nuclear periphery,molecular_function,structural molecule activity,cellular_component,intracellular,cell,nucleus,nuclear envelope,nuclear pore,chromatin organization,regulation of transcription, DNA-templated,RNA localization,RNA export from nucleus,mRNA export from nucleus,protein import into nucleus,protein export from nucleus,tr…	Name for GO id(s) GO:0044422,GO:0044424,GO:0044428,GO:0044446,GO:0044464 not found - obsolete?
		CLUMA_CG020205	(sp)_putative_UPF0428_protein_CXorf56_homolog	3	chr1	25513347	25513516	AAAACC	A	49.5565	4.312	33.9338	4.03744	ANN=A	5_prime_UTR_variant	MODIFIER	CLUMA_CG020205	CLUMA_CG020205-RA	GO:0000375,GO:0000377,GO:0000398,GO:0005575,GO:0005622,GO:0005623,GO:0005634,GO:0006139,GO:0006396,GO:0006397,GO:0006725,GO:0006807,GO:0008150,GO:0008152,GO:0008380,GO:0009987,GO:0010467,GO:0016070,GO:0016071,GO:0034641,GO:0043170,GO:0043226,GO:0043227,GO:0043229,GO:0043231,GO:0044237,GO:0044238,GO:0044297,GO:0044424,GO:0044464,GO:0046483,GO:0071704,GO:0090304,GO:1901360	RNA splicing, via transesterification reactions,RNA splicing, via transesterification reactions with bulged adenosine as nucleophile,mRNA splicing, via spliceosome,cellular_component,intracellular,cell,nucleus,nucleobase-containing compound metabolic process,RNA processing,mRNA processing,cellular aromatic compound metabolic process,nitrogen compound metabolic process,biological_process,metabolic…	Name for GO id(s) GO:0044424,GO:0044464 not found - obsolete?
					chr1	25513373	25513542	A	G	47.2142	4.93276	37.0045	4.58055	ANN=G	5_prime_UTR_variant	MODIFIER	CLUMA_CG020205	CLUMA_CG020205-RA	GO:0000375,GO:0000377,GO:0000398,GO:0005575,GO:0005622,GO:0005623,GO:0005634,GO:0006139,GO:0006396,GO:0006397,GO:0006725,GO:0006807,GO:0008150,GO:0008152,GO:0008380,GO:0009987,GO:0010467,GO:0016070,GO:0016071,GO:0034641,GO:0043170,GO:0043226,GO:0043227,GO:0043229,GO:0043231,GO:0044237,GO:0044238,GO:0044297,GO:0044424,GO:0044464,GO:0046483,GO:0071704,GO:0090304,GO:1901360	RNA splicing, via transesterification reactions,RNA splicing, via transesterification reactions with bulged adenosine as nucleophile,mRNA splicing, via spliceosome,cellular_component,intracellular,cell,nucleus,nucleobase-containing compound metabolic process,RNA processing,mRNA processing,cellular aromatic compound metabolic process,nitrogen compound metabolic process,biological_process,metabolic…	Name for GO id(s) GO:0044424,GO:0044464 not found - obsolete?
					chr1	25514173	25514342	G	T	25.9348	4.28326	27.6961	2.96981	ANN=T	3_prime_UTR_variant	MODIFIER	CLUMA_CG020205	CLUMA_CG020205-RA	GO:0000375,GO:0000377,GO:0000398,GO:0005575,GO:0005622,GO:0005623,GO:0005634,GO:0006139,GO:0006396,GO:0006397,GO:0006725,GO:0006807,GO:0008150,GO:0008152,GO:0008380,GO:0009987,GO:0010467,GO:0016070,GO:0016071,GO:0034641,GO:0043170,GO:0043226,GO:0043227,GO:0043229,GO:0043231,GO:0044237,GO:0044238,GO:0044297,GO:0044424,GO:0044464,GO:0046483,GO:0071704,GO:0090304,GO:1901360	RNA splicing, via transesterification reactions,RNA splicing, via transesterification reactions with bulged adenosine as nucleophile,mRNA splicing, via spliceosome,cellular_component,intracellular,cell,nucleus,nucleobase-containing compound metabolic process,RNA processing,mRNA processing,cellular aromatic compound metabolic process,nitrogen compound metabolic process,biological_process,metabolic…	Name for GO id(s) GO:0044424,GO:0044464 not found - obsolete?
		CLUMA_CG020206	(sp)_putative_Structural_maintence_of_chromosomes_protein_1A	5	chr1	25515123	25515292	G	T	29.2284	5.00179	31.6339	3.63767	ANN=T	synonymous_variant	LOW	CLUMA_CG020206	CLUMA_CG020206-RA	GO:0000785,GO:0000793,GO:0000902,GO:0000904,GO:0003674,GO:0003682,GO:0005488,GO:0005515,GO:0005575,GO:0005622,GO:0005623,GO:0005634,GO:0005694,GO:0005700,GO:0007275,GO:0007399,GO:0007417,GO:0007420,GO:0008150,GO:0008278,GO:0009653,GO:0009892,GO:0009987,GO:0010468,GO:0010605,GO:0010629,GO:0016043,GO:0016319,GO:0016322,GO:0016358,GO:0019222,GO:0021700,GO:0022008,GO:0030030,GO:0030154,GO:0030182,GO:…	chromatin,condensed chromosome,cell morphogenesis,cell morphogenesis involved in differentiation,molecular_function,chromatin binding,binding,protein binding,cellular_component,intracellular,cell,nucleus,chromosome,polytene chromosome,multicellular organism development,nervous system development,central nervous system development,brain development,biological_process,cohesin complex,anatomical str…	Name for GO id(s) GO:0044422,GO:0044424,GO:0044427,GO:0044446,GO:0044464 not found - obsolete?
					chr1	25515274	25515443	C	T	29.4269	4.64746	34.9482	4.21573	ANN=T	synonymous_variant	LOW	CLUMA_CG020206	CLUMA_CG020206-RA	GO:0000785,GO:0000793,GO:0000902,GO:0000904,GO:0003674,GO:0003682,GO:0005488,GO:0005515,GO:0005575,GO:0005622,GO:0005623,GO:0005634,GO:0005694,GO:0005700,GO:0007275,GO:0007399,GO:0007417,GO:0007420,GO:0008150,GO:0008278,GO:0009653,GO:0009892,GO:0009987,GO:0010468,GO:0010605,GO:0010629,GO:0016043,GO:0016319,GO:0016322,GO:0016358,GO:0019222,GO:0021700,GO:0022008,GO:0030030,GO:0030154,GO:0030182,GO:…	chromatin,condensed chromosome,cell morphogenesis,cell morphogenesis involved in differentiation,molecular_function,chromatin binding,binding,protein binding,cellular_component,intracellular,cell,nucleus,chromosome,polytene chromosome,multicellular organism development,nervous system development,central nervous system development,brain development,biological_process,cohesin complex,anatomical str…	Name for GO id(s) GO:0044422,GO:0044424,GO:0044427,GO:0044446,GO:0044464 not found - obsolete?
					chr1	25515687	25515856	A	G	27.6833	5.54971	30.5056	3.44402	ANN=G	synonymous_variant	LOW	CLUMA_CG020206	CLUMA_CG020206-RA	GO:0000785,GO:0000793,GO:0000902,GO:0000904,GO:0003674,GO:0003682,GO:0005488,GO:0005515,GO:0005575,GO:0005622,GO:0005623,GO:0005634,GO:0005694,GO:0005700,GO:0007275,GO:0007399,GO:0007417,GO:0007420,GO:0008150,GO:0008278,GO:0009653,GO:0009892,GO:0009987,GO:0010468,GO:0010605,GO:0010629,GO:0016043,GO:0016319,GO:0016322,GO:0016358,GO:0019222,GO:0021700,GO:0022008,GO:0030030,GO:0030154,GO:0030182,GO:…	chromatin,condensed chromosome,cell morphogenesis,cell morphogenesis involved in differentiation,molecular_function,chromatin binding,binding,protein binding,cellular_component,intracellular,cell,nucleus,chromosome,polytene chromosome,multicellular organism development,nervous system development,central nervous system development,brain development,biological_process,cohesin complex,anatomical str…	Name for GO id(s) GO:0044422,GO:0044424,GO:0044427,GO:0044446,GO:0044464 not found - obsolete?
					chr1	25516195	25516364	AT	A	23.3059	4.04546	37.4946	4.66811	ANN=A	intron_variant	MODIFIER	CLUMA_CG020206	CLUMA_CG020206-RA	GO:0000785,GO:0000793,GO:0000902,GO:0000904,GO:0003674,GO:0003682,GO:0005488,GO:0005515,GO:0005575,GO:0005622,GO:0005623,GO:0005634,GO:0005694,GO:0005700,GO:0007275,GO:0007399,GO:0007417,GO:0007420,GO:0008150,GO:0008278,GO:0009653,GO:0009892,GO:0009987,GO:0010468,GO:0010605,GO:0010629,GO:0016043,GO:0016319,GO:0016322,GO:0016358,GO:0019222,GO:0021700,GO:0022008,GO:0030030,GO:0030154,GO:0030182,GO:…	chromatin,condensed chromosome,cell morphogenesis,cell morphogenesis involved in differentiation,molecular_function,chromatin binding,binding,protein binding,cellular_component,intracellular,cell,nucleus,chromosome,polytene chromosome,multicellular organism development,nervous system development,central nervous system development,brain development,biological_process,cohesin complex,anatomical str…	Name for GO id(s) GO:0044422,GO:0044424,GO:0044427,GO:0044446,GO:0044464 not found - obsolete?
					chr1	25518031	25518200	T	C	27.3396	4.94206	23.2667	2.24992	ANN=C	splice_region_variant&intron_variant	LOW	CLUMA_CG020206	CLUMA_CG020206-RA	GO:0000785,GO:0000793,GO:0000902,GO:0000904,GO:0003674,GO:0003682,GO:0005488,GO:0005515,GO:0005575,GO:0005622,GO:0005623,GO:0005634,GO:0005694,GO:0005700,GO:0007275,GO:0007399,GO:0007417,GO:0007420,GO:0008150,GO:0008278,GO:0009653,GO:0009892,GO:0009987,GO:0010468,GO:0010605,GO:0010629,GO:0016043,GO:0016319,GO:0016322,GO:0016358,GO:0019222,GO:0021700,GO:0022008,GO:0030030,GO:0030154,GO:0030182,GO:…	chromatin,condensed chromosome,cell morphogenesis,cell morphogenesis involved in differentiation,molecular_function,chromatin binding,binding,protein binding,cellular_component,intracellular,cell,nucleus,chromosome,polytene chromosome,multicellular organism development,nervous system development,central nervous system development,brain development,biological_process,cohesin complex,anatomical str…	Name for GO id(s) GO:0044422,GO:0044424,GO:0044427,GO:0044446,GO:0044464 not found - obsolete?
		CLUMA_CG020207	(sp)_putative_Probable_tyrosyl-D_phosphodiesterase	10	chr1	25518330	25518499	GTTTATAAATTTCTTTCATTGATTGT	G	38.9992	5.94581	29.129	3.21017	ANN=G	5_prime_UTR_variant	MODIFIER	CLUMA_CG020207	CLUMA_CG020207-RA	GO:0000012,GO:0003674,GO:0003676,GO:0003677,GO:0003690,GO:0003697,GO:0003824,GO:0005488,GO:0005575,GO:0005622,GO:0005623,GO:0005634,GO:0006139,GO:0006259,GO:0006281,GO:0006302,GO:0006725,GO:0006807,GO:0006950,GO:0006974,GO:0007163,GO:0007275,GO:0007399,GO:0007417,GO:0008081,GO:0008150,GO:0008152,GO:0009987,GO:0016787,GO:0016788,GO:0017005,GO:0032501,GO:0032502,GO:0033554,GO:0034641,GO:0035088,GO:…	single strand break repair,molecular_function,nucleic acid binding,DNA binding,double-stranded DNA binding,single-stranded DNA binding,catalytic activity,binding,cellular_component,intracellular,cell,nucleus,nucleobase-containing compound metabolic process,DNA metabolic process,DNA repair,double-strand break repair,cellular aromatic compound metabolic process,nitrogen compound metabolic process,r…	Name for GO id(s) GO:0044424,GO:0044464 not found - obsolete?
					chr1	25518895	25519064	G	A	20.8171	3.71501	48.4181	6.67094	ANN=A	synonymous_variant	LOW	CLUMA_CG020207	CLUMA_CG020207-RA	GO:0000012,GO:0003674,GO:0003676,GO:0003677,GO:0003690,GO:0003697,GO:0003824,GO:0005488,GO:0005575,GO:0005622,GO:0005623,GO:0005634,GO:0006139,GO:0006259,GO:0006281,GO:0006302,GO:0006725,GO:0006807,GO:0006950,GO:0006974,GO:0007163,GO:0007275,GO:0007399,GO:0007417,GO:0008081,GO:0008150,GO:0008152,GO:0009987,GO:0016787,GO:0016788,GO:0017005,GO:0032501,GO:0032502,GO:0033554,GO:0034641,GO:0035088,GO:…	single strand break repair,molecular_function,nucleic acid binding,DNA binding,double-stranded DNA binding,single-stranded DNA binding,catalytic activity,binding,cellular_component,intracellular,cell,nucleus,nucleobase-containing compound metabolic process,DNA metabolic process,DNA repair,double-strand break repair,cellular aromatic compound metabolic process,nitrogen compound metabolic process,r…	Name for GO id(s) GO:0044424,GO:0044464 not found - obsolete?
					chr1	25519268	25519437	G	A	21.5404	4.70104	42.2548	5.52987	ANN=A	missense_variant	MODERATE	CLUMA_CG020207	CLUMA_CG020207-RA	GO:0000012,GO:0003674,GO:0003676,GO:0003677,GO:0003690,GO:0003697,GO:0003824,GO:0005488,GO:0005575,GO:0005622,GO:0005623,GO:0005634,GO:0006139,GO:0006259,GO:0006281,GO:0006302,GO:0006725,GO:0006807,GO:0006950,GO:0006974,GO:0007163,GO:0007275,GO:0007399,GO:0007417,GO:0008081,GO:0008150,GO:0008152,GO:0009987,GO:0016787,GO:0016788,GO:0017005,GO:0032501,GO:0032502,GO:0033554,GO:0034641,GO:0035088,GO:…	single strand break repair,molecular_function,nucleic acid binding,DNA binding,double-stranded DNA binding,single-stranded DNA binding,catalytic activity,binding,cellular_component,intracellular,cell,nucleus,nucleobase-containing compound metabolic process,DNA metabolic process,DNA repair,double-strand break repair,cellular aromatic compound metabolic process,nitrogen compound metabolic process,r…	Name for GO id(s) GO:0044424,GO:0044464 not found - obsolete?
					chr1	25519411	25519580	A	G	49.3672	7.11047	43.078	5.68074	ANN=G	synonymous_variant	LOW	CLUMA_CG020207	CLUMA_CG020207-RA	GO:0000012,GO:0003674,GO:0003676,GO:0003677,GO:0003690,GO:0003697,GO:0003824,GO:0005488,GO:0005575,GO:0005622,GO:0005623,GO:0005634,GO:0006139,GO:0006259,GO:0006281,GO:0006302,GO:0006725,GO:0006807,GO:0006950,GO:0006974,GO:0007163,GO:0007275,GO:0007399,GO:0007417,GO:0008081,GO:0008150,GO:0008152,GO:0009987,GO:0016787,GO:0016788,GO:0017005,GO:0032501,GO:0032502,GO:0033554,GO:0034641,GO:0035088,GO:…	single strand break repair,molecular_function,nucleic acid binding,DNA binding,double-stranded DNA binding,single-stranded DNA binding,catalytic activity,binding,cellular_component,intracellular,cell,nucleus,nucleobase-containing compound metabolic process,DNA metabolic process,DNA repair,double-strand break repair,cellular aromatic compound metabolic process,nitrogen compound metabolic process,r…	Name for GO id(s) GO:0044424,GO:0044464 not found - obsolete?
					chr1	25519450	25519619	T	C	31.8538	6.43707	26.5787	2.78472	ANN=C	synonymous_variant	LOW	CLUMA_CG020207	CLUMA_CG020207-RA	GO:0000012,GO:0003674,GO:0003676,GO:0003677,GO:0003690,GO:0003697,GO:0003824,GO:0005488,GO:0005575,GO:0005622,GO:0005623,GO:0005634,GO:0006139,GO:0006259,GO:0006281,GO:0006302,GO:0006725,GO:0006807,GO:0006950,GO:0006974,GO:0007163,GO:0007275,GO:0007399,GO:0007417,GO:0008081,GO:0008150,GO:0008152,GO:0009987,GO:0016787,GO:0016788,GO:0017005,GO:0032501,GO:0032502,GO:0033554,GO:0034641,GO:0035088,GO:…	single strand break repair,molecular_function,nucleic acid binding,DNA binding,double-stranded DNA binding,single-stranded DNA binding,catalytic activity,binding,cellular_component,intracellular,cell,nucleus,nucleobase-containing compound metabolic process,DNA metabolic process,DNA repair,double-strand break repair,cellular aromatic compound metabolic process,nitrogen compound metabolic process,r…	Name for GO id(s) GO:0044424,GO:0044464 not found - obsolete?
					chr1	25519718	25519887	G	A	40.4589	6.13038	44.03	5.85586	ANN=A	missense_variant	MODERATE	CLUMA_CG020207	CLUMA_CG020207-RA	GO:0000012,GO:0003674,GO:0003676,GO:0003677,GO:0003690,GO:0003697,GO:0003824,GO:0005488,GO:0005575,GO:0005622,GO:0005623,GO:0005634,GO:0006139,GO:0006259,GO:0006281,GO:0006302,GO:0006725,GO:0006807,GO:0006950,GO:0006974,GO:0007163,GO:0007275,GO:0007399,GO:0007417,GO:0008081,GO:0008150,GO:0008152,GO:0009987,GO:0016787,GO:0016788,GO:0017005,GO:0032501,GO:0032502,GO:0033554,GO:0034641,GO:0035088,GO:…	single strand break repair,molecular_function,nucleic acid binding,DNA binding,double-stranded DNA binding,single-stranded DNA binding,catalytic activity,binding,cellular_component,intracellular,cell,nucleus,nucleobase-containing compound metabolic process,DNA metabolic process,DNA repair,double-strand break repair,cellular aromatic compound metabolic process,nitrogen compound metabolic process,r…	Name for GO id(s) GO:0044424,GO:0044464 not found - obsolete?
					chr1	25519895	25520064	A	C	34.2028	6.22893	27.0865	2.86858	ANN=C	missense_variant	MODERATE	CLUMA_CG020207	CLUMA_CG020207-RA	GO:0000012,GO:0003674,GO:0003676,GO:0003677,GO:0003690,GO:0003697,GO:0003824,GO:0005488,GO:0005575,GO:0005622,GO:0005623,GO:0005634,GO:0006139,GO:0006259,GO:0006281,GO:0006302,GO:0006725,GO:0006807,GO:0006950,GO:0006974,GO:0007163,GO:0007275,GO:0007399,GO:0007417,GO:0008081,GO:0008150,GO:0008152,GO:0009987,GO:0016787,GO:0016788,GO:0017005,GO:0032501,GO:0032502,GO:0033554,GO:0034641,GO:0035088,GO:…	single strand break repair,molecular_function,nucleic acid binding,DNA binding,double-stranded DNA binding,single-stranded DNA binding,catalytic activity,binding,cellular_component,intracellular,cell,nucleus,nucleobase-containing compound metabolic process,DNA metabolic process,DNA repair,double-strand break repair,cellular aromatic compound metabolic process,nitrogen compound metabolic process,r…	Name for GO id(s) GO:0044424,GO:0044464 not found - obsolete?
					chr1	25519909	25520078	A	C	30.2961	5.19941	38.9996	4.93845	ANN=C	synonymous_variant	LOW	CLUMA_CG020207	CLUMA_CG020207-RA	GO:0000012,GO:0003674,GO:0003676,GO:0003677,GO:0003690,GO:0003697,GO:0003824,GO:0005488,GO:0005575,GO:0005622,GO:0005623,GO:0005634,GO:0006139,GO:0006259,GO:0006281,GO:0006302,GO:0006725,GO:0006807,GO:0006950,GO:0006974,GO:0007163,GO:0007275,GO:0007399,GO:0007417,GO:0008081,GO:0008150,GO:0008152,GO:0009987,GO:0016787,GO:0016788,GO:0017005,GO:0032501,GO:0032502,GO:0033554,GO:0034641,GO:0035088,GO:…	single strand break repair,molecular_function,nucleic acid binding,DNA binding,double-stranded DNA binding,single-stranded DNA binding,catalytic activity,binding,cellular_component,intracellular,cell,nucleus,nucleobase-containing compound metabolic process,DNA metabolic process,DNA repair,double-strand break repair,cellular aromatic compound metabolic process,nitrogen compound metabolic process,r…	Name for GO id(s) GO:0044424,GO:0044464 not found - obsolete?
					chr1	25520225	25520394	C	A	21.5608	5.13349	44.6099	5.96286	ANN=A	missense_variant	MODERATE	CLUMA_CG020207	CLUMA_CG020207-RA	GO:0000012,GO:0003674,GO:0003676,GO:0003677,GO:0003690,GO:0003697,GO:0003824,GO:0005488,GO:0005575,GO:0005622,GO:0005623,GO:0005634,GO:0006139,GO:0006259,GO:0006281,GO:0006302,GO:0006725,GO:0006807,GO:0006950,GO:0006974,GO:0007163,GO:0007275,GO:0007399,GO:0007417,GO:0008081,GO:0008150,GO:0008152,GO:0009987,GO:0016787,GO:0016788,GO:0017005,GO:0032501,GO:0032502,GO:0033554,GO:0034641,GO:0035088,GO:…	single strand break repair,molecular_function,nucleic acid binding,DNA binding,double-stranded DNA binding,single-stranded DNA binding,catalytic activity,binding,cellular_component,intracellular,cell,nucleus,nucleobase-containing compound metabolic process,DNA metabolic process,DNA repair,double-strand break repair,cellular aromatic compound metabolic process,nitrogen compound metabolic process,r…	Name for GO id(s) GO:0044424,GO:0044464 not found - obsolete?
					chr1	25520460	25520629	G	A	40.6605	7.55194	31.9145	3.6861	ANN=A	3_prime_UTR_variant	MODIFIER	CLUMA_CG020207	CLUMA_CG020207-RA	GO:0000012,GO:0003674,GO:0003676,GO:0003677,GO:0003690,GO:0003697,GO:0003824,GO:0005488,GO:0005575,GO:0005622,GO:0005623,GO:0005634,GO:0006139,GO:0006259,GO:0006281,GO:0006302,GO:0006725,GO:0006807,GO:0006950,GO:0006974,GO:0007163,GO:0007275,GO:0007399,GO:0007417,GO:0008081,GO:0008150,GO:0008152,GO:0009987,GO:0016787,GO:0016788,GO:0017005,GO:0032501,GO:0032502,GO:0033554,GO:0034641,GO:0035088,GO:…	single strand break repair,molecular_function,nucleic acid binding,DNA binding,double-stranded DNA binding,single-stranded DNA binding,catalytic activity,binding,cellular_component,intracellular,cell,nucleus,nucleobase-containing compound metabolic process,DNA metabolic process,DNA repair,double-strand break repair,cellular aromatic compound metabolic process,nitrogen compound metabolic process,r…	Name for GO id(s) GO:0044424,GO:0044464 not found - obsolete?
		CLUMA_CG020208	(sp)_similar_to_Brother_of_CDO	5	chr1	25525843	25526012	A	G	55.3335	9.53765	43.2643	5.71497	ANN=G	3_prime_UTR_variant	MODIFIER	CLUMA_CG020208	CLUMA_CG020208-RC	GO:0005575,GO:0005623,GO:0007275,GO:0007399,GO:0008150,GO:0008582,GO:0009987,GO:0016322,GO:0021700,GO:0022008,GO:0030154,GO:0030182,GO:0030424,GO:0030425,GO:0032501,GO:0032502,GO:0036477,GO:0040008,GO:0042551,GO:0042995,GO:0043005,GO:0044087,GO:0044463,GO:0044464,GO:0045886,GO:0045926,GO:0048468,GO:0048469,GO:0048519,GO:0048523,GO:0048638,GO:0048640,GO:0048666,GO:0048699,GO:0048731,GO:0048856,GO:…	cellular_component,cell,multicellular organism development,nervous system development,biological_process,regulation of synaptic growth at neuromuscular junction,cellular process,neuron remodeling,developmental maturation,neurogenesis,cell differentiation,neuron differentiation,axon,dendrite,multicellular organismal process,developmental process,somatodendritic compartment,regulation of growth,neu…	Name for GO id(s) GO:0044463,GO:0044464,GO:0097458,GO:0120038 not found - obsolete?
					chr1	25527322	25527491	T	C	33.5735	5.41878	49.5391	6.88109	ANN=C	intron_variant	MODIFIER	CLUMA_CG020208	CLUMA_CG020208-RC	GO:0005575,GO:0005623,GO:0007275,GO:0007399,GO:0008150,GO:0008582,GO:0009987,GO:0016322,GO:0021700,GO:0022008,GO:0030154,GO:0030182,GO:0030424,GO:0030425,GO:0032501,GO:0032502,GO:0036477,GO:0040008,GO:0042551,GO:0042995,GO:0043005,GO:0044087,GO:0044463,GO:0044464,GO:0045886,GO:0045926,GO:0048468,GO:0048469,GO:0048519,GO:0048523,GO:0048638,GO:0048640,GO:0048666,GO:0048699,GO:0048731,GO:0048856,GO:…	cellular_component,cell,multicellular organism development,nervous system development,biological_process,regulation of synaptic growth at neuromuscular junction,cellular process,neuron remodeling,developmental maturation,neurogenesis,cell differentiation,neuron differentiation,axon,dendrite,multicellular organismal process,developmental process,somatodendritic compartment,regulation of growth,neu…	Name for GO id(s) GO:0044463,GO:0044464,GO:0097458,GO:0120038 not found - obsolete?
					chr1	25527403	25527572	T	A	35.3633	5.86666	27.157	2.88025	ANN=A	intron_variant	MODIFIER	CLUMA_CG020208	CLUMA_CG020208-RC	GO:0005575,GO:0005623,GO:0007275,GO:0007399,GO:0008150,GO:0008582,GO:0009987,GO:0016322,GO:0021700,GO:0022008,GO:0030154,GO:0030182,GO:0030424,GO:0030425,GO:0032501,GO:0032502,GO:0036477,GO:0040008,GO:0042551,GO:0042995,GO:0043005,GO:0044087,GO:0044463,GO:0044464,GO:0045886,GO:0045926,GO:0048468,GO:0048469,GO:0048519,GO:0048523,GO:0048638,GO:0048640,GO:0048666,GO:0048699,GO:0048731,GO:0048856,GO:…	cellular_component,cell,multicellular organism development,nervous system development,biological_process,regulation of synaptic growth at neuromuscular junction,cellular process,neuron remodeling,developmental maturation,neurogenesis,cell differentiation,neuron differentiation,axon,dendrite,multicellular organismal process,developmental process,somatodendritic compartment,regulation of growth,neu…	Name for GO id(s) GO:0044463,GO:0044464,GO:0097458,GO:0120038 not found - obsolete?
					chr1	25531930	25532099	C	T	76.0241	10.4219	45.0306	6.04062	ANN=T	intron_variant	MODIFIER	CLUMA_CG020208	CLUMA_CG020208-RC	GO:0005575,GO:0005623,GO:0007275,GO:0007399,GO:0008150,GO:0008582,GO:0009987,GO:0016322,GO:0021700,GO:0022008,GO:0030154,GO:0030182,GO:0030424,GO:0030425,GO:0032501,GO:0032502,GO:0036477,GO:0040008,GO:0042551,GO:0042995,GO:0043005,GO:0044087,GO:0044463,GO:0044464,GO:0045886,GO:0045926,GO:0048468,GO:0048469,GO:0048519,GO:0048523,GO:0048638,GO:0048640,GO:0048666,GO:0048699,GO:0048731,GO:0048856,GO:…	cellular_component,cell,multicellular organism development,nervous system development,biological_process,regulation of synaptic growth at neuromuscular junction,cellular process,neuron remodeling,developmental maturation,neurogenesis,cell differentiation,neuron differentiation,axon,dendrite,multicellular organismal process,developmental process,somatodendritic compartment,regulation of growth,neu…	Name for GO id(s) GO:0044463,GO:0044464,GO:0097458,GO:0120038 not found - obsolete?
					chr1	25532008	25532177	T	C	64.8513	11.2311	44.9359	6.02309	ANN=C	intron_variant	MODIFIER	CLUMA_CG020208	CLUMA_CG020208-RC	GO:0005575,GO:0005623,GO:0007275,GO:0007399,GO:0008150,GO:0008582,GO:0009987,GO:0016322,GO:0021700,GO:0022008,GO:0030154,GO:0030182,GO:0030424,GO:0030425,GO:0032501,GO:0032502,GO:0036477,GO:0040008,GO:0042551,GO:0042995,GO:0043005,GO:0044087,GO:0044463,GO:0044464,GO:0045886,GO:0045926,GO:0048468,GO:0048469,GO:0048519,GO:0048523,GO:0048638,GO:0048640,GO:0048666,GO:0048699,GO:0048731,GO:0048856,GO:…	cellular_component,cell,multicellular organism development,nervous system development,biological_process,regulation of synaptic growth at neuromuscular junction,cellular process,neuron remodeling,developmental maturation,neurogenesis,cell differentiation,neuron differentiation,axon,dendrite,multicellular organismal process,developmental process,somatodendritic compartment,regulation of growth,neu…	Name for GO id(s) GO:0044463,GO:0044464,GO:0097458,GO:0120038 not found - obsolete?
		CLUMA_CG000944	CLUMA_CG000944	1	chr2	723693	723695	C	A	24.056	3.69993	22.0264	2.05573	ANN=A	5_prime_UTR_variant	MODIFIER	CLUMA_CG000944	CLUMA_CG000944-RA	-	-	-
		CLUMA_CG009939	(sp)_putative_Nuclear_receptor_coactivator_2	1	chr2	2966015	2966024	AAT	A	40.4047	5.99323	26.9312	2.84288	ANN=A	intron_variant	MODIFIER	CLUMA_CG009939	CLUMA_CG009939-RF	GO:0000003,GO:0000902,GO:0000904,GO:0001667,GO:0002064,GO:0002065,GO:0002066,GO:0003006,GO:0003674,GO:0003712,GO:0003713,GO:0005102,GO:0005488,GO:0005515,GO:0005575,GO:0005622,GO:0005623,GO:0005634,GO:0006355,GO:0006357,GO:0006928,GO:0007154,GO:0007165,GO:0007275,GO:0007276,GO:0007281,GO:0007292,GO:0007297,GO:0007298,GO:0007399,GO:0007409,GO:0008134,GO:0008150,GO:0009653,GO:0009719,GO:0009725,GO:…	reproduction,cell morphogenesis,cell morphogenesis involved in differentiation,ameboidal-type cell migration,epithelial cell development,columnar/cuboidal epithelial cell differentiation,columnar/cuboidal epithelial cell development,developmental process involved in reproduction,molecular_function,transcription coregulator activity,transcription coactivator activity,signaling receptor binding,bin…	Name for GO id(s) GO:0044424,GO:0044464 not found - obsolete?
		CLUMA_CG024736	CLUMA_CG024736	1	chr2	3234496	3234505	G	A	24.9636	3.85492	30.3104	3.4107	ANN=A	intergenic_region	MODIFIER	CLUMA_CG024736	CLUMA_CG024736	-	-	-
		CLUMA_CG010024	(sp)_putative_D_primase_small_subunit	1	chr2	3234496	3234505	G	A	24.9636	3.85492	30.3104	3.4107	ANN=A	intergenic_region	MODIFIER	CLUMA_CG010024	CLUMA_CG010024	GO:0000228,GO:0000428,GO:0003674,GO:0003676,GO:0003677,GO:0003697,GO:0003824,GO:0003887,GO:0003896,GO:0003899,GO:0005488,GO:0005575,GO:0005622,GO:0005623,GO:0005634,GO:0005657,GO:0005658,GO:0005694,GO:0006139,GO:0006259,GO:0006260,GO:0006261,GO:0006269,GO:0006725,GO:0006807,GO:0008150,GO:0008152,GO:0009058,GO:0009059,GO:0009987,GO:0016070,GO:0016740,GO:0016772,GO:0016779,GO:0018130,GO:0019438,GO:…	nuclear chromosome,DNA-directed RNA polymerase complex,molecular_function,nucleic acid binding,DNA binding,single-stranded DNA binding,catalytic activity,DNA-directed DNA polymerase activity,DNA primase activity,DNA-directed 5'-3' RNA polymerase activity,binding,cellular_component,intracellular,cell,nucleus,replication fork,alpha DNA polymerase:primase complex,chromosome,nucleobase-containing com…	Name for GO id(s) GO:0044422,GO:0044424,GO:0044427,GO:0044428,GO:0044446,GO:0044454,GO:0044464 not found - obsolete?
		CLUMA_CG017156	(sp)_putative_NEDD8_ultimate_buster_1	1	chr2	4834169	4834193	GA	G	44.341	5.23619	27.8862	3.00151	ANN=G	intergenic_region	MODIFIER	CLUMA_CG017156	CLUMA_CG017156	-	-	-
		CLUMA_CG017157	(sp)_putative_ATP-binding_cassette_sub-family_A_member_3	3	chr2	4834169	4834193	GA	G	44.341	5.23619	27.8862	3.00151	ANN=G	intergenic_region	MODIFIER	CLUMA_CG017157	CLUMA_CG017157	-	-	-
					chr2	4834969	4834993	G	A	30.1875	4.17525	21.7819	2.01789	ANN=A	intron_variant	MODIFIER	CLUMA_CG017157	CLUMA_CG017157-RA	-	-	-
					chr2	4835165	4835189	AT	A	29.319	4.18621	23.5131	2.28894	ANN=A	intron_variant	MODIFIER	CLUMA_CG017157	CLUMA_CG017157-RA	-	-	-
		CLUMA_CG017836	(sp)_putative_Syptotagmin-12	1	chr2	7023046	7023094	TA	T	22.1923	6.43342	23.1391	2.22978	ANN=T	intergenic_region	MODIFIER	CLUMA_CG017836	CLUMA_CG017836	GO:0000149,GO:0001505,GO:0003674,GO:0005488,GO:0005509,GO:0005515,GO:0005543,GO:0005544,GO:0005575,GO:0005623,GO:0005886,GO:0006810,GO:0006836,GO:0006887,GO:0006906,GO:0006996,GO:0007154,GO:0007267,GO:0007268,GO:0007269,GO:0008150,GO:0008289,GO:0009987,GO:0016020,GO:0016021,GO:0016043,GO:0016050,GO:0016079,GO:0016192,GO:0017156,GO:0017157,GO:0017158,GO:0019905,GO:0023052,GO:0023061,GO:0030276,GO:…	SNARE binding,regulation of neurotransmitter levels,molecular_function,binding,calcium ion binding,protein binding,phospholipid binding,calcium-dependent phospholipid binding,cellular_component,cell,plasma membrane,transport,neurotransmitter transport,exocytosis,vesicle fusion,organelle organization,cell communication,cell-cell signaling,chemical synaptic transmission,neurotransmitter secretion,b…	Name for GO id(s) GO:0044425,GO:0044464 not found - obsolete?
		CLUMA_CG017838	CLUMA_CG017838	1	chr2	7023046	7023094	TA	T	22.1923	6.43342	23.1391	2.22978	ANN=T	intergenic_region	MODIFIER	CLUMA_CG017838	CLUMA_CG017838	-	-	-
		CLUMA_CG009535	(sp)_related_to_HIV_Tat-specific_factor_1_homolog	2	chr2	7466572	7466632	A	T	22.15	3.42683	34.9863	4.22246	ANN=T	intergenic_region	MODIFIER	CLUMA_CG009535	CLUMA_CG009535	GO:0000375,GO:0000377,GO:0000398,GO:0003674,GO:0003676,GO:0003723,GO:0003729,GO:0005488,GO:0005575,GO:0005622,GO:0005623,GO:0005634,GO:0005681,GO:0005684,GO:0005686,GO:0006139,GO:0006396,GO:0006397,GO:0006725,GO:0006807,GO:0007275,GO:0007399,GO:0008150,GO:0008152,GO:0008380,GO:0009893,GO:0009987,GO:0010467,GO:0010468,GO:0010604,GO:0010628,GO:0016070,GO:0016071,GO:0019219,GO:0019222,GO:0022008,GO:…	RNA splicing, via transesterification reactions,RNA splicing, via transesterification reactions with bulged adenosine as nucleophile,mRNA splicing, via spliceosome,molecular_function,nucleic acid binding,RNA binding,mRNA binding,binding,cellular_component,intracellular,cell,nucleus,spliceosomal complex,U2-type spliceosomal complex,U2 snRNP,nucleobase-containing compound metabolic process,RNA proc…	Name for GO id(s) GO:0044422,GO:0044424,GO:0044428,GO:0044446,GO:0044464 not found - obsolete?
					chr2	7466771	7466831	C	A	21.4546	3.34831	32.8717	3.85202	ANN=A	intergenic_region	MODIFIER	CLUMA_CG009535	CLUMA_CG009535	GO:0000375,GO:0000377,GO:0000398,GO:0003674,GO:0003676,GO:0003723,GO:0003729,GO:0005488,GO:0005575,GO:0005622,GO:0005623,GO:0005634,GO:0005681,GO:0005684,GO:0005686,GO:0006139,GO:0006396,GO:0006397,GO:0006725,GO:0006807,GO:0007275,GO:0007399,GO:0008150,GO:0008152,GO:0008380,GO:0009893,GO:0009987,GO:0010467,GO:0010468,GO:0010604,GO:0010628,GO:0016070,GO:0016071,GO:0019219,GO:0019222,GO:0022008,GO:…	RNA splicing, via transesterification reactions,RNA splicing, via transesterification reactions with bulged adenosine as nucleophile,mRNA splicing, via spliceosome,molecular_function,nucleic acid binding,RNA binding,mRNA binding,binding,cellular_component,intracellular,cell,nucleus,spliceosomal complex,U2-type spliceosomal complex,U2 snRNP,nucleobase-containing compound metabolic process,RNA proc…	Name for GO id(s) GO:0044422,GO:0044424,GO:0044428,GO:0044446,GO:0044464 not found - obsolete?
		CLUMA_CG017951	(sp)_putative_Caspase	1	chr2	7459558	7459618	G	GT	21.5473	3.63228	30.5688	3.45481	ANN=GT	intron_variant	MODIFIER	CLUMA_CG017951	CLUMA_CG017951-RA	-	-	-
		CLUMA_CG017954	CLUMA_CG017954	2	chr2	7466572	7466632	A	T	22.15	3.42683	34.9863	4.22246	ANN=T	intergenic_region	MODIFIER	CLUMA_CG017954	CLUMA_CG017954	-	-	-
					chr2	7466771	7466831	C	A	21.4546	3.34831	32.8717	3.85202	ANN=A	intergenic_region	MODIFIER	CLUMA_CG017954	CLUMA_CG017954	-	-	-
		CLUMA_CG003371	CLUMA_CG003371	1	chr2	7832790	7832851	GA	G	25.5822	4.3872	28.0596	3.03047	ANN=G	intergenic_region	MODIFIER	CLUMA_CG003371	CLUMA_CG003371	-	-	-
		CLUMA_CG003444	(sp)_related_to_Probable_multidrug_resistance-associated_protein_lethal(2)03659_CLUMA_CG003444	1	chr2	7832790	7832851	GA	G	25.5822	4.3872	28.0596	3.03047	ANN=G	intergenic_region	MODIFIER	CLUMA_CG003444	CLUMA_CG003444	GO:0003674,GO:0003824,GO:0005215,GO:0005575,GO:0006810,GO:0008150,GO:0015399,GO:0015405,GO:0016020,GO:0016462,GO:0016787,GO:0016817,GO:0016818,GO:0016887,GO:0017111,GO:0022804,GO:0022857,GO:0042623,GO:0042626,GO:0043492,GO:0051179,GO:0051234,GO:0055085	molecular_function,catalytic activity,transporter activity,cellular_component,transport,biological_process,primary active transmembrane transporter activity,-,membrane,pyrophosphatase activity,hydrolase activity,hydrolase activity, acting on acid anhydrides,hydrolase activity, acting on acid anhydrides, in phosphorus-containing anhydrides,ATPase activity,nucleoside-triphosphatase activity,active …	Name for GO id(s) GO:0015405,GO:0042623 not found - obsolete?
		CLUMA_CG004295	CLUMA_CG004295	1	chr2	8496484	8496546	CA	C	30.365	4.77191	24.4852	2.44411	ANN=C	intergenic_region	MODIFIER	CLUMA_CG004295	CLUMA_CG004295	-	-	-
		CLUMA_CG004297	CLUMA_CG004297	1	chr2	8496484	8496546	CA	C	30.365	4.77191	24.4852	2.44411	ANN=C	intergenic_region	MODIFIER	CLUMA_CG004297	CLUMA_CG004297	-	-	-
		CLUMA_CG004300	(sp)_similar_to_Integrin_beta-1	1	chr2	8500907	8500969	T	C	22.1528	3.49586	27.0635	2.86477	ANN=C	5_prime_UTR_variant	MODIFIER	CLUMA_CG004300	CLUMA_CG004300-RA	-	-	-
		CLUMA_CG004326	(sp)_putative_Protein_real-time	1	chr2	8615604	8615666	C	A	23.0575	3.92054	21.9127	2.03811	ANN=A	intergenic_region	MODIFIER	CLUMA_CG004326	CLUMA_CG004326	GO:0005575,GO:0005622,GO:0005623,GO:0005737,GO:0005739,GO:0043226,GO:0043227,GO:0043229,GO:0043231,GO:0044424,GO:0044444,GO:0044464	cellular_component,intracellular,cell,cytoplasm,mitochondrion,organelle,membrane-bounded organelle,intracellular organelle,intracellular membrane-bounded organelle,-,-,-	Name for GO id(s) GO:0044424,GO:0044444,GO:0044464 not found - obsolete?
		CLUMA_CG004334	CLUMA_CG004334	1	chr2	8615604	8615666	C	A	23.0575	3.92054	21.9127	2.03811	ANN=A	intergenic_region	MODIFIER	CLUMA_CG004334	CLUMA_CG004334	-	-	-
		CLUMA_CG004582	(sp)_related_to_Chymotrypsin_BI_CLUMA_CG004582	1	chr2	9541893	9541957	A	G	20.9071	3.12065	23.1226	2.22718	ANN=G	intron_variant	MODIFIER	CLUMA_CG004582	CLUMA_CG004582-RA	-	-	-
		CLUMA_CG004585	(mn)_Ionotropic_receptor_7.x20_(IR7.x20)_pseudogene?	1	chr2	9543794	9543861	A	G	24.597	4.26538	24.767	2.48946	ANN=G	missense_variant	MODERATE	CLUMA_CG004585	CLUMA_CG004585-RA	-	-	-
		CLUMA_CG004592	(sp)_putative_BRCA1-associated_protein	1	chr2	9549723	9549790	A	T	20.8962	3.8628	21.7961	2.02008	ANN=T	intron_variant	MODIFIER	CLUMA_CG004592	CLUMA_CG004592-RA	GO:0003674,GO:0003824,GO:0004842,GO:0005488,GO:0005575,GO:0005622,GO:0005623,GO:0005737,GO:0006464,GO:0006807,GO:0008150,GO:0008152,GO:0008270,GO:0009987,GO:0016567,GO:0016740,GO:0019538,GO:0019787,GO:0032446,GO:0036211,GO:0043167,GO:0043169,GO:0043170,GO:0043412,GO:0044237,GO:0044238,GO:0044260,GO:0044267,GO:0044424,GO:0044464,GO:0046872,GO:0046914,GO:0070647,GO:0071704,GO:0140096,GO:1901564	molecular_function,catalytic activity,ubiquitin-protein transferase activity,binding,cellular_component,intracellular,cell,cytoplasm,cellular protein modification process,nitrogen compound metabolic process,biological_process,metabolic process,zinc ion binding,cellular process,protein ubiquitination,transferase activity,protein metabolic process,ubiquitin-like protein transferase activity,protein…	Name for GO id(s) GO:0044424,GO:0044464 not found - obsolete?
		CLUMA_CG004593	(sp)_putative_45_kDa_calcium-binding_protein	2	chr2	9550657	9550724	T	C	29.2848	4.52412	23.8856	2.34816	ANN=C	missense_variant	MODERATE	CLUMA_CG004593	CLUMA_CG004593-RA	GO:0000902,GO:0007275,GO:0007399,GO:0008150,GO:0009653,GO:0009987,GO:0016043,GO:0022008,GO:0030030,GO:0030154,GO:0030182,GO:0031175,GO:0032501,GO:0032502,GO:0032989,GO:0032990,GO:0048468,GO:0048666,GO:0048699,GO:0048731,GO:0048812,GO:0048856,GO:0048858,GO:0048869,GO:0071840,GO:0120036,GO:0120039	cell morphogenesis,multicellular organism development,nervous system development,biological_process,anatomical structure morphogenesis,cellular process,cellular component organization,neurogenesis,cell projection organization,cell differentiation,neuron differentiation,neuron projection development,multicellular organismal process,developmental process,cellular component morphogenesis,cell part m…	-
					chr2	9550868	9550935	T	C	23.3518	3.80338	22.4857	2.12721	ANN=C	synonymous_variant	LOW	CLUMA_CG004593	CLUMA_CG004593-RA	GO:0000902,GO:0007275,GO:0007399,GO:0008150,GO:0009653,GO:0009987,GO:0016043,GO:0022008,GO:0030030,GO:0030154,GO:0030182,GO:0031175,GO:0032501,GO:0032502,GO:0032989,GO:0032990,GO:0048468,GO:0048666,GO:0048699,GO:0048731,GO:0048812,GO:0048856,GO:0048858,GO:0048869,GO:0071840,GO:0120036,GO:0120039	cell morphogenesis,multicellular organism development,nervous system development,biological_process,anatomical structure morphogenesis,cellular process,cellular component organization,neurogenesis,cell projection organization,cell differentiation,neuron differentiation,neuron projection development,multicellular organismal process,developmental process,cellular component morphogenesis,cell part m…	-
		CLUMA_CG004594	(mn)_D_photolyase_class-1_family_cryptochrome_1_(cry1)	5	chr2	9552996	9553063	T	A	32.1437	4.00944	24.8889	2.50912	ANN=A	intron_variant	MODIFIER	CLUMA_CG004594	CLUMA_CG004594-RA	GO:0000060,GO:0000166,GO:0003008,GO:0003674,GO:0004888,GO:0004930,GO:0005488,GO:0005515,GO:0005575,GO:0005622,GO:0005623,GO:0005634,GO:0005635,GO:0005641,GO:0005737,GO:0006355,GO:0006606,GO:0006810,GO:0006886,GO:0006913,GO:0007154,GO:0007165,GO:0007186,GO:0007600,GO:0007602,GO:0007610,GO:0007622,GO:0007623,GO:0007626,GO:0008020,GO:0008104,GO:0008150,GO:0009314,GO:0009416,GO:0009581,GO:0009582,GO:…	-,nucleotide binding,system process,molecular_function,transmembrane signaling receptor activity,G protein-coupled receptor activity,binding,protein binding,cellular_component,intracellular,cell,nucleus,nuclear envelope,nuclear envelope lumen,cytoplasm,regulation of transcription, DNA-templated,protein import into nucleus,transport,intracellular protein transport,nucleocytoplasmic transport,cell …	Name for GO id(s) GO:0000060,GO:0044422,GO:0044424,GO:0044428,GO:0044446,GO:0044464 not found - obsolete?
					chr2	9553036	9553103	T	C	27.6088	5.39077	24.7689	2.48976	ANN=C	missense_variant	MODERATE	CLUMA_CG004594	CLUMA_CG004594-RA	GO:0000060,GO:0000166,GO:0003008,GO:0003674,GO:0004888,GO:0004930,GO:0005488,GO:0005515,GO:0005575,GO:0005622,GO:0005623,GO:0005634,GO:0005635,GO:0005641,GO:0005737,GO:0006355,GO:0006606,GO:0006810,GO:0006886,GO:0006913,GO:0007154,GO:0007165,GO:0007186,GO:0007600,GO:0007602,GO:0007610,GO:0007622,GO:0007623,GO:0007626,GO:0008020,GO:0008104,GO:0008150,GO:0009314,GO:0009416,GO:0009581,GO:0009582,GO:…	-,nucleotide binding,system process,molecular_function,transmembrane signaling receptor activity,G protein-coupled receptor activity,binding,protein binding,cellular_component,intracellular,cell,nucleus,nuclear envelope,nuclear envelope lumen,cytoplasm,regulation of transcription, DNA-templated,protein import into nucleus,transport,intracellular protein transport,nucleocytoplasmic transport,cell …	Name for GO id(s) GO:0000060,GO:0044422,GO:0044424,GO:0044428,GO:0044446,GO:0044464 not found - obsolete?
					chr2	9553553	9553620	T	A	30.7961	4.69478	27.4124	2.92262	ANN=A	intron_variant	MODIFIER	CLUMA_CG004594	CLUMA_CG004594-RA	GO:0000060,GO:0000166,GO:0003008,GO:0003674,GO:0004888,GO:0004930,GO:0005488,GO:0005515,GO:0005575,GO:0005622,GO:0005623,GO:0005634,GO:0005635,GO:0005641,GO:0005737,GO:0006355,GO:0006606,GO:0006810,GO:0006886,GO:0006913,GO:0007154,GO:0007165,GO:0007186,GO:0007600,GO:0007602,GO:0007610,GO:0007622,GO:0007623,GO:0007626,GO:0008020,GO:0008104,GO:0008150,GO:0009314,GO:0009416,GO:0009581,GO:0009582,GO:…	-,nucleotide binding,system process,molecular_function,transmembrane signaling receptor activity,G protein-coupled receptor activity,binding,protein binding,cellular_component,intracellular,cell,nucleus,nuclear envelope,nuclear envelope lumen,cytoplasm,regulation of transcription, DNA-templated,protein import into nucleus,transport,intracellular protein transport,nucleocytoplasmic transport,cell …	Name for GO id(s) GO:0000060,GO:0044422,GO:0044424,GO:0044428,GO:0044446,GO:0044464 not found - obsolete?
					chr2	9553568	9553635	C	T	30.8234	4.55536	28.6121	3.1231	ANN=T	intron_variant	MODIFIER	CLUMA_CG004594	CLUMA_CG004594-RA	GO:0000060,GO:0000166,GO:0003008,GO:0003674,GO:0004888,GO:0004930,GO:0005488,GO:0005515,GO:0005575,GO:0005622,GO:0005623,GO:0005634,GO:0005635,GO:0005641,GO:0005737,GO:0006355,GO:0006606,GO:0006810,GO:0006886,GO:0006913,GO:0007154,GO:0007165,GO:0007186,GO:0007600,GO:0007602,GO:0007610,GO:0007622,GO:0007623,GO:0007626,GO:0008020,GO:0008104,GO:0008150,GO:0009314,GO:0009416,GO:0009581,GO:0009582,GO:…	-,nucleotide binding,system process,molecular_function,transmembrane signaling receptor activity,G protein-coupled receptor activity,binding,protein binding,cellular_component,intracellular,cell,nucleus,nuclear envelope,nuclear envelope lumen,cytoplasm,regulation of transcription, DNA-templated,protein import into nucleus,transport,intracellular protein transport,nucleocytoplasmic transport,cell …	Name for GO id(s) GO:0000060,GO:0044422,GO:0044424,GO:0044428,GO:0044446,GO:0044464 not found - obsolete?
					chr2	9553871	9553938	G	T	26.0488	4.05295	29.6538	3.29899	ANN=T	synonymous_variant	LOW	CLUMA_CG004594	CLUMA_CG004594-RA	GO:0000060,GO:0000166,GO:0003008,GO:0003674,GO:0004888,GO:0004930,GO:0005488,GO:0005515,GO:0005575,GO:0005622,GO:0005623,GO:0005634,GO:0005635,GO:0005641,GO:0005737,GO:0006355,GO:0006606,GO:0006810,GO:0006886,GO:0006913,GO:0007154,GO:0007165,GO:0007186,GO:0007600,GO:0007602,GO:0007610,GO:0007622,GO:0007623,GO:0007626,GO:0008020,GO:0008104,GO:0008150,GO:0009314,GO:0009416,GO:0009581,GO:0009582,GO:…	-,nucleotide binding,system process,molecular_function,transmembrane signaling receptor activity,G protein-coupled receptor activity,binding,protein binding,cellular_component,intracellular,cell,nucleus,nuclear envelope,nuclear envelope lumen,cytoplasm,regulation of transcription, DNA-templated,protein import into nucleus,transport,intracellular protein transport,nucleocytoplasmic transport,cell …	Name for GO id(s) GO:0000060,GO:0044422,GO:0044424,GO:0044428,GO:0044446,GO:0044464 not found - obsolete?
		CLUMA_CG004596	(sp)_putative_Succinate--CoA_ligase_[GDP-forming]_subunit_beta,_mitochondrial	3	chr2	9555922	9555989	G	A	21.26	3.9851	27.5799	2.95047	ANN=A	intron_variant	MODIFIER	CLUMA_CG004596	CLUMA_CG004596-RA	-	-	-
					chr2	9556033	9556100	C	A	25.7021	4.01157	25.3338	2.58116	ANN=A	intron_variant	MODIFIER	CLUMA_CG004596	CLUMA_CG004596-RA	-	-	-
					chr2	9556053	9556120	A	C	25.6254	3.55485	24.4358	2.43616	ANN=C	missense_variant	MODERATE	CLUMA_CG004596	CLUMA_CG004596-RA	-	-	-
		CLUMA_CG004597	CLUMA_CG004597	6	chr2	9557899	9557966	GA	G	47.3235	6.44607	30.0198	3.36118	ANN=G	3_prime_UTR_variant	MODIFIER	CLUMA_CG004597	CLUMA_CG004597-RA	-	-	-
					chr2	9558536	9558603	G	C	48.268	6.29874	33.6579	3.98914	ANN=C	intron_variant	MODIFIER	CLUMA_CG004597	CLUMA_CG004597-RA	-	-	-
					chr2	9558705	9558772	T	G	30.6647	4.67145	29.0307	3.19358	ANN=G	5_prime_UTR_variant	MODIFIER	CLUMA_CG004597	CLUMA_CG004597-RA	-	-	-
					chr2	9558953	9559020	A	T	22.1294	3.69195	26.9495	2.8459	ANN=T	intergenic_region	MODIFIER	CLUMA_CG004597	CLUMA_CG004597	-	-	-
					chr2	9559188	9559255	TTGACC	T	47.6334	6.54069	29.9774	3.35397	ANN=T	intergenic_region	MODIFIER	CLUMA_CG004597	CLUMA_CG004597	-	-	-
					chr2	9559299	9559366	T	C	36.0484	4.95132	30.6214	3.46381	ANN=C	intergenic_region	MODIFIER	CLUMA_CG004597	CLUMA_CG004597	-	-	-
		CLUMA_CG004602	(sp)_similar_to_Protein_tramtrack,_beta_CLUMA_CG004602	4	chr2	9558953	9559020	A	T	22.1294	3.69195	26.9495	2.8459	ANN=T	intergenic_region	MODIFIER	CLUMA_CG004602	CLUMA_CG004602	GO:0005575,GO:0005622,GO:0005623,GO:0005634,GO:0006355,GO:0006357,GO:0008150,GO:0009889,GO:0010468,GO:0010556,GO:0019219,GO:0019222,GO:0031323,GO:0031326,GO:0043226,GO:0043227,GO:0043229,GO:0043231,GO:0044424,GO:0044464,GO:0050789,GO:0050794,GO:0051171,GO:0051252,GO:0060255,GO:0065007,GO:0080090,GO:1903506,GO:2000112,GO:2001141	cellular_component,intracellular,cell,nucleus,regulation of transcription, DNA-templated,regulation of transcription by RNA polymerase II,biological_process,regulation of biosynthetic process,regulation of gene expression,regulation of macromolecule biosynthetic process,regulation of nucleobase-containing compound metabolic process,regulation of metabolic process,regulation of cellular metabolic …	Name for GO id(s) GO:0044424,GO:0044464 not found - obsolete?
					chr2	9559188	9559255	TTGACC	T	47.6334	6.54069	29.9774	3.35397	ANN=T	intergenic_region	MODIFIER	CLUMA_CG004602	CLUMA_CG004602	GO:0005575,GO:0005622,GO:0005623,GO:0005634,GO:0006355,GO:0006357,GO:0008150,GO:0009889,GO:0010468,GO:0010556,GO:0019219,GO:0019222,GO:0031323,GO:0031326,GO:0043226,GO:0043227,GO:0043229,GO:0043231,GO:0044424,GO:0044464,GO:0050789,GO:0050794,GO:0051171,GO:0051252,GO:0060255,GO:0065007,GO:0080090,GO:1903506,GO:2000112,GO:2001141	cellular_component,intracellular,cell,nucleus,regulation of transcription, DNA-templated,regulation of transcription by RNA polymerase II,biological_process,regulation of biosynthetic process,regulation of gene expression,regulation of macromolecule biosynthetic process,regulation of nucleobase-containing compound metabolic process,regulation of metabolic process,regulation of cellular metabolic …	Name for GO id(s) GO:0044424,GO:0044464 not found - obsolete?
					chr2	9559299	9559366	T	C	36.0484	4.95132	30.6214	3.46381	ANN=C	intergenic_region	MODIFIER	CLUMA_CG004602	CLUMA_CG004602	GO:0005575,GO:0005622,GO:0005623,GO:0005634,GO:0006355,GO:0006357,GO:0008150,GO:0009889,GO:0010468,GO:0010556,GO:0019219,GO:0019222,GO:0031323,GO:0031326,GO:0043226,GO:0043227,GO:0043229,GO:0043231,GO:0044424,GO:0044464,GO:0050789,GO:0050794,GO:0051171,GO:0051252,GO:0060255,GO:0065007,GO:0080090,GO:1903506,GO:2000112,GO:2001141	cellular_component,intracellular,cell,nucleus,regulation of transcription, DNA-templated,regulation of transcription by RNA polymerase II,biological_process,regulation of biosynthetic process,regulation of gene expression,regulation of macromolecule biosynthetic process,regulation of nucleobase-containing compound metabolic process,regulation of metabolic process,regulation of cellular metabolic …	Name for GO id(s) GO:0044424,GO:0044464 not found - obsolete?
					chr2	9578624	9578691	G	A	67.7538	11.9594	49.9604	6.96024	ANN=A	missense_variant	MODERATE	CLUMA_CG004602	CLUMA_CG004602-RA	GO:0005575,GO:0005622,GO:0005623,GO:0005634,GO:0006355,GO:0006357,GO:0008150,GO:0009889,GO:0010468,GO:0010556,GO:0019219,GO:0019222,GO:0031323,GO:0031326,GO:0043226,GO:0043227,GO:0043229,GO:0043231,GO:0044424,GO:0044464,GO:0050789,GO:0050794,GO:0051171,GO:0051252,GO:0060255,GO:0065007,GO:0080090,GO:1903506,GO:2000112,GO:2001141	cellular_component,intracellular,cell,nucleus,regulation of transcription, DNA-templated,regulation of transcription by RNA polymerase II,biological_process,regulation of biosynthetic process,regulation of gene expression,regulation of macromolecule biosynthetic process,regulation of nucleobase-containing compound metabolic process,regulation of metabolic process,regulation of cellular metabolic …	Name for GO id(s) GO:0044424,GO:0044464 not found - obsolete?
		CLUMA_CG004736	(sp)_putative_Broad-complex_core_protein	1	chr2	10084793	10084863	GT	G	23.7567	3.3942	22.3262	2.10234	ANN=G	intron_variant	MODIFIER	CLUMA_CG004736	CLUMA_CG004736-RC	GO:0000003,GO:0000902,GO:0000904,GO:0000976,GO:0000977,GO:0001012,GO:0001067,GO:0001654,GO:0001745,GO:0001751,GO:0001752,GO:0001754,GO:0002064,GO:0002065,GO:0002066,GO:0002165,GO:0003006,GO:0003674,GO:0003676,GO:0003677,GO:0003690,GO:0005488,GO:0005575,GO:0005622,GO:0005623,GO:0005634,GO:0006355,GO:0006357,GO:0006914,GO:0007275,GO:0007276,GO:0007281,GO:0007292,GO:0007399,GO:0007423,GO:0007431,GO:…	reproduction,cell morphogenesis,cell morphogenesis involved in differentiation,transcription regulatory region sequence-specific DNA binding,RNA polymerase II transcription regulatory region sequence-specific DNA binding,-,regulatory region nucleic acid binding,eye development,compound eye morphogenesis,compound eye photoreceptor cell differentiation,compound eye photoreceptor fate commitment,eye…	Name for GO id(s) GO:0001012,GO:0044212,GO:0044424,GO:0044464 not found - obsolete?
		CLUMA_CG015028	(sp)_similar_to_Calmodulin_CLUMA_CG015028	2	chr2	11529098	11529173	G	T	23.1777	6.85353	23.07	2.21889	ANN=T	intergenic_region	MODIFIER	CLUMA_CG015028	CLUMA_CG015028	-	-	-
					chr2	11529099	11529174	T	C	23.9527	5.73282	22.2565	2.09148	ANN=C	intergenic_region	MODIFIER	CLUMA_CG015028	CLUMA_CG015028	-	-	-
		CLUMA_CG024169	(sp)_similar_to_Plasma_kallikrein_CLUMA_CG024169	2	chr2	11529098	11529173	G	T	23.1777	6.85353	23.07	2.21889	ANN=T	intergenic_region	MODIFIER	CLUMA_CG024169	CLUMA_CG024169	-	-	-
					chr2	11529099	11529174	T	C	23.9527	5.73282	22.2565	2.09148	ANN=C	intergenic_region	MODIFIER	CLUMA_CG024169	CLUMA_CG024169	-	-	-
		CLUMA_CG006592	(sp)_similar_to_Putative_fatty_acyl-CoA_reductase_CLUMA_CG006592	1	chr2	12440590	12440671	A	C	21.4635	4.62035	48.4497	6.67688	ANN=C	intergenic_region	MODIFIER	CLUMA_CG006592	CLUMA_CG006592	GO:0003674,GO:0003824,GO:0005575,GO:0005622,GO:0005623,GO:0005737,GO:0005777,GO:0006139,GO:0006163,GO:0006637,GO:0006725,GO:0006732,GO:0006753,GO:0006790,GO:0006793,GO:0006796,GO:0006807,GO:0007275,GO:0007568,GO:0008150,GO:0008152,GO:0008340,GO:0009058,GO:0009117,GO:0009150,GO:0009259,GO:0009987,GO:0010025,GO:0010166,GO:0010259,GO:0016491,GO:0016620,GO:0016903,GO:0019637,GO:0019693,GO:0032501,GO:…	molecular_function,catalytic activity,cellular_component,intracellular,cell,cytoplasm,peroxisome,nucleobase-containing compound metabolic process,purine nucleotide metabolic process,acyl-CoA metabolic process,cellular aromatic compound metabolic process,coenzyme metabolic process,nucleoside phosphate metabolic process,sulfur compound metabolic process,phosphorus metabolic process,phosphate-contai…	Name for GO id(s) GO:0044424,GO:0044444,GO:0044464 not found - obsolete?
		CLUMA_CG016766	CLUMA_CG016766	1	chr2	12440590	12440671	A	C	21.4635	4.62035	48.4497	6.67688	ANN=C	intergenic_region	MODIFIER	CLUMA_CG016766	CLUMA_CG016766	-	-	-
		CLUMA_CG006466	(sp)_putative_Materl_protein_tudor	2	chr2	12597904	12597986	G	GA	37.2006	4.22236	31.5163	3.61741	ANN=GA	intergenic_region	MODIFIER	CLUMA_CG006466	CLUMA_CG006466	GO:0000003,GO:0000578,GO:0003002,GO:0003006,GO:0005575,GO:0005622,GO:0005623,GO:0005634,GO:0005737,GO:0005739,GO:0006403,GO:0006996,GO:0007028,GO:0007275,GO:0007276,GO:0007277,GO:0007281,GO:0007292,GO:0007308,GO:0007309,GO:0007314,GO:0007315,GO:0007350,GO:0007351,GO:0007389,GO:0008150,GO:0008298,GO:0008358,GO:0008595,GO:0009790,GO:0009798,GO:0009880,GO:0009948,GO:0009952,GO:0009987,GO:0009994,GO:…	reproduction,embryonic axis specification,regionalization,developmental process involved in reproduction,cellular_component,intracellular,cell,nucleus,cytoplasm,mitochondrion,RNA localization,organelle organization,cytoplasm organization,multicellular organism development,gamete generation,pole cell development,germ cell development,female gamete generation,oocyte construction,oocyte axis specifi…	Name for GO id(s) GO:0044424,GO:0044444,GO:0044464 not found - obsolete?
					chr2	12597979	12598061	A	T	21.162	3.31048	22.7453	2.16785	ANN=T	intergenic_region	MODIFIER	CLUMA_CG006466	CLUMA_CG006466	GO:0000003,GO:0000578,GO:0003002,GO:0003006,GO:0005575,GO:0005622,GO:0005623,GO:0005634,GO:0005737,GO:0005739,GO:0006403,GO:0006996,GO:0007028,GO:0007275,GO:0007276,GO:0007277,GO:0007281,GO:0007292,GO:0007308,GO:0007309,GO:0007314,GO:0007315,GO:0007350,GO:0007351,GO:0007389,GO:0008150,GO:0008298,GO:0008358,GO:0008595,GO:0009790,GO:0009798,GO:0009880,GO:0009948,GO:0009952,GO:0009987,GO:0009994,GO:…	reproduction,embryonic axis specification,regionalization,developmental process involved in reproduction,cellular_component,intracellular,cell,nucleus,cytoplasm,mitochondrion,RNA localization,organelle organization,cytoplasm organization,multicellular organism development,gamete generation,pole cell development,germ cell development,female gamete generation,oocyte construction,oocyte axis specifi…	Name for GO id(s) GO:0044424,GO:0044444,GO:0044464 not found - obsolete?
		CLUMA_CG006572	CLUMA_CG006572	3	chr2	12597904	12597986	G	GA	37.2006	4.22236	31.5163	3.61741	ANN=GA	intergenic_region	MODIFIER	CLUMA_CG006572	CLUMA_CG006572	-	-	-
					chr2	12597979	12598061	A	T	21.162	3.31048	22.7453	2.16785	ANN=T	intergenic_region	MODIFIER	CLUMA_CG006572	CLUMA_CG006572	-	-	-
					chr2	12598294	12598376	A	T	32.9092	3.82537	23.1459	2.23085	ANN=T	5_prime_UTR_variant	MODIFIER	CLUMA_CG006572	CLUMA_CG006572-RA	-	-	-
		CLUMA_CG006583	(mn)_N-acetylglucosamine-6-sulfatase_(Gns)	1	chr2	12599960	12600042	A	AAT	26.3531	4.31293	22.0348	2.05704	ANN=AAT	5_prime_UTR_variant	MODIFIER	CLUMA_CG006583	CLUMA_CG006583-RA	-	-	-
		CLUMA_CG022778	(sp)_putative_Serine/threonine-protein_kinase_11-interacting_protein	3	chr2	12601911	12601993	G	A	31.4763	4.82785	25.3465	2.58321	ANN=A	5_prime_UTR_variant	MODIFIER	CLUMA_CG022778	CLUMA_CG022778-RA	GO:0003674,GO:0005488,GO:0005515,GO:0005575,GO:0005622,GO:0005623,GO:0005737,GO:0008104,GO:0008150,GO:0019899,GO:0019900,GO:0019901,GO:0033036,GO:0044424,GO:0044464,GO:0051179	molecular_function,binding,protein binding,cellular_component,intracellular,cell,cytoplasm,protein localization,biological_process,enzyme binding,kinase binding,protein kinase binding,macromolecule localization,-,-,localization	Name for GO id(s) GO:0044424,GO:0044464 not found - obsolete?
					chr2	12603317	12603399	C	T	21.0284	3.43169	27.4923	2.93589	ANN=T	synonymous_variant	LOW	CLUMA_CG022778	CLUMA_CG022778-RA	GO:0003674,GO:0005488,GO:0005515,GO:0005575,GO:0005622,GO:0005623,GO:0005737,GO:0008104,GO:0008150,GO:0019899,GO:0019900,GO:0019901,GO:0033036,GO:0044424,GO:0044464,GO:0051179	molecular_function,binding,protein binding,cellular_component,intracellular,cell,cytoplasm,protein localization,biological_process,enzyme binding,kinase binding,protein kinase binding,macromolecule localization,-,-,localization	Name for GO id(s) GO:0044424,GO:0044464 not found - obsolete?
					chr2	12604608	12604690	C	A	20.5455	3.26974	26.0366	2.69573	ANN=A	intron_variant	MODIFIER	CLUMA_CG022778	CLUMA_CG022778-RA	GO:0003674,GO:0005488,GO:0005515,GO:0005575,GO:0005622,GO:0005623,GO:0005737,GO:0008104,GO:0008150,GO:0019899,GO:0019900,GO:0019901,GO:0033036,GO:0044424,GO:0044464,GO:0051179	molecular_function,binding,protein binding,cellular_component,intracellular,cell,cytoplasm,protein localization,biological_process,enzyme binding,kinase binding,protein kinase binding,macromolecule localization,-,-,localization	Name for GO id(s) GO:0044424,GO:0044464 not found - obsolete?
		CLUMA_CG023316	CLUMA_CG023316	3	chr2	12634778	12634860	T	C	24.2076	3.86504	24.7247	2.48263	ANN=C	missense_variant	MODERATE	CLUMA_CG023316	CLUMA_CG023316-RA	-	-	-
					chr2	12635036	12635118	GA	G	26.4588	4.00093	22.2198	2.08577	ANN=G	intron_variant	MODIFIER	CLUMA_CG023316	CLUMA_CG023316-RA	-	-	-
					chr2	12635279	12635361	G	C	21.5503	3.44488	22.8681	2.18712	ANN=C	intergenic_region	MODIFIER	CLUMA_CG023316	CLUMA_CG023316	-	-	-
		CLUMA_CG006600	(sp)_putative_RUS_family_member_1	1	chr2	12637032	12637114	GT	G	31.4808	5.28164	30.2966	3.40834	ANN=G	5_prime_UTR_variant	MODIFIER	CLUMA_CG006600	CLUMA_CG006600-RA	-	-	-
		CLUMA_CG006609	(sp)_putative_Juxtaposed_with_another_zinc_finger_protein_1	2	chr2	12627800	12627882	G	A	28.3903	3.96644	29.0917	3.20387	ANN=A	synonymous_variant	LOW	CLUMA_CG006609	CLUMA_CG006609-RA	GO:0005575,GO:0005622,GO:0005623,GO:0005634,GO:0006355,GO:0006357,GO:0008150,GO:0009889,GO:0009891,GO:0009893,GO:0010468,GO:0010556,GO:0010557,GO:0010604,GO:0010628,GO:0019219,GO:0019222,GO:0031323,GO:0031325,GO:0031326,GO:0031328,GO:0043226,GO:0043227,GO:0043229,GO:0043231,GO:0044424,GO:0044464,GO:0045893,GO:0045935,GO:0045944,GO:0048518,GO:0048522,GO:0050789,GO:0050794,GO:0051171,GO:0051173,GO:…	cellular_component,intracellular,cell,nucleus,regulation of transcription, DNA-templated,regulation of transcription by RNA polymerase II,biological_process,regulation of biosynthetic process,positive regulation of biosynthetic process,positive regulation of metabolic process,regulation of gene expression,regulation of macromolecule biosynthetic process,positive regulation of macromolecule biosyn…	Name for GO id(s) GO:0044424,GO:0044464 not found - obsolete?
					chr2	12628735	12628817	T	A	27.0435	3.61644	21.8024	2.02105	ANN=A	3_prime_UTR_variant	MODIFIER	CLUMA_CG006609	CLUMA_CG006609-RA	GO:0005575,GO:0005622,GO:0005623,GO:0005634,GO:0006355,GO:0006357,GO:0008150,GO:0009889,GO:0009891,GO:0009893,GO:0010468,GO:0010556,GO:0010557,GO:0010604,GO:0010628,GO:0019219,GO:0019222,GO:0031323,GO:0031325,GO:0031326,GO:0031328,GO:0043226,GO:0043227,GO:0043229,GO:0043231,GO:0044424,GO:0044464,GO:0045893,GO:0045935,GO:0045944,GO:0048518,GO:0048522,GO:0050789,GO:0050794,GO:0051171,GO:0051173,GO:…	cellular_component,intracellular,cell,nucleus,regulation of transcription, DNA-templated,regulation of transcription by RNA polymerase II,biological_process,regulation of biosynthetic process,positive regulation of biosynthetic process,positive regulation of metabolic process,regulation of gene expression,regulation of macromolecule biosynthetic process,positive regulation of macromolecule biosyn…	Name for GO id(s) GO:0044424,GO:0044464 not found - obsolete?
		CLUMA_CG006620	(pfam)_Las1_domain_containing_protein	1	chr2	12635279	12635361	G	C	21.5503	3.44488	22.8681	2.18712	ANN=C	intergenic_region	MODIFIER	CLUMA_CG006620	CLUMA_CG006620	-	-	-
		CLUMA_CG015292	(sp)_putative_cAMP-dependent_protein_kinase_type_I_regulatory_subunit	1	chr2	15164312	15164405	A	T	21.047	5.82246	42.7208	5.61521	ANN=T	intron_variant	MODIFIER	CLUMA_CG015292	CLUMA_CG015292-RD	GO:0000003,GO:0000226,GO:0001932,GO:0003006,GO:0003008,GO:0003674,GO:0006996,GO:0007010,GO:0007015,GO:0007017,GO:0007154,GO:0007163,GO:0007165,GO:0007267,GO:0007268,GO:0007274,GO:0007275,GO:0007276,GO:0007281,GO:0007292,GO:0007308,GO:0007309,GO:0007389,GO:0007591,GO:0007610,GO:0007611,GO:0007612,GO:0007635,GO:0008103,GO:0008150,GO:0008306,GO:0008355,GO:0008603,GO:0009636,GO:0009798,GO:0009987,GO:…	reproduction,microtubule cytoskeleton organization,regulation of protein phosphorylation,developmental process involved in reproduction,system process,molecular_function,organelle organization,cytoskeleton organization,actin filament organization,microtubule-based process,cell communication,establishment or maintenance of cell polarity,signal transduction,cell-cell signaling,chemical synaptic tra…	-
		CLUMA_CG013004	(mn)_Heparan_sulfate_proteoglycan_Perlecan/terribly_reduced_optic_lobes_(trol)	1	chr2	16598685	16598795	AT	A	27.3105	4.53141	35.8063	4.36745	ANN=A	intron_variant	MODIFIER	CLUMA_CG013004	CLUMA_CG013004-RS	-	-	-
		CLUMA_CG006116	(sp)_putative_Protein_alan_shepard	1	chr2	16970714	16970834	T	TA	21.808	3.68787	26.8071	2.82237	ANN=TA	intron_variant	MODIFIER	CLUMA_CG006116	CLUMA_CG006116-RD	-	-	-
		CLUMA_CG012971	(mn)_sigl_transducer_and_transcription_activator_Stat92E-like_1_(stat92El1)	10	chr2	17310796	17310920	A	T	36.8953	4.89445	25.2201	2.5627	ANN=T	3_prime_UTR_variant	MODIFIER	CLUMA_CG012971	CLUMA_CG012971-RA	GO:0000003,GO:0000902,GO:0000904,GO:0000981,GO:0000982,GO:0001077,GO:0001228,GO:0001654,GO:0001667,GO:0001672,GO:0001709,GO:0002009,GO:0002064,GO:0002065,GO:0002066,GO:0002164,GO:0002165,GO:0002230,GO:0002237,GO:0002376,GO:0002520,GO:0002682,GO:0002683,GO:0002697,GO:0002759,GO:0002831,GO:0002832,GO:0002920,GO:0002921,GO:0003002,GO:0003006,GO:0003008,GO:0003674,GO:0003676,GO:0003677,GO:0003700,GO:…	reproduction,cell morphogenesis,cell morphogenesis involved in differentiation,DNA-binding transcription factor activity, RNA polymerase II-specific,-,-,DNA-binding transcription activator activity, RNA polymerase II-specific,eye development,ameboidal-type cell migration,regulation of chromatin assembly or disassembly,cell fate determination,morphogenesis of an epithelium,epithelial cell developm…	Name for GO id(s) GO:0000982,GO:0001077,GO:0044424,GO:0044425,GO:0044444,GO:0044459,GO:0044464 not found - obsolete?
					chr2	17312513	17312637	G	A	20.7184	3.31116	32.6686	3.81672	ANN=A	intron_variant	MODIFIER	CLUMA_CG012971	CLUMA_CG012971-RA	GO:0000003,GO:0000902,GO:0000904,GO:0000981,GO:0000982,GO:0001077,GO:0001228,GO:0001654,GO:0001667,GO:0001672,GO:0001709,GO:0002009,GO:0002064,GO:0002065,GO:0002066,GO:0002164,GO:0002165,GO:0002230,GO:0002237,GO:0002376,GO:0002520,GO:0002682,GO:0002683,GO:0002697,GO:0002759,GO:0002831,GO:0002832,GO:0002920,GO:0002921,GO:0003002,GO:0003006,GO:0003008,GO:0003674,GO:0003676,GO:0003677,GO:0003700,GO:…	reproduction,cell morphogenesis,cell morphogenesis involved in differentiation,DNA-binding transcription factor activity, RNA polymerase II-specific,-,-,DNA-binding transcription activator activity, RNA polymerase II-specific,eye development,ameboidal-type cell migration,regulation of chromatin assembly or disassembly,cell fate determination,morphogenesis of an epithelium,epithelial cell developm…	Name for GO id(s) GO:0000982,GO:0001077,GO:0044424,GO:0044425,GO:0044444,GO:0044459,GO:0044464 not found - obsolete?
					chr2	17314918	17315042	CA	C	27.4692	4.05328	34.25	4.0929	ANN=C	intron_variant	MODIFIER	CLUMA_CG012971	CLUMA_CG012971-RA	GO:0000003,GO:0000902,GO:0000904,GO:0000981,GO:0000982,GO:0001077,GO:0001228,GO:0001654,GO:0001667,GO:0001672,GO:0001709,GO:0002009,GO:0002064,GO:0002065,GO:0002066,GO:0002164,GO:0002165,GO:0002230,GO:0002237,GO:0002376,GO:0002520,GO:0002682,GO:0002683,GO:0002697,GO:0002759,GO:0002831,GO:0002832,GO:0002920,GO:0002921,GO:0003002,GO:0003006,GO:0003008,GO:0003674,GO:0003676,GO:0003677,GO:0003700,GO:…	reproduction,cell morphogenesis,cell morphogenesis involved in differentiation,DNA-binding transcription factor activity, RNA polymerase II-specific,-,-,DNA-binding transcription activator activity, RNA polymerase II-specific,eye development,ameboidal-type cell migration,regulation of chromatin assembly or disassembly,cell fate determination,morphogenesis of an epithelium,epithelial cell developm…	Name for GO id(s) GO:0000982,GO:0001077,GO:0044424,GO:0044425,GO:0044444,GO:0044459,GO:0044464 not found - obsolete?
					chr2	17316893	17317017	T	A	56.4872	9.14659	39.4133	5.01313	ANN=A	intron_variant	MODIFIER	CLUMA_CG012971	CLUMA_CG012971-RA	GO:0000003,GO:0000902,GO:0000904,GO:0000981,GO:0000982,GO:0001077,GO:0001228,GO:0001654,GO:0001667,GO:0001672,GO:0001709,GO:0002009,GO:0002064,GO:0002065,GO:0002066,GO:0002164,GO:0002165,GO:0002230,GO:0002237,GO:0002376,GO:0002520,GO:0002682,GO:0002683,GO:0002697,GO:0002759,GO:0002831,GO:0002832,GO:0002920,GO:0002921,GO:0003002,GO:0003006,GO:0003008,GO:0003674,GO:0003676,GO:0003677,GO:0003700,GO:…	reproduction,cell morphogenesis,cell morphogenesis involved in differentiation,DNA-binding transcription factor activity, RNA polymerase II-specific,-,-,DNA-binding transcription activator activity, RNA polymerase II-specific,eye development,ameboidal-type cell migration,regulation of chromatin assembly or disassembly,cell fate determination,morphogenesis of an epithelium,epithelial cell developm…	Name for GO id(s) GO:0000982,GO:0001077,GO:0044424,GO:0044425,GO:0044444,GO:0044459,GO:0044464 not found - obsolete?
					chr2	17317110	17317234	G	A	32.1377	5.32778	24.992	2.52579	ANN=A	intron_variant	MODIFIER	CLUMA_CG012971	CLUMA_CG012971-RA	GO:0000003,GO:0000902,GO:0000904,GO:0000981,GO:0000982,GO:0001077,GO:0001228,GO:0001654,GO:0001667,GO:0001672,GO:0001709,GO:0002009,GO:0002064,GO:0002065,GO:0002066,GO:0002164,GO:0002165,GO:0002230,GO:0002237,GO:0002376,GO:0002520,GO:0002682,GO:0002683,GO:0002697,GO:0002759,GO:0002831,GO:0002832,GO:0002920,GO:0002921,GO:0003002,GO:0003006,GO:0003008,GO:0003674,GO:0003676,GO:0003677,GO:0003700,GO:…	reproduction,cell morphogenesis,cell morphogenesis involved in differentiation,DNA-binding transcription factor activity, RNA polymerase II-specific,-,-,DNA-binding transcription activator activity, RNA polymerase II-specific,eye development,ameboidal-type cell migration,regulation of chromatin assembly or disassembly,cell fate determination,morphogenesis of an epithelium,epithelial cell developm…	Name for GO id(s) GO:0000982,GO:0001077,GO:0044424,GO:0044425,GO:0044444,GO:0044459,GO:0044464 not found - obsolete?
					chr2	17317324	17317448	A	G	55.3809	6.89691	34.9071	4.20849	ANN=G	intron_variant	MODIFIER	CLUMA_CG012971	CLUMA_CG012971-RA	GO:0000003,GO:0000902,GO:0000904,GO:0000981,GO:0000982,GO:0001077,GO:0001228,GO:0001654,GO:0001667,GO:0001672,GO:0001709,GO:0002009,GO:0002064,GO:0002065,GO:0002066,GO:0002164,GO:0002165,GO:0002230,GO:0002237,GO:0002376,GO:0002520,GO:0002682,GO:0002683,GO:0002697,GO:0002759,GO:0002831,GO:0002832,GO:0002920,GO:0002921,GO:0003002,GO:0003006,GO:0003008,GO:0003674,GO:0003676,GO:0003677,GO:0003700,GO:…	reproduction,cell morphogenesis,cell morphogenesis involved in differentiation,DNA-binding transcription factor activity, RNA polymerase II-specific,-,-,DNA-binding transcription activator activity, RNA polymerase II-specific,eye development,ameboidal-type cell migration,regulation of chromatin assembly or disassembly,cell fate determination,morphogenesis of an epithelium,epithelial cell developm…	Name for GO id(s) GO:0000982,GO:0001077,GO:0044424,GO:0044425,GO:0044444,GO:0044459,GO:0044464 not found - obsolete?
					chr2	17317710	17317834	CA	C	66.0357	6.93667	37.6849	4.70219	ANN=C	intron_variant	MODIFIER	CLUMA_CG012971	CLUMA_CG012971-RA	GO:0000003,GO:0000902,GO:0000904,GO:0000981,GO:0000982,GO:0001077,GO:0001228,GO:0001654,GO:0001667,GO:0001672,GO:0001709,GO:0002009,GO:0002064,GO:0002065,GO:0002066,GO:0002164,GO:0002165,GO:0002230,GO:0002237,GO:0002376,GO:0002520,GO:0002682,GO:0002683,GO:0002697,GO:0002759,GO:0002831,GO:0002832,GO:0002920,GO:0002921,GO:0003002,GO:0003006,GO:0003008,GO:0003674,GO:0003676,GO:0003677,GO:0003700,GO:…	reproduction,cell morphogenesis,cell morphogenesis involved in differentiation,DNA-binding transcription factor activity, RNA polymerase II-specific,-,-,DNA-binding transcription activator activity, RNA polymerase II-specific,eye development,ameboidal-type cell migration,regulation of chromatin assembly or disassembly,cell fate determination,morphogenesis of an epithelium,epithelial cell developm…	Name for GO id(s) GO:0000982,GO:0001077,GO:0044424,GO:0044425,GO:0044444,GO:0044459,GO:0044464 not found - obsolete?
					chr2	17317727	17317851	T	C	40.7398	6.68046	30.6992	3.47712	ANN=C	intron_variant	MODIFIER	CLUMA_CG012971	CLUMA_CG012971-RA	GO:0000003,GO:0000902,GO:0000904,GO:0000981,GO:0000982,GO:0001077,GO:0001228,GO:0001654,GO:0001667,GO:0001672,GO:0001709,GO:0002009,GO:0002064,GO:0002065,GO:0002066,GO:0002164,GO:0002165,GO:0002230,GO:0002237,GO:0002376,GO:0002520,GO:0002682,GO:0002683,GO:0002697,GO:0002759,GO:0002831,GO:0002832,GO:0002920,GO:0002921,GO:0003002,GO:0003006,GO:0003008,GO:0003674,GO:0003676,GO:0003677,GO:0003700,GO:…	reproduction,cell morphogenesis,cell morphogenesis involved in differentiation,DNA-binding transcription factor activity, RNA polymerase II-specific,-,-,DNA-binding transcription activator activity, RNA polymerase II-specific,eye development,ameboidal-type cell migration,regulation of chromatin assembly or disassembly,cell fate determination,morphogenesis of an epithelium,epithelial cell developm…	Name for GO id(s) GO:0000982,GO:0001077,GO:0044424,GO:0044425,GO:0044444,GO:0044459,GO:0044464 not found - obsolete?
					chr2	17317933	17318057	C	T	34.2627	6.19453	23.3299	2.25992	ANN=T	intron_variant	MODIFIER	CLUMA_CG012971	CLUMA_CG012971-RA	GO:0000003,GO:0000902,GO:0000904,GO:0000981,GO:0000982,GO:0001077,GO:0001228,GO:0001654,GO:0001667,GO:0001672,GO:0001709,GO:0002009,GO:0002064,GO:0002065,GO:0002066,GO:0002164,GO:0002165,GO:0002230,GO:0002237,GO:0002376,GO:0002520,GO:0002682,GO:0002683,GO:0002697,GO:0002759,GO:0002831,GO:0002832,GO:0002920,GO:0002921,GO:0003002,GO:0003006,GO:0003008,GO:0003674,GO:0003676,GO:0003677,GO:0003700,GO:…	reproduction,cell morphogenesis,cell morphogenesis involved in differentiation,DNA-binding transcription factor activity, RNA polymerase II-specific,-,-,DNA-binding transcription activator activity, RNA polymerase II-specific,eye development,ameboidal-type cell migration,regulation of chromatin assembly or disassembly,cell fate determination,morphogenesis of an epithelium,epithelial cell developm…	Name for GO id(s) GO:0000982,GO:0001077,GO:0044424,GO:0044425,GO:0044444,GO:0044459,GO:0044464 not found - obsolete?
					chr2	17318296	17318420	C	A	36.2378	5.78053	25.2636	2.56977	ANN=A	intergenic_region	MODIFIER	CLUMA_CG012971	CLUMA_CG012971	GO:0000003,GO:0000902,GO:0000904,GO:0000981,GO:0000982,GO:0001077,GO:0001228,GO:0001654,GO:0001667,GO:0001672,GO:0001709,GO:0002009,GO:0002064,GO:0002065,GO:0002066,GO:0002164,GO:0002165,GO:0002230,GO:0002237,GO:0002376,GO:0002520,GO:0002682,GO:0002683,GO:0002697,GO:0002759,GO:0002831,GO:0002832,GO:0002920,GO:0002921,GO:0003002,GO:0003006,GO:0003008,GO:0003674,GO:0003676,GO:0003677,GO:0003700,GO:…	reproduction,cell morphogenesis,cell morphogenesis involved in differentiation,DNA-binding transcription factor activity, RNA polymerase II-specific,-,-,DNA-binding transcription activator activity, RNA polymerase II-specific,eye development,ameboidal-type cell migration,regulation of chromatin assembly or disassembly,cell fate determination,morphogenesis of an epithelium,epithelial cell developm…	Name for GO id(s) GO:0000982,GO:0001077,GO:0044424,GO:0044425,GO:0044444,GO:0044459,GO:0044464 not found - obsolete?
		CLUMA_CG022363	CLUMA_CG022363	2	chr2	17318296	17318420	C	A	36.2378	5.78053	25.2636	2.56977	ANN=A	intergenic_region	MODIFIER	CLUMA_CG022363	CLUMA_CG022363	-	-	-
					chr2	17318724	17318848	C	T	45.1963	6.45216	26.4343	2.76096	ANN=T	synonymous_variant	LOW	CLUMA_CG022363	CLUMA_CG022363-RA	-	-	-
		CLUMA_CG012999	(sp)_putative_Lon_protease_homolog,_mitochondrial	3	chr2	17320791	17320915	T	A	29.4628	3.98621	23.1875	2.23742	ANN=A	missense_variant	MODERATE	CLUMA_CG012999	CLUMA_CG012999-RA	-	-	-
					chr2	17321148	17321272	C	A	33.4379	5.5908	22.5652	2.13964	ANN=A	missense_variant	MODERATE	CLUMA_CG012999	CLUMA_CG012999-RA	-	-	-
					chr2	17321222	17321346	C	T	33.1827	4.95097	31.3085	3.58165	ANN=T	synonymous_variant	LOW	CLUMA_CG012999	CLUMA_CG012999-RA	-	-	-
		CLUMA_CG011298	(sp)_putative_TGF-beta_receptor_type-1	1	chr2	20700840	20700975	A	T	49.8875	8.60345	38.9441	4.92845	ANN=T	intron_variant	MODIFIER	CLUMA_CG011298	CLUMA_CG011298-RA	GO:0000902,GO:0000904,GO:0001932,GO:0001934,GO:0002009,GO:0002165,GO:0003674,GO:0003824,GO:0004672,GO:0004674,GO:0004675,GO:0004703,GO:0004888,GO:0005024,GO:0005025,GO:0005488,GO:0005575,GO:0005623,GO:0005886,GO:0005887,GO:0006355,GO:0006357,GO:0006464,GO:0006468,GO:0006793,GO:0006796,GO:0006807,GO:0006928,GO:0006935,GO:0007154,GO:0007165,GO:0007166,GO:0007167,GO:0007178,GO:0007179,GO:0007275,GO:…	cell morphogenesis,cell morphogenesis involved in differentiation,regulation of protein phosphorylation,positive regulation of protein phosphorylation,morphogenesis of an epithelium,instar larval or pupal development,molecular_function,catalytic activity,protein kinase activity,protein serine/threonine kinase activity,transmembrane receptor protein serine/threonine kinase activity,G protein-coupl…	Name for GO id(s) GO:0044425,GO:0044459,GO:0044464 not found - obsolete?
		CLUMA_CG010885	CLUMA_CG010885	1	chr2	22124509	22124650	G	A	21.0698	4.90295	23.1064	2.22462	ANN=A	synonymous_variant	LOW	CLUMA_CG010885	CLUMA_CG010885-RA	-	-	-
		CLUMA_CG012145	(sp)_similar_to_Apolipoprotein_D_CLUMA_CG012145	17	chr2	24946536	24946686	C	T	23.3161	3.99989	33.6798	3.99298	ANN=T	synonymous_variant	LOW	CLUMA_CG012145	CLUMA_CG012145-RA	-	-	-
					chr2	24946596	24946746	T	A	24.3171	3.7494	33.641	3.98619	ANN=A	missense_variant	MODERATE	CLUMA_CG012145	CLUMA_CG012145-RA	-	-	-
					chr2	24947039	24947189	T	C	27.9223	4.11902	35.9628	4.39519	ANN=C	splice_region_variant&synonymous_variant	LOW	CLUMA_CG012145	CLUMA_CG012145-RA	-	-	-
					chr2	24947054	24947204	G	A	26.1967	5.20486	40.7385	5.25329	ANN=A	synonymous_variant	LOW	CLUMA_CG012145	CLUMA_CG012145-RA	-	-	-
					chr2	24947078	24947228	A	G	24.5453	3.42567	38.45	4.83949	ANN=G	synonymous_variant	LOW	CLUMA_CG012145	CLUMA_CG012145-RA	-	-	-
					chr2	24947083	24947233	G	A	22.3062	4.12671	36.8328	4.54992	ANN=A	missense_variant	MODERATE	CLUMA_CG012145	CLUMA_CG012145-RA	-	-	-
					chr2	24947093	24947243	G	A	21.8096	4.72713	37.2132	4.6178	ANN=A	synonymous_variant	LOW	CLUMA_CG012145	CLUMA_CG012145-RA	-	-	-
					chr2	24947116	24947266	T	C	22.7527	4.23097	38.925	4.925	ANN=C	missense_variant	MODERATE	CLUMA_CG012145	CLUMA_CG012145-RA	-	-	-
					chr2	24947125	24947275	A	C	23.0121	4.07761	38.4959	4.84774	ANN=C	missense_variant	MODERATE	CLUMA_CG012145	CLUMA_CG012145-RA	-	-	-
					chr2	24947128	24947278	C	A	24.3004	4.56751	38.3699	4.82509	ANN=A	missense_variant	MODERATE	CLUMA_CG012145	CLUMA_CG012145-RA	-	-	-
					chr2	24947202	24947352	G	A	31.7887	5.15504	37.8949	4.73983	ANN=A	missense_variant	MODERATE	CLUMA_CG012145	CLUMA_CG012145-RA	-	-	-
					chr2	24947218	24947368	G	A	32.4413	5.05844	38.8322	4.90829	ANN=A	stop_gained	HIGH	CLUMA_CG012145	CLUMA_CG012145-RA	-	-	-
					chr2	24947224	24947374	A	T	22.2187	3.63522	35.3278	4.28275	ANN=T	missense_variant	MODERATE	CLUMA_CG012145	CLUMA_CG012145-RA	-	-	-
					chr2	24947299	24947449	A	G	29.4041	5.98768	39.0629	4.94987	ANN=G	5_prime_UTR_variant	MODIFIER	CLUMA_CG012145	CLUMA_CG012145-RA	-	-	-
					chr2	24947306	24947456	T	C	27.3966	4.20564	36.5172	4.4937	ANN=C	5_prime_UTR_variant	MODIFIER	CLUMA_CG012145	CLUMA_CG012145-RA	-	-	-
					chr2	24947448	24947598	T	G	26.7514	5.08334	37.3427	4.64095	ANN=G	intergenic_region	MODIFIER	CLUMA_CG012145	CLUMA_CG012145	-	-	-
					chr2	24947609	24947759	T	C	33.2969	3.24801	37.2483	4.62407	ANN=C	intergenic_region	MODIFIER	CLUMA_CG012145	CLUMA_CG012145	-	-	-
		CLUMA_CG023524	CLUMA_CG023524	4	chr2	24947448	24947598	T	G	26.7514	5.08334	37.3427	4.64095	ANN=G	intergenic_region	MODIFIER	CLUMA_CG023524	CLUMA_CG023524	-	-	-
					chr2	24947609	24947759	T	C	33.2969	3.24801	37.2483	4.62407	ANN=C	intergenic_region	MODIFIER	CLUMA_CG023524	CLUMA_CG023524	-	-	-
					chr2	24947783	24947933	A	C	31.2369	4.6927	39.436	5.01722	ANN=C	3_prime_UTR_variant	MODIFIER	CLUMA_CG023524	CLUMA_CG023524-RA	-	-	-
					chr2	24947788	24947938	C	T	37.235	4.62751	37.3399	4.64044	ANN=T	3_prime_UTR_variant	MODIFIER	CLUMA_CG023524	CLUMA_CG023524-RA	-	-	-
		CLUMA_CG012102	(sp)_similar_to_CD109_antigen	1	chr2	26033892	26034053	T	A	20.811	3.46281	26.082	2.70316	ANN=A	intron_variant	MODIFIER	CLUMA_CG012102	CLUMA_CG012102-RB	-	-	-
		CLUMA_CG000103	CLUMA_CG000103	1	chr3	357899	357899	T	TTCA	21.0622	6.32423	29.1346	3.21112	ANN=TTCA	intergenic_region	MODIFIER	CLUMA_CG000103	CLUMA_CG000103	-	-	-
		CLUMA_CG000223	(sp)_related_to_O-acyltransferase_like_protein_CLUMA_CG000223	1	chr3	357899	357899	T	TTCA	21.0622	6.32423	29.1346	3.21112	ANN=TTCA	intergenic_region	MODIFIER	CLUMA_CG000223	CLUMA_CG000223	-	-	-
		CLUMA_CG000042	(sp)_putative_ATP-dependent_R_helicase_me31b	1	chr3	910022	910022	A	G	41.3389	8.23806	53.9119	7.70728	ANN=G	intergenic_region	MODIFIER	CLUMA_CG000042	CLUMA_CG000042	GO:0000003,GO:0000932,GO:0002064,GO:0002065,GO:0002066,GO:0002682,GO:0002697,GO:0002831,GO:0003006,GO:0003008,GO:0003674,GO:0003676,GO:0003723,GO:0003724,GO:0003824,GO:0004004,GO:0004386,GO:0005488,GO:0005515,GO:0005575,GO:0005622,GO:0005623,GO:0005634,GO:0005730,GO:0005737,GO:0006139,GO:0006725,GO:0006807,GO:0006996,GO:0007275,GO:0007276,GO:0007277,GO:0007279,GO:0007281,GO:0007292,GO:0007349,GO:…	reproduction,P-body,epithelial cell development,columnar/cuboidal epithelial cell differentiation,columnar/cuboidal epithelial cell development,regulation of immune system process,regulation of immune effector process,regulation of response to biotic stimulus,developmental process involved in reproduction,system process,molecular_function,nucleic acid binding,RNA binding,RNA helicase activity,cat…	Name for GO id(s) GO:0004004,GO:0008026,GO:0042623,GO:0044422,GO:0044424,GO:0044428,GO:0044444,GO:0044446,GO:0044464,GO:0070035 not found - obsolete?
		CLUMA_CG000112	CLUMA_CG000112	1	chr3	910022	910022	A	G	41.3389	8.23806	53.9119	7.70728	ANN=G	intergenic_region	MODIFIER	CLUMA_CG000112	CLUMA_CG000112	-	-	-
		CLUMA_CG000081	(sp)_putative_Membralin	2	chr3	1365270	1365268	G	T	30.4297	3.65332	22.7357	2.16634	ANN=T	intron_variant	MODIFIER	CLUMA_CG000081	CLUMA_CG000081-RA	GO:0003002,GO:0005575,GO:0005622,GO:0005623,GO:0005737,GO:0005783,GO:0006950,GO:0007275,GO:0007389,GO:0007444,GO:0007447,GO:0007450,GO:0008150,GO:0009888,GO:0009893,GO:0009894,GO:0009896,GO:0009953,GO:0009987,GO:0010604,GO:0010941,GO:0012505,GO:0019222,GO:0030162,GO:0031323,GO:0031325,GO:0031329,GO:0031331,GO:0032268,GO:0032270,GO:0032501,GO:0032502,GO:0033554,GO:0034976,GO:0035220,GO:0035222,GO:…	regionalization,cellular_component,intracellular,cell,cytoplasm,endoplasmic reticulum,response to stress,multicellular organism development,pattern specification process,imaginal disc development,imaginal disc pattern formation,dorsal/ventral pattern formation, imaginal disc,biological_process,tissue development,positive regulation of metabolic process,regulation of catabolic process,positive reg…	Name for GO id(s) GO:0044424,GO:0044444,GO:0044464 not found - obsolete?
					chr3	1366916	1366914	C	T	33.452	4.60262	27.1423	2.87782	ANN=T	intron_variant	MODIFIER	CLUMA_CG000081	CLUMA_CG000081-RA	GO:0003002,GO:0005575,GO:0005622,GO:0005623,GO:0005737,GO:0005783,GO:0006950,GO:0007275,GO:0007389,GO:0007444,GO:0007447,GO:0007450,GO:0008150,GO:0009888,GO:0009893,GO:0009894,GO:0009896,GO:0009953,GO:0009987,GO:0010604,GO:0010941,GO:0012505,GO:0019222,GO:0030162,GO:0031323,GO:0031325,GO:0031329,GO:0031331,GO:0032268,GO:0032270,GO:0032501,GO:0032502,GO:0033554,GO:0034976,GO:0035220,GO:0035222,GO:…	regionalization,cellular_component,intracellular,cell,cytoplasm,endoplasmic reticulum,response to stress,multicellular organism development,pattern specification process,imaginal disc development,imaginal disc pattern formation,dorsal/ventral pattern formation, imaginal disc,biological_process,tissue development,positive regulation of metabolic process,regulation of catabolic process,positive reg…	Name for GO id(s) GO:0044424,GO:0044444,GO:0044464 not found - obsolete?
		CLUMA_CG000428	(sp)_putative_Globin_CTT-VI	1	chr3	1414423	1414421	C	CT	32.3254	4.51761	29.6521	3.29871	ANN=CT	3_prime_UTR_variant	MODIFIER	CLUMA_CG000428	CLUMA_CG000428-RA	GO:0003674,GO:0005488,GO:0005506,GO:0005575,GO:0005622,GO:0005623,GO:0005737,GO:0006810,GO:0008144,GO:0008150,GO:0015669,GO:0015671,GO:0015893,GO:0019825,GO:0020037,GO:0036094,GO:0042221,GO:0042493,GO:0043167,GO:0043169,GO:0044424,GO:0044464,GO:0046872,GO:0046906,GO:0046914,GO:0048037,GO:0050896,GO:0051179,GO:0051234,GO:0097159,GO:1901363	molecular_function,binding,iron ion binding,cellular_component,intracellular,cell,cytoplasm,transport,drug binding,biological_process,gas transport,oxygen transport,drug transport,oxygen binding,heme binding,small molecule binding,response to chemical,response to drug,ion binding,cation binding,-,-,metal ion binding,tetrapyrrole binding,transition metal ion binding,cofactor binding,response to st…	Name for GO id(s) GO:0044424,GO:0044464 not found - obsolete?
		CLUMA_CG000090	(pfam)_tRNA_int_endo_domain_containing_protein	1	chr3	1714854	1714853	TG	T	30.979	5.42127	25.4547	2.60079	ANN=T	5_prime_UTR_variant	MODIFIER	CLUMA_CG000090	CLUMA_CG000090-RA	GO:0000213,GO:0000379,GO:0000394,GO:0003674,GO:0003824,GO:0004518,GO:0004519,GO:0004521,GO:0004540,GO:0004549,GO:0006139,GO:0006388,GO:0006396,GO:0006399,GO:0006725,GO:0006807,GO:0008033,GO:0008150,GO:0008152,GO:0008380,GO:0009987,GO:0010467,GO:0016070,GO:0016787,GO:0016788,GO:0016892,GO:0016894,GO:0034470,GO:0034641,GO:0034660,GO:0043170,GO:0044237,GO:0044238,GO:0046483,GO:0071704,GO:0090304,GO:…	tRNA-intron endonuclease activity,tRNA-type intron splice site recognition and cleavage,RNA splicing, via endonucleolytic cleavage and ligation,molecular_function,catalytic activity,nuclease activity,endonuclease activity,endoribonuclease activity,ribonuclease activity,tRNA-specific ribonuclease activity,nucleobase-containing compound metabolic process,tRNA splicing, via endonucleolytic cleavage …	-
		CLUMA_CG022032	(nr)_putative_unnamed_protein_product_CLUMA_CG022032	1	chr3	1715123	1715122	T	TTAGG	22.8075	3.55141	29.3571	3.24873	ANN=TTAGG	intron_variant	MODIFIER	CLUMA_CG022032	CLUMA_CG022032-RA	-	-	-
		CLUMA_CG014266	(mn)_chico	1	chr3	1814530	1814529	G	GT	22.9961	3.92885	31.2323	3.56854	ANN=GT	intron_variant	MODIFIER	CLUMA_CG014266	CLUMA_CG014266-RB	-	-	-
		CLUMA_CG007699	CLUMA_CG007699	1	chr3	7856852	7856890	C	T	22.8279	4.16609	21.8124	2.0226	ANN=T	intron_variant	MODIFIER	CLUMA_CG007699	CLUMA_CG007699-RA	-	-	-
		CLUMA_CG013176	CLUMA_CG013176	1	chr3	8914270	8914318	TA	T	25.9034	5.77402	40.0093	5.12095	ANN=T	3_prime_UTR_variant	MODIFIER	CLUMA_CG013176	CLUMA_CG013176-RA	-	-	-
		CLUMA_CG024612	CLUMA_CG024612	1	chr3	8923188	8923236	G	C	20.7654	3.0955	23.9284	2.35498	ANN=C	intron_variant	MODIFIER	CLUMA_CG024612	CLUMA_CG024612-RA	-	-	-
		CLUMA_CG013341	(mn)_basic_helix-loop-helix_transcription_factor_cycle_(cyc)	2	chr3	9593048	9593113	A	G	20.0586	4.1372	25.987	2.68761	ANN=G	synonymous_variant	LOW	CLUMA_CG013341	CLUMA_CG013341-RD	GO:0000122,GO:0002027,GO:0003053,GO:0003674,GO:0003676,GO:0003677,GO:0005488,GO:0005515,GO:0005575,GO:0005622,GO:0005623,GO:0005634,GO:0006355,GO:0006357,GO:0006950,GO:0007275,GO:0007562,GO:0007610,GO:0007622,GO:0007623,GO:0007626,GO:0008016,GO:0008062,GO:0008150,GO:0009410,GO:0009605,GO:0009889,GO:0009890,GO:0009891,GO:0009892,GO:0009893,GO:0009991,GO:0010033,GO:0010243,GO:0010468,GO:0010556,GO:…	negative regulation of transcription by RNA polymerase II,regulation of heart rate,circadian regulation of heart rate,molecular_function,nucleic acid binding,DNA binding,binding,protein binding,cellular_component,intracellular,cell,nucleus,regulation of transcription, DNA-templated,regulation of transcription by RNA polymerase II,response to stress,multicellular organism development,eclosion,beha…	Name for GO id(s) GO:0044424,GO:0044464 not found - obsolete?
					chr3	9594093	9594158	C	A	26.5713	3.30875	28.0875	3.03513	ANN=A	intron_variant	MODIFIER	CLUMA_CG013341	CLUMA_CG013341-RD	GO:0000122,GO:0002027,GO:0003053,GO:0003674,GO:0003676,GO:0003677,GO:0005488,GO:0005515,GO:0005575,GO:0005622,GO:0005623,GO:0005634,GO:0006355,GO:0006357,GO:0006950,GO:0007275,GO:0007562,GO:0007610,GO:0007622,GO:0007623,GO:0007626,GO:0008016,GO:0008062,GO:0008150,GO:0009410,GO:0009605,GO:0009889,GO:0009890,GO:0009891,GO:0009892,GO:0009893,GO:0009991,GO:0010033,GO:0010243,GO:0010468,GO:0010556,GO:…	negative regulation of transcription by RNA polymerase II,regulation of heart rate,circadian regulation of heart rate,molecular_function,nucleic acid binding,DNA binding,binding,protein binding,cellular_component,intracellular,cell,nucleus,regulation of transcription, DNA-templated,regulation of transcription by RNA polymerase II,response to stress,multicellular organism development,eclosion,beha…	Name for GO id(s) GO:0044424,GO:0044464 not found - obsolete?
		CLUMA_CG013352	(mn)_Atypical_mitogen_activated_protein_kise_nemo_(nmo)	1	chr3	9636252	9636317	A	T	21.8053	3.81401	29.0743	3.20093	ANN=T	3_prime_UTR_variant	MODIFIER	CLUMA_CG013352	CLUMA_CG013352-RH	GO:0000165,GO:0001654,GO:0001736,GO:0001738,GO:0001745,GO:0002009,GO:0002165,GO:0003002,GO:0003674,GO:0003824,GO:0004672,GO:0004674,GO:0004707,GO:0005575,GO:0005622,GO:0005623,GO:0005634,GO:0005737,GO:0006464,GO:0006468,GO:0006793,GO:0006796,GO:0006807,GO:0007154,GO:0007163,GO:0007164,GO:0007165,GO:0007275,GO:0007389,GO:0007423,GO:0007444,GO:0007447,GO:0007450,GO:0007472,GO:0007474,GO:0007476,GO:…	MAPK cascade,eye development,establishment of planar polarity,morphogenesis of a polarized epithelium,compound eye morphogenesis,morphogenesis of an epithelium,instar larval or pupal development,regionalization,molecular_function,catalytic activity,protein kinase activity,protein serine/threonine kinase activity,MAP kinase activity,cellular_component,intracellular,cell,nucleus,cytoplasm,cellular …	Name for GO id(s) GO:0044424,GO:0044464 not found - obsolete?
[truncated: 118 more rows]
