# Supplementary material for: Genetic analysis of a phenotypic loss in the mechanosensory entrainment of a circalunar clock
Source: PLoS Genet. 2023 Jun 22;19(6):e1010763. doi: 10.1371/journal.pgen.1010763 (PMC10286985; doi:10.1371/journal.pgen.1010763)
Supplement: S8 Table — (XLSX) [file pgen.1010763.s027.xlsx]

## Sheet: Fig4A,C_PHENOTYPE
	JxP-F2.1		JxP-F2.2
TURB_DAY	sensitive	insensitive	sensitive	insensitive
1	1.49833	4.50167	0.50624	1.49376
2	0.387375	5.61262	0.891835	6.10817
3	0.050199	1.9498	0.0432689	0.956731
4	0	0	0.00937838	0.990622
5	0	0	0.0674995	1.9325
6	0	0	0	0
7	0.0190441	1.98096	0	0
8	0	0	0.425602	3.5744
9	0	0	1.41493	2.58507
10	4.62337	2.37663	2.12061	0.879391
11	9.29415	1.70585	10.5428	1.45721
12	16.3654	1.6346	9.16782	0.832179
13	11.8077	1.19227	11.5755	1.42453
14	10.1953	1.80466	3.9657	1.0343
15	5.15469	2.84531	3.81286	3.18714
Total [n]	59.3956	25.6044	44.544	26.456
Ratio [%]	0.698772	0.301228	0.627381	0.372619

## Sheet: JxP_F2.1.6-FULL_INPUT
PHENO	sex	ID	chr1_476388	chr1_627184	chr1_627218	chr1_763237	chr1_2958220	chr1_3237036	chr1_3394785	chr1_3829956	chr1_3829959	chr1_3829988	chr1_3963137	chr1_4111645	chr1_4111862	chr1_4735303	chr1_4735434	chr1_4866945	chr1_5152115	chr1_5229537	chr1_5263834	chr1_5420338	chr1_5420341	chr1_5420348	chr1_5420410	chr1_5420429	chr1_5748284	chr1_6416571	chr1_6659467	chr1_6659494	chr1_7409545	chr1_7440771	chr1_7440806	chr1_7570893	chr1_7646712	chr1_7683427	chr1_7835676	chr1_7836071	chr1_7896648	chr1_7905475	chr1_7920392	chr1_8216094	chr1_8277443	chr1_8611759	chr1_8611792	chr1_8689261	chr1_8695611	chr1_8700239	chr1_8764087
			1	1	1	1	1	1	1	1	1	1	1	1	1	1	1	1	1	1	1	1	1	1	1	1	1	1	1	1	1	1	1	1	1	1	1	1	1	1	1	1	1	1	1	1	1	1	1
0.339519	0	1	AB	AB	AB	AB	AB	AB	AB	AB	AB	AB	AB	NA	AB	AB	AB	AB	AB	AB	AB	AB	AB	AB	AB	AB	AB	AB	AB	AB	AB	AB	AB	AB	AB	AB	AB	AB	AB	AB	AB	AB	AB	NA	AB	AB	AB	AB	AB
0.0917129	0	3	BB	BB	BB	BB	BB	BB	BB	BB	BB	BB	BB	NA	BB	BB	BB	BB	NA	BB	BB	BB	BB	BB	BB	BB	AB	AB	AB	AB	AB	AB	AB	AB	AB	AB	AB	AB	AB	AB	AB	AB	NA	AB	AB	AB	AB	AB	AB
0.0917129	1	4	AB	AB	AB	AB	AB	AB	AB	AB	AB	AB	AB	AB	AB	AB	AB	AB	AB	AB	AB	AB	AB	AB	AB	AB	AB	AB	AB	AB	AB	AB	AB	AB	AB	AB	AB	AB	AB	AB	AB	AB	AB	AB	AB	AB	AB	AB	AB
0.150389	0	5	AB	AB	AB	AB	AB	AB	AB	AB	AB	AB	AB	AB	AB	AB	AB	AB	AB	AB	AB	AB	AB	AB	AB	AB	AB	AB	AB	AB	AB	AB	AB	AB	AB	AB	AB	AB	AB	AB	AB	AB	NA	NA	AB	AB	AB	AB	AB
0.150389	1	6	NA	NA	NA	NA	AB	NA	NA	NA	NA	NA	NA	AB	AB	NA	NA	NA	NA	NA	NA	NA	NA	NA	NA	NA	NA	NA	AB	AB	AB	NA	NA	AB	NA	NA	NA	NA	NA	AB	NA	NA	AB	AB	AB	NA	AB	NA	NA
0.355664	0	7	NA	NA	NA	NA	BB	NA	NA	NA	NA	NA	NA	BB	NA	NA	NA	NA	BB	NA	BB	NA	NA	NA	NA	NA	NA	BB	NA	NA	NA	NA	NA	NA	NA	NA	NA	AB	NA	AB	NA	NA	AB	AB	AB	NA	AB	AB	NA
0.355664	1	8	BB	BB	BB	BB	BB	BB	BB	BB	BB	BB	BB	NA	BB	BB	BB	BB	NA	BB	BB	BB	BB	BB	BB	BB	BB	BB	BB	BB	AB	AB	AB	AB	AB	AB	AB	AB	AB	AB	AB	AB	NA	AB	AB	AB	AB	AB	AB
0.355664	1	9	AB	AB	AB	AB	AB	AB	AB	AB	AB	AB	AB	AB	AB	AB	AB	AB	AB	AB	AB	AB	AB	AB	AB	AB	AB	AB	AB	AB	AB	AB	AB	AB	AB	AB	AB	AB	AB	AB	AB	AB	AB	AB	AB	AB	AB	AB	AB
0.750279	0	10	AA	NA	NA	NA	NA	NA	NA	AA	AA	AA	NA	AA	AA	NA	NA	NA	NA	NA	NA	NA	NA	NA	NA	NA	NA	AA	AA	AA	X	NA	NA	NA	NA	NA	NA	NA	NA	NA	AA	NA	AA	NA	NA	NA	AA	AA	NA
0.750279	0	11	NA	AA	AA	NA	NA	NA	NA	NA	NA	NA	NA	AA	AA	AA	AA	NA	NA	NA	NA	NA	NA	NA	NA	NA	AA	NA	NA	NA	NA	NA	NA	AA	NA	AA	AA	AA	NA	NA	AA	NA	NA	AB	AB	NA	AB	AB	NA
0.750279	1	13	AB	AB	AB	AB	AB	AB	AB	AB	AB	AB	AB	NA	AB	AB	AB	AB	AB	AB	AB	AB	AB	AB	AB	AB	AB	AB	AB	AB	AB	AB	AB	AB	AB	AB	AB	AB	AB	AB	AB	AB	NA	AB	AB	AB	AB	AB	AB
0.935437	0	14	NA	AB	AB	NA	AB	NA	NA	NA	NA	NA	NA	NA	NA	NA	NA	NA	NA	NA	NA	NA	NA	NA	NA	NA	NA	NA	NA	NA	NA	NA	NA	NA	AB	NA	NA	AB	NA	AB	AB	NA	NA	AB	AB	BB	NA	BB	NA
0.935437	0	15	BB	NA	NA	BB	BB	BB	NA	BB	BB	BB	BB	BB	BB	BB	BB	BB	BB	BB	NA	BB	BB	BB	BB	BB	BB	BB	BB	BB	BB	BB	BB	BB	BB	BB	BB	BB	BB	NA	BB	AB	AB	AB	AB	AB	AB	AB	AB
0.935437	1	16	AB	AB	AB	AB	AB	AB	AB	AB	AB	AB	AB	AB	AB	AB	AB	AB	NA	AB	AB	AB	AB	AB	AB	AB	AB	AB	AB	AB	AB	AB	AB	AB	AB	AB	NA	AB	AB	AB	AB	AB	NA	AB	AB	AB	AB	AB	AB
0.935437	1	17	AB	AB	AB	NA	AB	AB	AB	AB	AB	AB	AB	AB	AB	AB	AB	AB	AB	AB	AB	AB	AB	AB	AB	AB	AB	AB	AB	AB	AB	AB	AB	AB	AB	AB	NA	AB	AB	AB	AB	AB	AB	AB	AB	AB	AB	AB	AB
0.9749	1	18	AB	AB	AB	NA	AB	NA	AB	AB	AB	AB	AB	NA	AB	AB	AB	NA	AB	AB	AB	AB	AB	AB	AB	AB	AB	AB	AB	AB	AB	AB	AB	AB	AB	AB	NA	AB	AB	AB	AB	AB	AB	AB	AB	AB	AB	AB	AB
0.9749	1	19	AB	NA	NA	NA	NA	NA	AB	NA	NA	NA	AB	AB	AB	AB	AB	NA	NA	NA	NA	AB	AB	AB	NA	AB	NA	NA	AB	AB	AA	NA	NA	AA	AA	NA	AA	AA	NA	AA	AA	NA	NA	AA	AA	NA	AA	AA	NA
0.990478	1	21	AB	AB	AB	AB	AB	AB	AB	AB	AB	AB	AB	NA	AB	AB	AB	AB	AB	AB	AB	AB	AB	AB	AB	AB	AB	AB	AB	AB	AB	AB	AB	AB	AB	AB	AB	AB	AB	AB	AB	AB	AB	AB	AB	AB	AB	AB	AB
0.339519	0	22	AB	AB	AB	AB	AB	AB	AB	AB	AB	AB	AB	AB	AB	AB	AB	AB	AB	AB	AB	AB	AB	AB	AB	AB	AB	AB	BB	BB	BB	BB	BB	BB	BB	BB	BB	BB	BB	BB	BB	BB	BB	BB	BB	BB	BB	BB	BB
0.339519	0	23	BB	BB	BB	X	BB	BB	BB	BB	BB	BB	BB	NA	BB	BB	BB	NA	NA	BB	NA	BB	BB	BB	BB	BB	BB	BB	BB	BB	BB	NA	BB	BB	BB	BB	NA	BB	BB	BB	BB	BB	BB	BB	BB	BB	BB	BB	BB
0.339519	0	24	AA	AA	AA	AA	AA	AA	AB	AB	AB	AB	AB	NA	AB	AB	AB	AB	AB	AB	AB	AB	AB	AB	AB	AB	AB	AB	AB	AB	AB	AB	AB	AB	AB	AB	NA	AB	AB	AB	AB	AB	AB	AB	AB	AB	AB	AB	AB
0.339519	0	25	BB	BB	BB	BB	BB	BB	BB	BB	BB	BB	BB	NA	BB	BB	BB	BB	BB	BB	BB	BB	BB	BB	BB	BB	BB	BB	BB	BB	BB	BB	BB	BB	BB	BB	NA	BB	BB	BB	BB	BB	BB	BB	BB	BB	BB	BB	BB
0.339519	1	26	AB	AB	AB	AB	AB	AB	AB	AB	AB	AB	AB	NA	AB	AB	AB	AB	AB	AB	AB	AB	AB	AB	AB	AB	AB	AB	AB	AB	AB	AB	AB	AB	AB	AB	AB	AB	AB	AB	AB	AB	AB	AB	AB	AB	AB	AB	AB
0.155077	0	27	AB	NA	NA	NA	AB	NA	AB	AB	AB	NA	AB	AB	AB	AB	AB	AB	AB	AB	AB	AB	AB	AB	AB	AB	NA	AB	AB	AB	AB	AB	AB	AB	AB	NA	AB	AB	AB	AB	AB	AB	AB	AB	AB	AB	AB	AB	NA
0.155077	0	28	AA	AA	AA	AA	AB	AB	AB	AB	AB	AB	AB	NA	AB	AB	AB	AB	AB	AB	AB	AB	AB	AB	AB	AB	AB	BB	BB	BB	BB	BB	BB	BB	BB	BB	NA	BB	BB	BB	BB	BB	BB	BB	BB	BB	BB	BB	BB
0.155077	0	29	BB	BB	BB	BB	BB	BB	BB	BB	BB	BB	BB	NA	BB	BB	BB	BB	BB	BB	BB	BB	BB	BB	BB	BB	BB	BB	BB	BB	BB	BB	BB	BB	BB	BB	NA	BB	BB	BB	BB	BB	BB	BB	BB	BB	BB	BB	BB
0.155077	0	30	AA	AA	AA	AA	AA	AA	AA	AA	AA	AA	AA	AA	AA	AA	AA	AA	AB	AB	AB	AB	AB	AB	AB	AB	AB	AB	AB	AB	AB	AB	AB	AB	AB	AB	AB	AB	AB	AB	AB	AB	AB	NA	AB	AB	AB	AB	AB
0.155077	0	31	AB	AB	AB	AB	AB	AB	AB	AB	AB	AB	AB	NA	AB	AB	AB	AB	AB	AB	AB	AB	AB	AB	AB	AB	AB	AB	AB	AB	AB	AB	AB	AB	AB	AB	AB	AB	AB	AB	AB	AB	AB	AB	AB	AB	AB	AB	AB
0.155077	0	32	BB	BB	BB	BB	BB	BB	BB	BB	BB	BB	BB	NA	BB	BB	BB	BB	BB	BB	BB	BB	BB	BB	BB	BB	BB	BB	BB	BB	BB	BB	BB	BB	BB	BB	BB	BB	BB	BB	BB	BB	BB	NA	BB	BB	BB	BB	BB
0.155077	0	33	AB	AB	AB	AB	AB	AB	AB	AB	AB	AB	AB	NA	AB	AB	AB	AB	AB	AB	AB	AB	AB	AB	AB	AB	AB	AB	AB	AB	AB	NA	AB	AB	AB	AB	AB	AB	AB	AB	AB	AB	NA	AB	AB	AB	AB	AB	AB
0.155077	1	34	AA	AA	AA	AA	AA	AA	AA	AA	AA	AA	NA	AA	AA	AA	AA	AA	AA	AA	AA	AA	AA	AA	AA	AA	AA	AA	AA	AA	AA	AA	AA	AA	AA	AA	AA	AA	AA	AA	AA	AA	AA	AA	AA	AA	AA	AA	AA
0.155077	1	35	AA	AA	AA	NA	AA	NA	AA	AA	AA	AA	AA	AA	AA	AA	AA	AA	AA	AA	AA	AA	AA	AA	AA	AA	AA	AA	AA	AA	AA	NA	NA	AA	AA	AA	AA	AA	AA	AA	AA	AA	AA	AA	AA	AA	AA	AA	AA
0.155077	1	36	AA	AA	AA	AA	AA	AA	AA	AA	AA	AA	AA	AA	AA	AA	AA	AA	AA	AA	AA	AA	AA	AA	AA	AA	AA	AA	AA	AA	AA	AA	AA	AA	AA	AA	AA	AA	AA	AA	AA	AA	AA	AA	AA	AA	AA	AA	AA
0.155077	1	37	AA	AA	AA	AA	AA	AA	NA	AA	AA	AA	AA	AA	AA	AA	AA	AA	AA	AA	AA	AA	AA	AA	AA	AA	AA	AA	AA	AA	AA	AA	AA	AA	AA	AA	AA	AA	AA	AA	AA	AA	NA	AA	AA	AA	AA	AA	AA
0.0908113	0	38	BB	BB	BB	BB	BB	BB	BB	BB	BB	BB	BB	NA	BB	BB	BB	BB	BB	BB	BB	BB	BB	BB	BB	BB	BB	BB	BB	BB	BB	BB	BB	BB	BB	BB	NA	BB	BB	BB	BB	BB	BB	BB	BB	BB	BB	BB	BB
0.0908113	0	39	BB	BB	BB	BB	AB	AB	AB	AB	AB	AB	AB	NA	AB	AB	AB	AB	AB	AB	AB	AB	AB	AB	AB	AB	AB	AB	AB	AB	AB	AB	AB	AB	AB	AB	AB	AB	AB	AB	AB	AB	AB	NA	AB	AB	AB	AB	AB
0.0908113	0	41	AA	AA	AA	AA	AA	AA	AA	AA	AA	AA	AA	AA	AA	AA	AA	AA	AA	AA	AA	AA	AA	AA	AA	AA	AA	AA	AA	AA	AA	AA	AA	AA	AA	AA	AA	AA	AA	AA	AA	AA	NA	AA	AA	AA	AA	AA	AA
0.0908113	0	42	AB	AB	AB	AB	AB	AB	AB	AB	AB	AB	AB	X	AB	AB	AB	AB	AB	AB	AB	AB	AB	AB	AB	AB	AB	AB	AB	AB	AB	AB	AB	AB	AB	AB	AB	AB	AB	AB	AB	AB	NA	AB	AB	AB	AB	AB	AB
0.0908113	0	43	BB	BB	BB	BB	BB	NA	NA	BB	BB	BB	BB	BB	BB	BB	BB	NA	AB	AB	NA	AB	AB	AB	AB	AB	NA	AB	AB	AB	AB	NA	NA	AB	AB	AB	AB	AB	AB	AB	AB	AB	AB	AB	AB	AB	AB	AB	AB
0.0908113	0	44	AA	AA	AA	AA	AA	NA	NA	AA	AA	AA	AA	AA	AA	AA	AA	NA	AA	AA	AA	AA	AA	AA	AA	AA	AA	AA	AA	AA	AA	AA	AA	AA	AA	AA	AA	AA	AA	AA	AA	AA	AA	AA	AA	AA	AA	AA	AA
0.0908113	1	45	BB	BB	BB	BB	AB	AB	AB	AB	AB	AB	AB	AB	AB	AB	AB	AB	AB	AB	AB	AB	AB	AB	AB	AB	AB	AB	AB	AB	AB	AB	AB	AB	AB	AB	AB	AB	AB	AB	AB	AB	AB	AB	AB	AB	AB	AB	AB
0.0908113	1	46	AB	AB	AB	AB	AB	AB	AB	AB	AB	AB	AB	AB	AB	AB	AB	AB	AB	AB	AB	AB	AB	AB	AB	AB	AB	AB	AB	AB	AB	AB	AB	AB	AB	AB	AB	AB	AB	AB	AB	AB	AB	AB	AB	AB	AB	AB	AB
0.0908113	1	47	BB	NA	NA	BB	BB	BB	BB	BB	BB	BB	BB	BB	BB	BB	BB	NA	BB	BB	BB	BB	BB	BB	BB	BB	BB	BB	BB	BB	AB	AB	AB	AB	AB	AB	AB	AB	AB	AB	AB	AB	AB	AB	AB	AB	AB	AB	AB
0.0908113	1	48	AA	AA	AA	NA	AA	NA	NA	AA	AA	AA	NA	AA	AA	AA	AA	NA	AA	AA	NA	AA	AA	AA	AA	AA	AA	AA	AA	AA	AA	NA	NA	AA	AA	AA	AA	AA	AA	AA	AA	AA	AA	AA	AA	AA	AA	AA	AA
0.0908113	1	49	AB	AB	AB	NA	AB	AB	AB	AB	AB	AB	AB	AB	AB	AB	AB	AB	AB	AB	NA	AB	AB	AB	AB	AB	AB	AB	AB	AB	AB	AB	AB	AB	AB	AB	AB	AB	AB	AB	AB	AB	NA	AB	AB	AB	AB	AB	AB
0.0908113	1	50	AB	AB	AB	AB	AB	AB	AB	AB	AB	AB	AB	AB	AB	AB	AB	AB	AB	AB	AB	AB	AB	AB	AB	AB	AB	AB	AB	AB	AB	AB	AB	AB	AB	AB	AB	AB	AB	AB	AB	AB	AB	AB	AB	AB	AB	AB	AB
0.0917129	0	51	BB	BB	BB	BB	BB	BB	BB	BB	BB	BB	BB	BB	BB	BB	BB	BB	BB	BB	BB	BB	BB	BB	BB	BB	BB	BB	NA	NA	BB	BB	BB	BB	BB	BB	BB	BB	BB	BB	BB	BB	BB	BB	BB	BB	BB	BB	BB
0.0917129	0	52	BB	BB	BB	BB	BB	BB	BB	BB	BB	BB	BB	BB	BB	BB	BB	NA	BB	BB	BB	BB	BB	BB	BB	BB	BB	BB	BB	BB	BB	NA	NA	BB	BB	BB	BB	BB	BB	BB	BB	BB	BB	BB	BB	BB	BB	BB	BB
0.0917129	1	53	AA	AA	AA	NA	AA	NA	NA	AA	AA	AA	NA	AA	AA	AA	AA	NA	AA	NA	AA	AA	AA	AA	AA	AA	NA	AA	AA	AA	AA	NA	NA	AA	AA	NA	AA	AA	AA	AA	AA	AA	AA	AA	AA	AA	AA	AA	NA
0.0917129	1	54	AA	AA	AA	NA	AA	NA	NA	AA	AA	AA	NA	AA	AA	AA	AA	AA	AA	NA	NA	AA	AA	AA	AA	AA	NA	AA	AA	AA	AA	NA	NA	AA	AA	AA	AA	AA	AA	AA	AA	AA	AA	AA	AA	AA	AA	AA	NA
0.0917129	1	55	AA	AA	AA	NA	NA	NA	NA	AA	AA	AA	AA	AA	AA	AA	AA	NA	AA	NA	NA	NA	NA	NA	NA	NA	NA	AA	X	AA	AA	NA	NA	NA	AA	AA	AA	AA	NA	AA	AA	AA	NA	AA	AA	AA	AA	AA	AA
0.0917129	1	56	AB	NA	NA	NA	AB	NA	AB	AB	AB	AB	AB	AB	AB	AB	AB	NA	AB	AB	NA	AB	AB	AB	AB	AB	AB	AB	AB	AB	AB	NA	NA	AB	AB	AB	AB	AB	AB	AB	AB	AB	AB	AB	AB	AB	AB	AB	AB
0.0917129	1	57	AA	NA	NA	NA	AA	NA	NA	AA	AA	AA	NA	AA	AA	AA	AA	NA	NA	NA	NA	NA	NA	NA	NA	NA	NA	NA	AA	AA	AA	NA	NA	AA	AA	AA	AA	AA	NA	AA	AA	AA	AA	AA	AA	AA	NA	AA	NA
0.0917129	1	58	AB	NA	NA	NA	AB	AB	NA	AB	AB	AB	AB	AB	AB	AB	AB	NA	NA	AB	AB	AB	AB	AB	AB	AB	AB	AB	AB	AB	BB	NA	NA	BB	BB	BB	BB	BB	BB	BB	BB	BB	BB	BB	BB	BB	BB	BB	BB
0.0917129	1	59	AA	AA	AA	AA	AA	NA	AA	AA	AA	AA	AA	AA	AA	AA	AA	NA	NA	NA	NA	NA	NA	NA	NA	NA	NA	AA	AA	AA	AA	NA	NA	AA	AA	AA	AA	AA	AA	AA	AA	AA	NA	AA	AA	AA	AA	AA	AA
0.0917129	1	60	AB	AB	AB	AB	AB	AB	AB	AB	AB	AB	AB	AB	AB	AB	AB	NA	AB	AB	NA	AB	AB	AB	AB	AB	AB	AB	AB	AB	AB	NA	NA	AB	AB	AB	AB	AB	AB	AB	AB	AB	AB	AB	AB	AB	AB	AB	AB
0.150389	0	61	AB	X	X	NA	AB	NA	NA	AB	AB	AB	AB	AB	AB	AB	AB	AB	AB	AB	AB	AB	AB	AB	AB	AB	AB	AB	AB	AB	AB	AB	AB	AB	AB	AB	AB	AB	AB	AB	AB	AB	AB	AB	AB	AB	AB	AB	X
0.150389	0	62	AB	NA	NA	NA	AB	NA	NA	NA	NA	NA	NA	NA	AB	NA	NA	NA	NA	NA	NA	NA	NA	NA	NA	NA	NA	AB	AB	AB	X	NA	NA	NA	AB	NA	AB	AB	NA	NA	NA	AB	AB	AB	AB	AB	NA	NA	AB
0.150389	0	63	AB	NA	NA	NA	AB	NA	NA	AB	AB	AB	NA	AB	AB	AB	NA	NA	AB	NA	NA	AB	AB	AB	AB	AB	NA	AB	AB	AB	AB	NA	NA	X	AB	AB	AB	AB	AB	AB	AB	AB	AB	AB	AB	AB	AB	AB	AB
0.150389	1	64	AA	AA	AA	NA	AA	NA	NA	AA	AA	AA	AA	AA	AA	AA	AA	NA	AA	AA	NA	NA	NA	NA	NA	NA	NA	AA	AA	AA	AA	NA	NA	AA	AA	AA	AA	AA	AA	AA	AA	AA	AA	AA	AA	AA	AA	AA	AA
0.150389	1	65	AA	NA	NA	NA	AA	NA	NA	AA	AA	AA	NA	AA	AA	NA	NA	NA	NA	NA	NA	AA	AA	AA	AA	AA	NA	AA	AA	AA	AA	NA	NA	NA	AA	NA	AA	AA	NA	NA	AA	NA	AA	AA	AA	AA	AA	AA	NA
0.150389	1	66	AA	NA	NA	NA	AA	NA	AA	AA	AA	AA	NA	AA	AA	AA	AA	NA	AA	NA	NA	AA	AA	AA	AA	AA	NA	AA	AA	AA	AA	NA	NA	AA	NA	AA	AA	AA	NA	NA	AA	AA	AA	AA	AA	AA	AA	AA	NA
0.150389	1	67	NA	NA	NA	NA	AB	NA	NA	AB	AB	AB	NA	AB	AB	NA	NA	NA	NA	NA	NA	NA	NA	NA	NA	NA	NA	AB	AB	AB	AB	NA	NA	AB	NA	NA	NA	AB	NA	AB	AB	NA	AB	AB	NA	AB	NA	AB	NA
0.150389	1	68	AA	AA	AA	AA	AA	NA	NA	AA	AA	AA	AA	AA	AA	AA	AA	NA	AA	AA	NA	AA	AA	AA	AA	AA	AA	AA	AA	AA	AA	NA	NA	AA	AA	AA	AA	AA	AA	AA	AA	AA	AA	AA	AA	AA	AA	AA	AA
0.150389	1	69	BB	NA	NA	BB	BB	NA	NA	BB	BB	BB	BB	BB	BB	BB	BB	NA	BB	BB	BB	BB	BB	BB	BB	BB	BB	BB	BB	BB	BB	NA	NA	BB	BB	BB	NA	BB	BB	BB	BB	BB	BB	BB	BB	BB	BB	BB	X
0.150389	1	70	AB	AB	AB	NA	AB	NA	AB	AB	AB	AB	NA	AB	AB	AB	AB	NA	AB	NA	AB	AB	AB	AB	AB	AB	NA	AB	AB	AB	AB	AB	AB	AB	AB	AB	AB	AB	NA	AB	AB	AB	AB	AB	AB	AB	AB	AB	AB
0.355664	0	71	BB	NA	NA	BB	BB	NA	NA	BB	BB	BB	BB	BB	BB	BB	BB	NA	BB	BB	BB	BB	BB	BB	BB	BB	BB	BB	BB	BB	BB	BB	BB	BB	BB	BB	BB	BB	BB	BB	BB	BB	BB	BB	BB	BB	BB	BB	BB
0.355664	1	72	AA	AA	AA	NA	AA	NA	NA	AA	AA	AA	AA	AA	AA	AA	AA	NA	AA	NA	AA	AA	AA	AA	AA	AA	NA	AA	AA	AA	AA	NA	NA	AA	AA	AA	AA	AA	AA	AA	AA	AA	AA	AA	AA	AA	AA	AA	AA
0.355664	1	73	NA	NA	NA	NA	NA	NA	NA	NA	NA	NA	NA	NA	NA	NA	NA	NA	NA	NA	NA	NA	NA	NA	NA	NA	NA	NA	NA	NA	NA	NA	NA	NA	NA	NA	NA	NA	NA	NA	NA	NA	NA	NA	NA	NA	NA	NA	NA
0.355664	1	74	BB	BB	BB	BB	BB	NA	BB	BB	BB	BB	BB	BB	BB	BB	BB	BB	BB	BB	BB	BB	BB	BB	BB	BB	BB	BB	BB	BB	BB	BB	BB	BB	BB	BB	BB	BB	BB	BB	BB	BB	BB	BB	BB	BB	BB	BB	BB
0.355664	1	75	AB	AB	AB	NA	AB	NA	AB	AB	AB	AB	NA	NA	AB	AB	AB	NA	AB	AB	NA	AB	AB	AB	AB	AB	AB	AB	BB	BB	BB	NA	NA	BB	BB	BB	BB	BB	BB	NA	BB	BB	BB	BB	BB	BB	BB	BB	NA
0.750279	0	76	AA	AA	AA	AA	AA	AA	AA	AA	AA	AA	AA	AA	AA	AA	AA	NA	AA	NA	AA	AA	AA	AA	AA	AA	AA	AA	AA	AA	AA	AA	AA	AA	AA	AA	AA	AA	AA	AA	AA	AA	AA	AA	AA	AA	AA	AA	AA
0.750279	1	77	BB	NA	NA	NA	BB	NA	NA	BB	BB	BB	BB	BB	BB	BB	BB	BB	BB	BB	NA	BB	BB	BB	BB	BB	NA	BB	BB	BB	BB	BB	BB	BB	BB	BB	BB	BB	NA	BB	BB	BB	BB	BB	BB	BB	BB	BB	BB
0.935437	0	78	BB	NA	NA	NA	BB	NA	NA	BB	BB	BB	NA	BB	BB	BB	BB	NA	NA	NA	NA	NA	NA	NA	NA	NA	NA	BB	BB	BB	BB	NA	NA	NA	BB	NA	BB	BB	NA	BB	BB	BB	BB	BB	BB	BB	NA	BB	NA
0.935437	1	79	AB	NA	NA	AB	AB	NA	NA	AB	AB	AB	AB	AB	AB	AB	AB	AB	AB	AB	AB	AB	AB	AB	AB	AB	AB	AB	AB	AB	AB	AB	AB	AB	AB	AB	AB	AB	AB	AB	AB	AB	NA	AB	AB	AB	AB	AB	AB
0.0908113	0	80	AB	NA	NA	NA	AB	AB	NA	AB	AB	AB	AB	AB	AB	AB	AB	NA	NA	AB	NA	AB	AB	AB	AB	AB	AB	AB	AB	AB	AB	AB	AB	AB	AB	AB	AB	AB	AB	NA	AB	AB	AB	AB	AB	AB	AB	AB	NA
0.0908113	0	81	AB	AB	AB	AB	AB	NA	NA	AB	AB	AB	AB	AB	AB	AB	AB	NA	AB	NA	AB	AB	AB	AB	AB	AB	AB	AB	AB	AB	AB	AB	NA	AB	AB	AB	AB	AB	AB	AB	AB	AB	AB	AB	AB	AB	AB	AB	AB
0.0908113	0	82	BB	BB	BB	BB	BB	BB	BB	BB	BB	BB	BB	BB	BB	BB	BB	BB	BB	BB	BB	BB	BB	BB	BB	BB	BB	BB	BB	BB	BB	BB	NA	BB	BB	BB	BB	BB	BB	BB	BB	BB	BB	NA	BB	BB	BB	BB	BB
0.0908113	0	83	BB	NA	NA	NA	BB	BB	BB	BB	BB	BB	BB	BB	BB	BB	BB	BB	BB	BB	BB	BB	BB	BB	BB	BB	BB	BB	BB	BB	BB	BB	BB	BB	BB	BB	BB	BB	BB	BB	BB	BB	BB	BB	BB	BB	BB	BB	BB
0.0908113	0	84	AB	AB	AB	NA	AB	AB	AB	AB	AB	AB	AB	NA	AB	AB	AB	AB	AB	AB	X	AB	AB	AB	AB	AB	AB	AB	AB	AB	AB	AB	AB	AB	AB	AB	NA	AB	AB	AB	AB	AB	AB	AB	AB	AB	AB	AB	AB
0.0917129	0	85	AB	AB	AB	AB	AB	AB	AB	AB	AB	AB	AB	AB	AB	AB	AB	AB	AB	AB	AB	AB	AB	AB	AB	AB	AB	AB	AB	AB	AB	NA	AB	AB	AB	AB	AB	AB	AB	AB	AB	AB	AB	NA	AB	AB	AB	AB	AB
0.150389	1	86	AB	NA	AB	AB	AB	AB	AB	AB	AB	AB	AB	AB	AB	AB	AB	AB	AB	AB	AB	AB	AB	AB	AB	AB	AB	AB	AB	AB	AB	AB	AB	AB	AB	AB	AB	AB	AB	AB	AB	AB	NA	AA	AA	AA	AA	AA	AA
[truncated: 513 more columns]

## Sheet: JxP_F2.1.6-RED_INPUT
PHENO	ID	chr1_476388	chr1_627184	chr1_627218	chr1_763237	chr1_2958220	chr1_3237036	chr1_3394785	chr1_3829956	chr1_3829959	chr1_3829988	chr1_3963137	chr1_4111645	chr1_4111862	chr1_4735303	chr1_4735434	chr1_4866945	chr1_5152115	chr1_5229537	chr1_5263834	chr1_5420338	chr1_5420341	chr1_5420348	chr1_5420410	chr1_5420429	chr1_5748284	chr1_6416571	chr1_6659467	chr1_6659494	chr1_7409545	chr1_7440771	chr1_7440806	chr1_7570893	chr1_7646712	chr1_7683427	chr1_7835676	chr1_7836071	chr1_7896648	chr1_7905475	chr1_7920392	chr1_8216094	chr1_8277443	chr1_8611759	chr1_8611792	chr1_8689261	chr1_8695611	chr1_8700239	chr1_8764087	chr1_8771361
		1	1	1	1	1	1	1	1	1	1	1	1	1	1	1	1	1	1	1	1	1	1	1	1	1	1	1	1	1	1	1	1	1	1	1	1	1	1	1	1	1	1	1	1	1	1	1	1
0	3	BB	BB	BB	BB	BB	BB	BB	BB	BB	BB	BB	NA	BB	BB	BB	BB	NA	BB	BB	BB	BB	BB	BB	BB	AB	AB	AB	AB	AB	AB	AB	AB	AB	AB	AB	AB	AB	AB	AB	AB	NA	AB	AB	AB	AB	AB	AB	AB
0	4	AB	AB	AB	AB	AB	AB	AB	AB	AB	AB	AB	AB	AB	AB	AB	AB	AB	AB	AB	AB	AB	AB	AB	AB	AB	AB	AB	AB	AB	AB	AB	AB	AB	AB	AB	AB	AB	AB	AB	AB	AB	AB	AB	AB	AB	AB	AB	AB
0	5	AB	AB	AB	AB	AB	AB	AB	AB	AB	AB	AB	AB	AB	AB	AB	AB	AB	AB	AB	AB	AB	AB	AB	AB	AB	AB	AB	AB	AB	AB	AB	AB	AB	AB	AB	AB	AB	AB	AB	AB	NA	NA	AB	AB	AB	AB	AB	AB
0	6	NA	NA	NA	NA	AB	NA	NA	NA	NA	NA	NA	AB	AB	NA	NA	NA	NA	NA	NA	NA	NA	NA	NA	NA	NA	NA	AB	AB	AB	NA	NA	AB	NA	NA	NA	NA	NA	AB	NA	NA	AB	AB	AB	NA	AB	NA	NA	NA
1	10	AA	NA	NA	NA	NA	NA	NA	AA	AA	AA	NA	AA	AA	NA	NA	NA	NA	NA	NA	NA	NA	NA	NA	NA	NA	AA	AA	AA	X	NA	NA	NA	NA	NA	NA	NA	NA	NA	AA	NA	AA	NA	NA	NA	AA	AA	NA	NA
1	11	NA	AA	AA	NA	NA	NA	NA	NA	NA	NA	NA	AA	AA	AA	AA	NA	NA	NA	NA	NA	NA	NA	NA	NA	AA	NA	NA	NA	NA	NA	NA	AA	NA	AA	AA	AA	NA	NA	AA	NA	NA	AB	AB	NA	AB	AB	NA	NA
1	13	AB	AB	AB	AB	AB	AB	AB	AB	AB	AB	AB	NA	AB	AB	AB	AB	AB	AB	AB	AB	AB	AB	AB	AB	AB	AB	AB	AB	AB	AB	AB	AB	AB	AB	AB	AB	AB	AB	AB	AB	NA	AB	AB	AB	AB	AB	AB	AB
1	14	NA	AB	AB	NA	AB	NA	NA	NA	NA	NA	NA	NA	NA	NA	NA	NA	NA	NA	NA	NA	NA	NA	NA	NA	NA	NA	NA	NA	NA	NA	NA	NA	AB	NA	NA	AB	NA	AB	AB	NA	NA	AB	AB	BB	NA	BB	NA	NA
1	15	BB	NA	NA	BB	BB	BB	NA	BB	BB	BB	BB	BB	BB	BB	BB	BB	BB	BB	NA	BB	BB	BB	BB	BB	BB	BB	BB	BB	BB	BB	BB	BB	BB	BB	BB	BB	BB	NA	BB	AB	AB	AB	AB	AB	AB	AB	AB	AB
1	16	AB	AB	AB	AB	AB	AB	AB	AB	AB	AB	AB	AB	AB	AB	AB	AB	NA	AB	AB	AB	AB	AB	AB	AB	AB	AB	AB	AB	AB	AB	AB	AB	AB	AB	NA	AB	AB	AB	AB	AB	NA	AB	AB	AB	AB	AB	AB	AB
1	17	AB	AB	AB	NA	AB	AB	AB	AB	AB	AB	AB	AB	AB	AB	AB	AB	AB	AB	AB	AB	AB	AB	AB	AB	AB	AB	AB	AB	AB	AB	AB	AB	AB	AB	NA	AB	AB	AB	AB	AB	AB	AB	AB	AB	AB	AB	AB	AB
1	18	AB	AB	AB	NA	AB	NA	AB	AB	AB	AB	AB	NA	AB	AB	AB	NA	AB	AB	AB	AB	AB	AB	AB	AB	AB	AB	AB	AB	AB	AB	AB	AB	AB	AB	NA	AB	AB	AB	AB	AB	AB	AB	AB	AB	AB	AB	AB	AB
1	19	AB	NA	NA	NA	NA	NA	AB	NA	NA	NA	AB	AB	AB	AB	AB	NA	NA	NA	NA	AB	AB	AB	NA	AB	NA	NA	AB	AB	AA	NA	NA	AA	AA	NA	AA	AA	NA	AA	AA	NA	NA	AA	AA	NA	AA	AA	NA	NA
1	21	AB	AB	AB	AB	AB	AB	AB	AB	AB	AB	AB	NA	AB	AB	AB	AB	AB	AB	AB	AB	AB	AB	AB	AB	AB	AB	AB	AB	AB	AB	AB	AB	AB	AB	AB	AB	AB	AB	AB	AB	AB	AB	AB	AB	AB	AB	AB	AB
0	27	AB	NA	NA	NA	AB	NA	AB	AB	AB	NA	AB	AB	AB	AB	AB	AB	AB	AB	AB	AB	AB	AB	AB	AB	NA	AB	AB	AB	AB	AB	AB	AB	AB	NA	AB	AB	AB	AB	AB	AB	AB	AB	AB	AB	AB	AB	NA	AB
0	28	AA	AA	AA	AA	AB	AB	AB	AB	AB	AB	AB	NA	AB	AB	AB	AB	AB	AB	AB	AB	AB	AB	AB	AB	AB	BB	BB	BB	BB	BB	BB	BB	BB	BB	NA	BB	BB	BB	BB	BB	BB	BB	BB	BB	BB	BB	BB	BB
0	29	BB	BB	BB	BB	BB	BB	BB	BB	BB	BB	BB	NA	BB	BB	BB	BB	BB	BB	BB	BB	BB	BB	BB	BB	BB	BB	BB	BB	BB	BB	BB	BB	BB	BB	NA	BB	BB	BB	BB	BB	BB	BB	BB	BB	BB	BB	BB	BB
0	30	AA	AA	AA	AA	AA	AA	AA	AA	AA	AA	AA	AA	AA	AA	AA	AA	AB	AB	AB	AB	AB	AB	AB	AB	AB	AB	AB	AB	AB	AB	AB	AB	AB	AB	AB	AB	AB	AB	AB	AB	AB	NA	AB	AB	AB	AB	AB	AB
0	31	AB	AB	AB	AB	AB	AB	AB	AB	AB	AB	AB	NA	AB	AB	AB	AB	AB	AB	AB	AB	AB	AB	AB	AB	AB	AB	AB	AB	AB	AB	AB	AB	AB	AB	AB	AB	AB	AB	AB	AB	AB	AB	AB	AB	AB	AB	AB	AB
0	32	BB	BB	BB	BB	BB	BB	BB	BB	BB	BB	BB	NA	BB	BB	BB	BB	BB	BB	BB	BB	BB	BB	BB	BB	BB	BB	BB	BB	BB	BB	BB	BB	BB	BB	BB	BB	BB	BB	BB	BB	BB	NA	BB	BB	BB	BB	BB	BB
0	33	AB	AB	AB	AB	AB	AB	AB	AB	AB	AB	AB	NA	AB	AB	AB	AB	AB	AB	AB	AB	AB	AB	AB	AB	AB	AB	AB	AB	AB	NA	AB	AB	AB	AB	AB	AB	AB	AB	AB	AB	NA	AB	AB	AB	AB	AB	AB	AB
0	34	AA	AA	AA	AA	AA	AA	AA	AA	AA	AA	NA	AA	AA	AA	AA	AA	AA	AA	AA	AA	AA	AA	AA	AA	AA	AA	AA	AA	AA	AA	AA	AA	AA	AA	AA	AA	AA	AA	AA	AA	AA	AA	AA	AA	AA	AA	AA	AA
0	35	AA	AA	AA	NA	AA	NA	AA	AA	AA	AA	AA	AA	AA	AA	AA	AA	AA	AA	AA	AA	AA	AA	AA	AA	AA	AA	AA	AA	AA	NA	NA	AA	AA	AA	AA	AA	AA	AA	AA	AA	AA	AA	AA	AA	AA	AA	AA	NA
0	36	AA	AA	AA	AA	AA	AA	AA	AA	AA	AA	AA	AA	AA	AA	AA	AA	AA	AA	AA	AA	AA	AA	AA	AA	AA	AA	AA	AA	AA	AA	AA	AA	AA	AA	AA	AA	AA	AA	AA	AA	AA	AA	AA	AA	AA	AA	AA	AA
0	37	AA	AA	AA	AA	AA	AA	NA	AA	AA	AA	AA	AA	AA	AA	AA	AA	AA	AA	AA	AA	AA	AA	AA	AA	AA	AA	AA	AA	AA	AA	AA	AA	AA	AA	AA	AA	AA	AA	AA	AA	NA	AA	AA	AA	AA	AA	AA	AA
0	38	BB	BB	BB	BB	BB	BB	BB	BB	BB	BB	BB	NA	BB	BB	BB	BB	BB	BB	BB	BB	BB	BB	BB	BB	BB	BB	BB	BB	BB	BB	BB	BB	BB	BB	NA	BB	BB	BB	BB	BB	BB	BB	BB	BB	BB	BB	BB	BB
0	39	BB	BB	BB	BB	AB	AB	AB	AB	AB	AB	AB	NA	AB	AB	AB	AB	AB	AB	AB	AB	AB	AB	AB	AB	AB	AB	AB	AB	AB	AB	AB	AB	AB	AB	AB	AB	AB	AB	AB	AB	AB	NA	AB	AB	AB	AB	AB	AB
0	41	AA	AA	AA	AA	AA	AA	AA	AA	AA	AA	AA	AA	AA	AA	AA	AA	AA	AA	AA	AA	AA	AA	AA	AA	AA	AA	AA	AA	AA	AA	AA	AA	AA	AA	AA	AA	AA	AA	AA	AA	NA	AA	AA	AA	AA	AA	AA	AA
0	42	AB	AB	AB	AB	AB	AB	AB	AB	AB	AB	AB	X	AB	AB	AB	AB	AB	AB	AB	AB	AB	AB	AB	AB	AB	AB	AB	AB	AB	AB	AB	AB	AB	AB	AB	AB	AB	AB	AB	AB	NA	AB	AB	AB	AB	AB	AB	AB
0	43	BB	BB	BB	BB	BB	NA	NA	BB	BB	BB	BB	BB	BB	BB	BB	NA	AB	AB	NA	AB	AB	AB	AB	AB	NA	AB	AB	AB	AB	NA	NA	AB	AB	AB	AB	AB	AB	AB	AB	AB	AB	AB	AB	AB	AB	AB	AB	NA
0	44	AA	AA	AA	AA	AA	NA	NA	AA	AA	AA	AA	AA	AA	AA	AA	NA	AA	AA	AA	AA	AA	AA	AA	AA	AA	AA	AA	AA	AA	AA	AA	AA	AA	AA	AA	AA	AA	AA	AA	AA	AA	AA	AA	AA	AA	AA	AA	AA
0	45	BB	BB	BB	BB	AB	AB	AB	AB	AB	AB	AB	AB	AB	AB	AB	AB	AB	AB	AB	AB	AB	AB	AB	AB	AB	AB	AB	AB	AB	AB	AB	AB	AB	AB	AB	AB	AB	AB	AB	AB	AB	AB	AB	AB	AB	AB	AB	AB
0	46	AB	AB	AB	AB	AB	AB	AB	AB	AB	AB	AB	AB	AB	AB	AB	AB	AB	AB	AB	AB	AB	AB	AB	AB	AB	AB	AB	AB	AB	AB	AB	AB	AB	AB	AB	AB	AB	AB	AB	AB	AB	AB	AB	AB	AB	AB	AB	AB
0	47	BB	NA	NA	BB	BB	BB	BB	BB	BB	BB	BB	BB	BB	BB	BB	NA	BB	BB	BB	BB	BB	BB	BB	BB	BB	BB	BB	BB	AB	AB	AB	AB	AB	AB	AB	AB	AB	AB	AB	AB	AB	AB	AB	AB	AB	AB	AB	AB
0	48	AA	AA	AA	NA	AA	NA	NA	AA	AA	AA	NA	AA	AA	AA	AA	NA	AA	AA	NA	AA	AA	AA	AA	AA	AA	AA	AA	AA	AA	NA	NA	AA	AA	AA	AA	AA	AA	AA	AA	AA	AA	AA	AA	AA	AA	AA	AA	AA
0	49	AB	AB	AB	NA	AB	AB	AB	AB	AB	AB	AB	AB	AB	AB	AB	AB	AB	AB	NA	AB	AB	AB	AB	AB	AB	AB	AB	AB	AB	AB	AB	AB	AB	AB	AB	AB	AB	AB	AB	AB	NA	AB	AB	AB	AB	AB	AB	AB
0	50	AB	AB	AB	AB	AB	AB	AB	AB	AB	AB	AB	AB	AB	AB	AB	AB	AB	AB	AB	AB	AB	AB	AB	AB	AB	AB	AB	AB	AB	AB	AB	AB	AB	AB	AB	AB	AB	AB	AB	AB	AB	AB	AB	AB	AB	AB	AB	AB
0	51	BB	BB	BB	BB	BB	BB	BB	BB	BB	BB	BB	BB	BB	BB	BB	BB	BB	BB	BB	BB	BB	BB	BB	BB	BB	BB	NA	NA	BB	BB	BB	BB	BB	BB	BB	BB	BB	BB	BB	BB	BB	BB	BB	BB	BB	BB	BB	BB
0	52	BB	BB	BB	BB	BB	BB	BB	BB	BB	BB	BB	BB	BB	BB	BB	NA	BB	BB	BB	BB	BB	BB	BB	BB	BB	BB	BB	BB	BB	NA	NA	BB	BB	BB	BB	BB	BB	BB	BB	BB	BB	BB	BB	BB	BB	BB	BB	BB
0	53	AA	AA	AA	NA	AA	NA	NA	AA	AA	AA	NA	AA	AA	AA	AA	NA	AA	NA	AA	AA	AA	AA	AA	AA	NA	AA	AA	AA	AA	NA	NA	AA	AA	NA	AA	AA	AA	AA	AA	AA	AA	AA	AA	AA	AA	AA	NA	NA
0	54	AA	AA	AA	NA	AA	NA	NA	AA	AA	AA	NA	AA	AA	AA	AA	AA	AA	NA	NA	AA	AA	AA	AA	AA	NA	AA	AA	AA	AA	NA	NA	AA	AA	AA	AA	AA	AA	AA	AA	AA	AA	AA	AA	AA	AA	AA	NA	NA
0	55	AA	AA	AA	NA	NA	NA	NA	AA	AA	AA	AA	AA	AA	AA	AA	NA	AA	NA	NA	NA	NA	NA	NA	NA	NA	AA	X	AA	AA	NA	NA	NA	AA	AA	AA	AA	NA	AA	AA	AA	NA	AA	AA	AA	AA	AA	AA	NA
0	56	AB	NA	NA	NA	AB	NA	AB	AB	AB	AB	AB	AB	AB	AB	AB	NA	AB	AB	NA	AB	AB	AB	AB	AB	AB	AB	AB	AB	AB	NA	NA	AB	AB	AB	AB	AB	AB	AB	AB	AB	AB	AB	AB	AB	AB	AB	AB	AB
0	57	AA	NA	NA	NA	AA	NA	NA	AA	AA	AA	NA	AA	AA	AA	AA	NA	NA	NA	NA	NA	NA	NA	NA	NA	NA	NA	AA	AA	AA	NA	NA	AA	AA	AA	AA	AA	NA	AA	AA	AA	AA	AA	AA	AA	NA	AA	NA	NA
0	58	AB	NA	NA	NA	AB	AB	NA	AB	AB	AB	AB	AB	AB	AB	AB	NA	NA	AB	AB	AB	AB	AB	AB	AB	AB	AB	AB	AB	BB	NA	NA	BB	BB	BB	BB	BB	BB	BB	BB	BB	BB	BB	BB	BB	BB	BB	BB	NA
0	59	AA	AA	AA	AA	AA	NA	AA	AA	AA	AA	AA	AA	AA	AA	AA	NA	NA	NA	NA	NA	NA	NA	NA	NA	NA	AA	AA	AA	AA	NA	NA	AA	AA	AA	AA	AA	AA	AA	AA	AA	NA	AA	AA	AA	AA	AA	AA	AA
0	60	AB	AB	AB	AB	AB	AB	AB	AB	AB	AB	AB	AB	AB	AB	AB	NA	AB	AB	NA	AB	AB	AB	AB	AB	AB	AB	AB	AB	AB	NA	NA	AB	AB	AB	AB	AB	AB	AB	AB	AB	AB	AB	AB	AB	AB	AB	AB	AB
0	61	AB	X	X	NA	AB	NA	NA	AB	AB	AB	AB	AB	AB	AB	AB	AB	AB	AB	AB	AB	AB	AB	AB	AB	AB	AB	AB	AB	AB	AB	AB	AB	AB	AB	AB	AB	AB	AB	AB	AB	AB	AB	AB	AB	AB	AB	X	NA
0	62	AB	NA	NA	NA	AB	NA	NA	NA	NA	NA	NA	NA	AB	NA	NA	NA	NA	NA	NA	NA	NA	NA	NA	NA	NA	AB	AB	AB	X	NA	NA	NA	AB	NA	AB	AB	NA	NA	NA	AB	AB	AB	AB	AB	NA	NA	AB	NA
0	63	AB	NA	NA	NA	AB	NA	NA	AB	AB	AB	NA	AB	AB	AB	NA	NA	AB	NA	NA	AB	AB	AB	AB	AB	NA	AB	AB	AB	AB	NA	NA	X	AB	AB	AB	AB	AB	AB	AB	AB	AB	AB	AB	AB	AB	AB	AB	NA
0	64	AA	AA	AA	NA	AA	NA	NA	AA	AA	AA	AA	AA	AA	AA	AA	NA	AA	AA	NA	NA	NA	NA	NA	NA	NA	AA	AA	AA	AA	NA	NA	AA	AA	AA	AA	AA	AA	AA	AA	AA	AA	AA	AA	AA	AA	AA	AA	NA
0	65	AA	NA	NA	NA	AA	NA	NA	AA	AA	AA	NA	AA	AA	NA	NA	NA	NA	NA	NA	AA	AA	AA	AA	AA	NA	AA	AA	AA	AA	NA	NA	NA	AA	NA	AA	AA	NA	NA	AA	NA	AA	AA	AA	AA	AA	AA	NA	NA
0	66	AA	NA	NA	NA	AA	NA	AA	AA	AA	AA	NA	AA	AA	AA	AA	NA	AA	NA	NA	AA	AA	AA	AA	AA	NA	AA	AA	AA	AA	NA	NA	AA	NA	AA	AA	AA	NA	NA	AA	AA	AA	AA	AA	AA	AA	AA	NA	NA
0	67	NA	NA	NA	NA	AB	NA	NA	AB	AB	AB	NA	AB	AB	NA	NA	NA	NA	NA	NA	NA	NA	NA	NA	NA	NA	AB	AB	AB	AB	NA	NA	AB	NA	NA	NA	AB	NA	AB	AB	NA	AB	AB	NA	AB	NA	AB	NA	NA
0	68	AA	AA	AA	AA	AA	NA	NA	AA	AA	AA	AA	AA	AA	AA	AA	NA	AA	AA	NA	AA	AA	AA	AA	AA	AA	AA	AA	AA	AA	NA	NA	AA	AA	AA	AA	AA	AA	AA	AA	AA	AA	AA	AA	AA	AA	AA	AA	AA
0	69	BB	NA	NA	BB	BB	NA	NA	BB	BB	BB	BB	BB	BB	BB	BB	NA	BB	BB	BB	BB	BB	BB	BB	BB	BB	BB	BB	BB	BB	NA	NA	BB	BB	BB	NA	BB	BB	BB	BB	BB	BB	BB	BB	BB	BB	BB	X	NA
0	70	AB	AB	AB	NA	AB	NA	AB	AB	AB	AB	NA	AB	AB	AB	AB	NA	AB	NA	AB	AB	AB	AB	AB	AB	NA	AB	AB	AB	AB	AB	AB	AB	AB	AB	AB	AB	NA	AB	AB	AB	AB	AB	AB	AB	AB	AB	AB	NA
1	76	AA	AA	AA	AA	AA	AA	AA	AA	AA	AA	AA	AA	AA	AA	AA	NA	AA	NA	AA	AA	AA	AA	AA	AA	AA	AA	AA	AA	AA	AA	AA	AA	AA	AA	AA	AA	AA	AA	AA	AA	AA	AA	AA	AA	AA	AA	AA	NA
1	77	BB	NA	NA	NA	BB	NA	NA	BB	BB	BB	BB	BB	BB	BB	BB	BB	BB	BB	NA	BB	BB	BB	BB	BB	NA	BB	BB	BB	BB	BB	BB	BB	BB	BB	BB	BB	NA	BB	BB	BB	BB	BB	BB	BB	BB	BB	BB	NA
1	78	BB	NA	NA	NA	BB	NA	NA	BB	BB	BB	NA	BB	BB	BB	BB	NA	NA	NA	NA	NA	NA	NA	NA	NA	NA	BB	BB	BB	BB	NA	NA	NA	BB	NA	BB	BB	NA	BB	BB	BB	BB	BB	BB	BB	NA	BB	NA	NA
1	79	AB	NA	NA	AB	AB	NA	NA	AB	AB	AB	AB	AB	AB	AB	AB	AB	AB	AB	AB	AB	AB	AB	AB	AB	AB	AB	AB	AB	AB	AB	AB	AB	AB	AB	AB	AB	AB	AB	AB	AB	NA	AB	AB	AB	AB	AB	AB	AB
0	80	AB	NA	NA	NA	AB	AB	NA	AB	AB	AB	AB	AB	AB	AB	AB	NA	NA	AB	NA	AB	AB	AB	AB	AB	AB	AB	AB	AB	AB	AB	AB	AB	AB	AB	AB	AB	AB	NA	AB	AB	AB	AB	AB	AB	AB	AB	NA	NA
0	81	AB	AB	AB	AB	AB	NA	NA	AB	AB	AB	AB	AB	AB	AB	AB	NA	AB	NA	AB	AB	AB	AB	AB	AB	AB	AB	AB	AB	AB	AB	NA	AB	AB	AB	AB	AB	AB	AB	AB	AB	AB	AB	AB	AB	AB	AB	AB	NA
0	82	BB	BB	BB	BB	BB	BB	BB	BB	BB	BB	BB	BB	BB	BB	BB	BB	BB	BB	BB	BB	BB	BB	BB	BB	BB	BB	BB	BB	BB	BB	NA	BB	BB	BB	BB	BB	BB	BB	BB	BB	BB	NA	BB	BB	BB	BB	BB	X
0	83	BB	NA	NA	NA	BB	BB	BB	BB	BB	BB	BB	BB	BB	BB	BB	BB	BB	BB	BB	BB	BB	BB	BB	BB	BB	BB	BB	BB	BB	BB	BB	BB	BB	BB	BB	BB	BB	BB	BB	BB	BB	BB	BB	BB	BB	BB	BB	BB
0	84	AB	AB	AB	NA	AB	AB	AB	AB	AB	AB	AB	NA	AB	AB	AB	AB	AB	AB	X	AB	AB	AB	AB	AB	AB	AB	AB	AB	AB	AB	AB	AB	AB	AB	NA	AB	AB	AB	AB	AB	AB	AB	AB	AB	AB	AB	AB	AB
0	85	AB	AB	AB	AB	AB	AB	AB	AB	AB	AB	AB	AB	AB	AB	AB	AB	AB	AB	AB	AB	AB	AB	AB	AB	AB	AB	AB	AB	AB	NA	AB	AB	AB	AB	AB	AB	AB	AB	AB	AB	AB	NA	AB	AB	AB	AB	AB	AB
0	86	AB	NA	AB	AB	AB	AB	AB	AB	AB	AB	AB	AB	AB	AB	AB	AB	AB	AB	AB	AB	AB	AB	AB	AB	AB	AB	AB	AB	AB	AB	AB	AB	AB	AB	AB	AB	AB	AB	AB	AB	NA	AA	AA	AA	AA	AA	AA	AA
[truncated: 512 more columns]

## Sheet: JxP_F2.1.6_MARKER_PER_CHR
Marker	Chromosome	Position [bp]	Position [cM]		Chromosome	Number of markers per chromosome
chr1_476388	chr1	476388	0		chr1	253
chr1_627184	chr1	627184	1e-07		chr2	162
chr1_627218	chr1	627218	2e-07		chr3	145
chr1_763237	chr1	763237	3e-07
chr1_2958220	chr1	2958220	1.94194
chr1_3237036	chr1	3237036	1.94194
chr1_3394785	chr1	3394785	2.56297
chr1_3829956	chr1	3829956	2.56297
chr1_3829959	chr1	3829959	2.56297
chr1_3829988	chr1	3829988	2.56297
chr1_3963137	chr1	3963137	2.56297
chr1_4111645	chr1	4111645	2.56297
chr1_4111862	chr1	4111862	2.56297
chr1_4735303	chr1	4735303	2.56297
chr1_4735434	chr1	4735434	2.56297
chr1_4866945	chr1	4866945	2.56297
chr1_5152115	chr1	5152115	3.81038
chr1_5229537	chr1	5229537	3.81038
chr1_5263834	chr1	5263834	3.81038
chr1_5420338	chr1	5420338	3.81038
chr1_5420341	chr1	5420341	3.81038
chr1_5420348	chr1	5420348	3.81039
chr1_5420410	chr1	5420410	3.81039
chr1_5420429	chr1	5420429	3.81039
chr1_5748284	chr1	5748284	4.43388
chr1_6416571	chr1	6416571	5.05758
chr1_6659467	chr1	6659467	6.51142
chr1_6659494	chr1	6659494	6.51142
chr1_7409545	chr1	7409545	9.44643
chr1_7440771	chr1	7440771	9.44643
chr1_7440806	chr1	7440806	9.44643
chr1_7570893	chr1	7570893	9.44643
chr1_7646712	chr1	7646712	9.44643
chr1_7683427	chr1	7683427	9.44643
chr1_7835676	chr1	7835676	9.44643
chr1_7836071	chr1	7836071	9.44643
chr1_7896648	chr1	7896648	9.44643
chr1_7905475	chr1	7905475	9.44643
chr1_7920392	chr1	7920392	9.44643
chr1_8216094	chr1	8216094	10.3782
chr1_8277443	chr1	8277443	11.31
chr1_8611759	chr1	8611759	11.31
chr1_8611792	chr1	8611792	11.31
chr1_8689261	chr1	8689261	11.9292
chr1_8695611	chr1	8695611	11.9292
chr1_8700239	chr1	8700239	11.9292
chr1_8764087	chr1	8764087	11.9292
chr1_8771361	chr1	8771361	11.9292
chr1_8855211	chr1	8855211	11.9292
chr1_9044742	chr1	9044742	11.9292
chr1_9163594	chr1	9163594	12.5509
chr1_9432551	chr1	9432551	13.7968
chr1_9495091	chr1	9495091	13.7968
chr1_9563976	chr1	9563976	13.7968
chr1_9809560	chr1	9809560	14.4181
chr1_9809581	chr1	9809581	14.4181
chr1_9809596	chr1	9809596	14.4181
chr1_9873620	chr1	9873620	15.038
chr1_9873632	chr1	9873632	15.038
chr1_9873633	chr1	9873633	15.038
chr1_9873638	chr1	9873638	15.038
chr1_9873693	chr1	9873693	15.038
chr1_9909409	chr1	9909409	15.038
chr1_9909417	chr1	9909417	15.038
chr1_9909430	chr1	9909430	15.038
chr1_9909480	chr1	9909480	15.038
chr1_9917421	chr1	9917421	15.6577
chr1_10104841	chr1	10104841	15.6577
chr1_10407541	chr1	10407541	15.6577
chr1_10505415	chr1	10505415	15.6577
chr1_10505418	chr1	10505418	15.6577
chr1_10505421	chr1	10505421	15.6577
chr1_10505424	chr1	10505424	15.6577
chr1_10505463	chr1	10505463	15.6577
chr1_10951488	chr1	10951488	18.7571
chr1_10951542	chr1	10951542	18.7571
chr1_10951710	chr1	10951710	18.7571
chr1_10981136	chr1	10981136	18.7571
chr1_10981319	chr1	10981319	18.7571
chr1_11085864	chr1	11085864	18.7571
chr1_11085869	chr1	11085869	18.7571
chr1_11098927	chr1	11098927	18.7571
chr1_11116193	chr1	11116193	18.7571
chr1_11127438	chr1	11127438	18.7571
chr1_11127445	chr1	11127445	18.7571
chr1_11127461	chr1	11127461	18.7571
chr1_11127465	chr1	11127465	18.7571
chr1_11127503	chr1	11127503	18.7571
chr1_11127525	chr1	11127525	18.7571
chr1_11127529	chr1	11127529	18.7571
chr1_11127531	chr1	11127531	18.7571
chr1_11196931	chr1	11196931	18.7571
chr1_11196969	chr1	11196969	18.7571
chr1_11295331	chr1	11295331	19.3692
chr1_11299575	chr1	11299575	19.3692
chr1_11308598	chr1	11308598	19.3692
chr1_11317506	chr1	11317506	19.3692
chr1_11319400	chr1	11319400	19.3692
chr1_11319424	chr1	11319424	19.3692
chr1_11319589	chr1	11319589	19.3692
chr1_11319694	chr1	11319694	19.3692
chr1_11337204	chr1	11337204	19.3692
chr1_11337208	chr1	11337208	19.3692
chr1_11337360	chr1	11337360	19.3692
chr1_11378864	chr1	11378864	19.3692
chr1_11683297	chr1	11683297	20.597
chr1_11701955	chr1	11701955	20.597
chr1_11708059	chr1	11708059	20.597
chr1_11708068	chr1	11708068	20.597
chr1_11708098	chr1	11708098	20.597
chr1_11708109	chr1	11708109	20.597
chr1_11739394	chr1	11739394	20.597
chr1_11739446	chr1	11739446	20.597
chr1_11767283	chr1	11767283	20.597
chr1_11805015	chr1	11805015	20.597
chr1_11835087	chr1	11835087	20.597
chr1_11835097	chr1	11835097	20.597
chr1_11869886	chr1	11869886	20.597
chr1_11869949	chr1	11869949	20.597
chr1_11869978	chr1	11869978	20.597
chr1_11870177	chr1	11870177	20.597
chr1_12081879	chr1	12081879	21.2095
chr1_12081959	chr1	12081959	21.2095
chr1_12349758	chr1	12349758	21.8222
chr1_12371983	chr1	12371983	21.8222
chr1_12442958	chr1	12442958	21.8222
chr1_12443204	chr1	12443204	21.8222
chr1_12586041	chr1	12586041	22.4347
chr1_12601007	chr1	12601007	22.4347
chr1_12601103	chr1	12601103	22.4347
chr1_12601109	chr1	12601109	22.4347
chr1_12647830	chr1	12647830	22.4347
chr1_12692200	chr1	12692200	22.4347
chr1_12713822	chr1	12713822	22.4347
chr1_12766831	chr1	12766831	22.4347
chr1_12831153	chr1	12831153	22.4347
chr1_12860963	chr1	12860963	22.4347
chr1_12866214	chr1	12866214	22.4347
chr1_12866235	chr1	12866235	22.4347
chr1_12891558	chr1	12891558	22.4347
chr1_12906828	chr1	12906828	22.4347
chr1_12906984	chr1	12906984	22.4347
chr1_12966585	chr1	12966585	22.4347
chr1_13112358	chr1	13112358	23.0495
chr1_13266630	chr1	13266630	23.6648
chr1_13291187	chr1	13291187	24.8967
chr1_13300639	chr1	13300639	24.8967
chr1_13327589	chr1	13327589	25.5087
chr1_13422524	chr1	13422524	25.5087
chr1_13422551	chr1	13422551	25.5087
chr1_13482357	chr1	13482357	25.5087
chr1_13482386	chr1	13482386	25.5087
chr1_13483271	chr1	13483271	25.5087
chr1_13483316	chr1	13483316	25.5087
chr1_13519537	chr1	13519537	25.5087
chr1_13519652	chr1	13519652	25.5087
chr1_13552774	chr1	13552774	25.5087
chr1_13552904	chr1	13552904	25.5087
chr1_13552942	chr1	13552942	25.5087
chr1_13567180	chr1	13567180	25.5087
chr1_13567370	chr1	13567370	25.5087
chr1_13649756	chr1	13649756	25.5087
chr1_13649906	chr1	13649906	25.5087
chr1_13649978	chr1	13649978	25.5087
chr1_13659868	chr1	13659868	25.5087
chr1_13659913	chr1	13659913	25.5087
chr1_13659955	chr1	13659955	25.5087
chr1_13660051	chr1	13660051	25.5087
chr1_13763743	chr1	13763743	25.5087
chr1_13796604	chr1	13796604	25.5087
chr1_13900194	chr1	13900194	25.5087
chr1_14093113	chr1	14093113	25.5087
chr1_14114997	chr1	14114997	25.5087
chr1_14384822	chr1	14384822	26.7525
chr1_14384862	chr1	14384862	26.7525
chr1_14430971	chr1	14430971	27.9978
chr1_14520813	chr1	14520813	28.6187
chr1_14682594	chr1	14682594	28.6187
chr1_14749510	chr1	14749510	28.6187
chr1_14749514	chr1	14749514	28.6187
chr1_14813443	chr1	14813443	28.6187
chr1_14813535	chr1	14813535	28.6187
chr1_14873807	chr1	14873807	28.6187
chr1_15052364	chr1	15052364	29.2387
chr1_15052454	chr1	15052454	29.2387
chr1_15058295	chr1	15058295	29.2387
chr1_15114253	chr1	15114253	29.2387
chr1_15219048	chr1	15219048	29.2387
chr1_15551892	chr1	15551892	29.858
chr1_15619597	chr1	15619597	29.858
chr1_15619612	chr1	15619612	29.858
chr1_15619661	chr1	15619661	29.858
chr1_15683299	chr1	15683299	29.858
chr1_15916916	chr1	15916916	29.858
chr1_16033190	chr1	16033190	29.858
chr1_16347534	chr1	16347534	31.7354
chr1_16356621	chr1	16356621	31.7354
chr1_16509592	chr1	16509592	32.3595
chr1_16509595	chr1	16509595	32.3595
chr1_16509599	chr1	16509599	32.3595
chr1_16509713	chr1	16509713	32.3595
chr1_16539919	chr1	16539919	32.9814
chr1_16708111	chr1	16708111	34.6546
chr1_16708142	chr1	16708142	34.6546
chr1_17561841	chr1	17561841	35.4884
chr1_17787486	chr1	17787486	35.4884
chr1_17811249	chr1	17811249	35.4884
chr1_17811322	chr1	17811322	35.4884
chr1_18109936	chr1	18109936	35.4884
chr1_18157938	chr1	18157938	36.1097
chr1_18321676	chr1	18321676	36.7312
chr1_18679938	chr1	18679938	36.7312
chr1_18679947	chr1	18679947	36.7312
chr1_18680190	chr1	18680190	36.7312
chr1_18680229	chr1	18680229	36.7312
chr1_18680246	chr1	18680246	36.7312
chr1_18680310	chr1	18680310	36.7312
chr1_18680378	chr1	18680378	36.7312
chr1_19032291	chr1	19032291	36.7312
chr1_19072782	chr1	19072782	36.7312
chr1_19171765	chr1	19171765	36.7312
chr1_19403167	chr1	19403167	36.7312
chr1_19404596	chr1	19404596	37.2161
chr1_19714286	chr1	19714286	38.954
chr1_19714292	chr1	19714292	38.954
chr1_20333360	chr1	20333360	40.2065
chr1_20333404	chr1	20333404	40.2065
chr1_20996739	chr1	20996739	41.9348
chr1_21272558	chr1	21272558	41.9348
chr1_21860077	chr1	21860077	44.5669
chr1_22028886	chr1	22028886	46.6622
chr1_22273419	chr1	22273419	47.3536
chr1_22273474	chr1	22273474	47.3536
chr1_22280697	chr1	22280697	47.3536
chr1_22280924	chr1	22280924	47.3536
chr1_22785096	chr1	22785096	50.8676
chr1_22785163	chr1	22785163	50.8676
chr1_22785192	chr1	22785192	50.8676
chr1_23563208	chr1	23563208	53.3745
chr1_23605514	chr1	23605514	53.3745
chr1_24108427	chr1	24108427	53.9945
chr1_24246292	chr1	24246292	53.9945
chr1_24396370	chr1	24396370	53.9945
chr1_24532052	chr1	24532052	53.9945
chr1_24971857	chr1	24971857	53.9945
chr1_25006703	chr1	25006703	53.9945
chr1_25006814	chr1	25006814	53.9945
chr1_25478948	chr1	25478948	54.6218
chr1_25479853	chr1	25479853	54.6218
chr1_25542105	chr1	25542105	54.6218
chr1_25654623	chr1	25654623	54.6218
chr1_25813456	chr1	25813456	54.6218
chr1_25813517	chr1	25813517	54.6218
chr2_96669	chr2	96669	0
chr2_129637	chr2	129637	1e-07
chr2_243978	chr2	243978	2e-07
chr2_484106	chr2	484106	3e-07
chr2_628948	chr2	628948	4e-07
chr2_911990	chr2	911990	5e-07
chr2_1308695	chr2	1308695	0.619716
chr2_1437002	chr2	1437002	0.619716
chr2_1682822	chr2	1682822	1.23457
chr2_1798983	chr2	1798983	1.84976
chr2_1799031	chr2	1799031	1.84976
chr2_1799086	chr2	1799086	1.84976
chr2_1844343	chr2	1844343	1.84976
chr2_1844363	chr2	1844363	1.84976
chr2_2117210	chr2	2117210	3.081
chr2_2308851	chr2	2308851	3.081
chr2_2308905	chr2	2308905	3.081
chr2_2309234	chr2	2309234	3.081
chr2_2314557	chr2	2314557	3.081
chr2_2314661	chr2	2314661	3.081
chr2_2443813	chr2	2443813	3.84758
chr2_2443838	chr2	2443838	3.84758
chr2_2466126	chr2	2466126	4.6148
chr2_2512451	chr2	2512451	4.6148
chr2_2651574	chr2	2651574	5.38183
chr2_2651640	chr2	2651640	5.38183
chr2_2671811	chr2	2671811	5.38183
chr2_2678517	chr2	2678517	5.38183
chr2_2678557	chr2	2678557	5.38184
chr2_2696367	chr2	2696367	5.38184
chr2_2797452	chr2	2797452	5.38184
chr2_2917702	chr2	2917702	6.15279
chr2_2956563	chr2	2956563	6.15279
chr2_2956575	chr2	2956575	6.15279
chr2_2956617	chr2	2956617	6.15279
chr2_2983322	chr2	2983322	6.15279
chr2_3068910	chr2	3068910	6.76943
chr2_3074587	chr2	3074587	6.76943
chr2_3254245	chr2	3254245	8.49916
chr2_3254367	chr2	3254367	8.49916
chr2_3455661	chr2	3455661	10.2348
chr2_3487807	chr2	3487807	12.3227
chr2_3746816	chr2	3746816	13.014
chr2_3758073	chr2	3758073	13.014
chr2_3758084	chr2	3758084	13.014
chr2_3758141	chr2	3758141	13.014
chr2_3758149	chr2	3758149	13.014
chr2_3758166	chr2	3758166	13.014
chr2_3918219	chr2	3918219	13.014
chr2_4008809	chr2	4008809	13.014
chr2_4171205	chr2	4171205	13.014
chr2_4171317	chr2	4171317	13.014
chr2_4171323	chr2	4171323	13.014
chr2_4425424	chr2	4425424	13.7311
chr2_5248579	chr2	5248579	20.2949
chr2_5418574	chr2	5418574	21.0879
chr2_5956315	chr2	5956315	23.2206
chr2_5984904	chr2	5984904	23.2206
chr2_6212999	chr2	6212999	23.2206
chr2_6446076	chr2	6446076	23.8372
chr2_6446084	chr2	6446084	23.8372
chr2_7182824	chr2	7182824	26.2838
chr2_7647269	chr2	7647269	27.4777
chr2_7976405	chr2	7976405	28.095
chr2_8165249	chr2	8165249	29.5417
chr2_8697022	chr2	8697022	29.5417
chr2_8767569	chr2	8767569	29.5417
chr2_9247956	chr2	9247956	29.5417
chr2_9247999	chr2	9247999	29.5417
chr2_10259229	chr2	10259229	32.4642
chr2_10259253	chr2	10259253	32.4642
chr2_10259255	chr2	10259255	32.4642
chr2_10259289	chr2	10259289	32.4642
chr2_10259301	chr2	10259301	32.4642
chr2_10370221	chr2	10370221	32.4642
chr2_10548200	chr2	10548200	32.4642
chr2_10548278	chr2	10548278	32.4642
chr2_10575734	chr2	10575734	32.4642
chr2_10660051	chr2	10660051	33.0799
chr2_10660140	chr2	10660140	33.0799
chr2_10660272	chr2	10660272	33.0799
chr2_11181334	chr2	11181334	33.0799
chr2_11609170	chr2	11609170	34.9303
chr2_11622887	chr2	11622887	34.9303
chr2_11925844	chr2	11925844	34.9303
chr2_11938196	chr2	11938196	34.9303
chr2_11938348	chr2	11938348	34.9303
chr2_11938351	chr2	11938351	34.9303
chr2_11938364	chr2	11938364	34.9303
chr2_11954485	chr2	11954485	34.9303
chr2_12126426	chr2	12126426	34.9303
chr2_12332839	chr2	12332839	34.9303
chr2_12355461	chr2	12355461	34.9303
chr2_12937765	chr2	12937765	36.1595
chr2_13612866	chr2	13612866	36.1595
chr2_13670390	chr2	13670390	36.1595
chr2_13671142	chr2	13671142	36.1595
chr2_13681075	chr2	13681075	36.1595
chr2_14259764	chr2	14259764	36.1595
chr2_14259905	chr2	14259905	36.1595
chr2_14259951	chr2	14259951	36.1595
chr2_14395542	chr2	14395542	36.1595
chr2_14574514	chr2	14574514	36.1595
chr2_14856456	chr2	14856456	36.1595
chr2_15517668	chr2	15517668	36.7722
chr2_16798789	chr2	16798789	36.7722
chr2_16798856	chr2	16798856	36.7722
chr2_17144173	chr2	17144173	37.3848
chr2_17866946	chr2	17866946	37.3848
chr2_17866967	chr2	17866967	37.3848
chr2_18118440	chr2	18118440	37.3848
chr2_18206763	chr2	18206763	37.3848
chr2_18320151	chr2	18320151	37.9976
chr2_18503663	chr2	18503663	37.9976
chr2_18503716	chr2	18503716	37.9976
chr2_18503740	chr2	18503740	37.9976
chr2_18827947	chr2	18827947	38.6108
chr2_19225105	chr2	19225105	38.6108
chr2_19662622	chr2	19662622	39.3444
chr2_19899203	chr2	19899203	39.3444
chr2_19957660	chr2	19957660	39.3444
chr2_19971407	chr2	19971407	39.3444
chr2_20120889	chr2	20120889	39.3444
chr2_20120892	chr2	20120892	39.3444
chr2_20121007	chr2	20121007	39.3444
chr2_20384685	chr2	20384685	40.8285
chr2_20669897	chr2	20669897	42.3127
chr2_20975611	chr2	20975611	42.3127
chr2_20976055	chr2	20976055	42.3127
chr2_20976143	chr2	20976143	42.3127
chr2_20986406	chr2	20986406	42.3127
chr2_21019986	chr2	21019986	42.3127
chr2_21495796	chr2	21495796	44.8579
chr2_21509882	chr2	21509882	45.6936
chr2_21707304	chr2	21707304	45.6936
chr2_21807204	chr2	21807204	45.6936
chr2_21896032	chr2	21896032	45.6936
chr2_21896071	chr2	21896071	45.6936
chr2_21896574	chr2	21896574	46.3645
chr2_22044826	chr2	22044826	46.3645
chr2_22245708	chr2	22245708	47.7131
chr2_22492370	chr2	22492370	48.3851
chr2_22557477	chr2	22557477	48.3851
chr2_22557739	chr2	22557739	48.3851
chr2_23415836	chr2	23415836	49.7331
chr2_23438474	chr2	23438474	49.7331
chr2_23571475	chr2	23571475	49.7331
chr2_23648167	chr2	23648167	50.3458
chr2_24065380	chr2	24065380	50.3458
chr2_24091098	chr2	24091098	50.3458
chr2_24331465	chr2	24331465	50.3458
chr2_24474195	chr2	24474195	50.3458
chr2_24829990	chr2	24829990	50.9599
chr2_25731560	chr2	25731560	52.8129
chr2_25741033	chr2	25741033	52.8129
chr2_25741107	chr2	25741107	52.8129
chr2_25741231	chr2	25741231	52.8129
chr2_25741264	chr2	25741264	52.8129
chr2_25741269	chr2	25741269	52.8129
chr2_25767016	chr2	25767016	52.8129
chr2_26375779	chr2	26375779	53.4733
chr2_27376634	chr2	27376634	53.4733
chr3_1072745	chr3	1072745	0
chr3_1738335	chr3	1738335	1.65261
chr3_2256423	chr3	2256423	2.91891
chr3_2704018	chr3	2704018	2.91891
chr3_2772785	chr3	2772785	3.55216
chr3_3332606	chr3	3332606	5.00526
chr3_3340369	chr3	3340369	5.00526
chr3_4137794	chr3	4137794	6.43874
chr3_4451388	chr3	4451388	8.59879
chr3_4775237	chr3	4775237	10.6685
chr3_5179000	chr3	5179000	11.3517
chr3_5187082	chr3	5187082	11.3517
chr3_5396302	chr3	5396302	11.3517
chr3_6096524	chr3	6096524	12.035
chr3_6096535	chr3	6096535	12.035
chr3_6498548	chr3	6498548	14.3515
chr3_6756255	chr3	6756255	15.4893
chr3_7027079	chr3	7027079	16.739
chr3_7261270	chr3	7261270	17.3615
chr3_7380014	chr3	7380014	17.9833
chr3_8925793	chr3	8925793	19.881
chr3_8925851	chr3	8925851	19.881
chr3_9554075	chr3	9554075	21.7772
chr3_9796756	chr3	9796756	21.7772
chr3_9828264	chr3	9828264	21.7772
chr3_9828337	chr3	9828337	21.7772
chr3_10454340	chr3	10454340	22.3967
chr3_11231407	chr3	11231407	22.3967
chr3_11231617	chr3	11231617	22.3967
chr3_11296448	chr3	11296448	22.3967
chr3_11333381	chr3	11333381	22.3967
chr3_11487645	chr3	11487645	23.0161
chr3_11487665	chr3	11487665	23.0161
chr3_11487757	chr3	11487757	23.0161
chr3_11487977	chr3	11487977	23.0161
chr3_11687164	chr3	11687164	23.0161
chr3_12968039	chr3	12968039	23.0161
chr3_12968108	chr3	12968108	23.0161
chr3_13307993	chr3	13307993	23.0161
chr3_14067372	chr3	14067372	23.0161
chr3_14077775	chr3	14077775	23.0161
chr3_15623419	chr3	15623419	24.2461
chr3_15626553	chr3	15626553	24.2461
chr3_15626793	chr3	15626793	24.2461
chr3_15626844	chr3	15626844	24.2461
chr3_15663411	chr3	15663411	24.2461
chr3_16111852	chr3	16111852	24.8591
chr3_16111919	chr3	16111919	24.8591
chr3_16128480	chr3	16128480	24.8591
chr3_16137771	chr3	16137771	24.8591
chr3_16293190	chr3	16293190	24.8591
chr3_16451309	chr3	16451309	25.4732
chr3_16538782	chr3	16538782	26.0874
chr3_16562185	chr3	16562185	26.0874
chr3_16562216	chr3	16562216	26.0874
chr3_16582626	chr3	16582626	26.0874
chr3_16641108	chr3	16641108	26.0874
chr3_16641155	chr3	16641155	26.0874
chr3_16940114	chr3	16940114	26.0874
chr3_16940122	chr3	16940122	26.0874
chr3_16940131	chr3	16940131	26.0874
chr3_16940149	chr3	16940149	26.0874
chr3_16940164	chr3	16940164	26.0874
chr3_17379129	chr3	17379129	28.4129
chr3_17506597	chr3	17506597	28.4129
chr3_18590464	chr3	18590464	29.1806
chr3_19216213	chr3	19216213	32.2884
chr3_19255937	chr3	19255937	32.2884
chr3_19303586	chr3	19303586	32.2884
chr3_19855905	chr3	19855905	32.9016
chr3_20098429	chr3	20098429	34.7499
chr3_20183656	chr3	20183656	35.3618
chr3_20209295	chr3	20209295	35.3618
chr3_20248950	chr3	20248950	35.3618
chr3_20249025	chr3	20249025	35.3618
chr3_20260532	chr3	20260532	35.3618
chr3_20297503	chr3	20297503	35.3618
chr3_20297667	chr3	20297667	35.3618
chr3_20308658	chr3	20308658	35.3618
chr3_20434039	chr3	20434039	35.3618
chr3_20605474	chr3	20605474	36.5898
chr3_20605498	chr3	20605498	36.5898
chr3_20846027	chr3	20846027	36.5898
chr3_20863902	chr3	20863902	36.5898
chr3_21018496	chr3	21018496	37.2019
chr3_21276396	chr3	21276396	37.2019
chr3_21461120	chr3	21461120	37.8148
chr3_21461441	chr3	21461441	37.8148
chr3_21531924	chr3	21531924	37.8148
chr3_21766582	chr3	21766582	39.6641
chr3_21766587	chr3	21766587	39.6641
chr3_21766591	chr3	21766591	39.6641
chr3_21766594	chr3	21766594	39.6641
chr3_21833951	chr3	21833951	39.6641
chr3_21834019	chr3	21834019	39.6641
chr3_21834079	chr3	21834079	39.6641
chr3_21949540	chr3	21949540	39.6641
chr3_21949563	chr3	21949563	39.6641
chr3_22077651	chr3	22077651	39.6641
chr3_22077890	chr3	22077890	39.6641
chr3_22132272	chr3	22132272	39.6641
chr3_22287900	chr3	22287900	40.8935
chr3_22293513	chr3	22293513	40.8935
chr3_22293561	chr3	22293561	40.8935
chr3_22435494	chr3	22435494	42.1241
chr3_22435578	chr3	22435578	42.1241
chr3_22454974	chr3	22454974	42.1241
chr3_22543486	chr3	22543486	42.7373
chr3_22603542	chr3	22603542	42.7373
chr3_22662500	chr3	22662500	43.9667
chr3_22662538	chr3	22662538	43.9667
chr3_22662847	chr3	22662847	43.9667
chr3_22731896	chr3	22731896	43.9667
chr3_22740187	chr3	22740187	43.9667
chr3_22799171	chr3	22799171	43.9667
chr3_22886276	chr3	22886276	43.9667
chr3_22935070	chr3	22935070	43.9667
chr3_22935110	chr3	22935110	43.9667
chr3_22988643	chr3	22988643	43.9667
chr3_22988677	chr3	22988677	43.9667
chr3_23045922	chr3	23045922	43.9667
chr3_23101591	chr3	23101591	44.5788
chr3_23371969	chr3	23371969	45.191
chr3_23372008	chr3	23372008	45.191
chr3_23372058	chr3	23372058	45.191
chr3_23374010	chr3	23374010	45.191
chr3_23374065	chr3	23374065	45.191
chr3_23478852	chr3	23478852	45.191
chr3_23498614	chr3	23498614	45.191
chr3_23498888	chr3	23498888	45.191
chr3_23668635	chr3	23668635	45.191
chr3_23768327	chr3	23768327	45.191
chr3_23768336	chr3	23768336	45.191
chr3_23889814	chr3	23889814	45.191
chr3_23889945	chr3	23889945	45.191
chr3_23933567	chr3	23933567	45.191
chr3_24209660	chr3	24209660	45.8028
chr3_24220610	chr3	24220610	45.8028
chr3_24241225	chr3	24241225	45.8028
chr3_24241238	chr3	24241238	45.8028
chr3_25122671	chr3	25122671	47.045
chr3_25208345	chr3	25208345	47.045
chr3_25479552	chr3	25479552	47.045
chr3_25488242	chr3	25488242	47.045
chr3_25488614	chr3	25488614	47.045

## Sheet: JxP_F2.2.3-FULL_INPUT
PHENO	sex	ID	chr1_172166	chr1_627381	chr1_1203624	chr1_1462826	chr1_1470042	chr1_1470049	chr1_1477266	chr1_1984904	chr1_1985017	chr1_2290775	chr1_3128657	chr1_3475115	chr1_3752565	chr1_3868074	chr1_3878197	chr1_4060062	chr1_4723304	chr1_4723431	chr1_6379460	chr1_14682499	chr1_15267172	chr1_16549152	chr1_17738519	chr1_18109936	chr1_18680152	chr1_18680190	chr1_18680229	chr1_18680246	chr1_18680310	chr1_18680378	chr1_19032291	chr1_19072962	chr1_19072972	chr1_19675076	chr1_20039303	chr1_20333360	chr1_21801332	chr1_21860077	chr1_22280697	chr1_22364395	chr1_23605514	chr1_23688172	chr1_24108497	chr1_24240580	chr1_24880334	chr1_25542105	chr1_25654623
			1	1	1	1	1	1	1	1	1	1	1	1	1	1	1	1	1	1	1	1	1	1	1	1	1	1	1	1	1	1	1	1	1	1	1	1	1	1	1	1	1	1	1	1	1	1	1
0.872595	1	1	AB	NA	AB	AB	AB	AB	AB	AB	AB	AB	AB	AB	AB	AB	AB	AB	AB	AB	AA	AA	AA	AA	AA	AA	AB	AB	AB	AB	AB	AB	AB	AB	AB	AB	AB	AB	AB	AB	AB	AB	AB	AB	AB	AB	AB	AB	AB
0.872595	1	2	NA	NA	NA	NA	NA	NA	NA	NA	NA	NA	NA	NA	NA	NA	BB	NA	NA	NA	NA	NA	NA	NA	NA	NA	NA	NA	NA	NA	NA	NA	NA	NA	NA	NA	NA	NA	NA	NA	NA	NA	NA	NA	NA	NA	NA	NA	NA
0.872595	1	3	BB	NA	NA	BB	BB	BB	BB	BB	BB	BB	BB	BB	BB	NA	BB	BB	BB	BB	AB	AA	AA	NA	AA	AA	AA	AA	AA	AA	NA	AA	NA	AA	AA	AA	AA	NA	AA	NA	NA	AA	AA	AA	AA	AA	AA	AA	AA
0.872595	1	4	NA	NA	NA	NA	NA	NA	NA	NA	NA	NA	NA	NA	NA	X	NA	NA	NA	NA	NA	NA	NA	NA	NA	NA	NA	NA	NA	NA	NA	NA	NA	NA	NA	X	NA	NA	NA	NA	NA	NA	NA	X	NA	NA	NA	NA	AB
0.96625	1	5	NA	NA	NA	NA	NA	NA	NA	NA	NA	NA	NA	NA	NA	NA	NA	NA	NA	NA	NA	NA	NA	NA	NA	NA	NA	NA	NA	NA	NA	NA	NA	NA	NA	NA	NA	NA	AB	NA	NA	NA	NA	NA	NA	NA	NA	NA	AB
0.96625	1	8	AB	NA	AB	AB	AB	AB	NA	AB	NA	AB	AB	AB	AB	NA	NA	NA	AB	AB	AB	NA	NA	NA	NA	NA	NA	NA	NA	NA	NA	NA	NA	AA	AA	NA	NA	NA	AA	AA	NA	NA	AA	AB	NA	NA	AB	NA	AB
0.29313	0	11	NA	BB	BB	BB	BB	BB	NA	BB	BB	BB	BB	BB	BB	BB	NA	BB	BB	BB	BB	AB	AB	AB	AB	AB	AB	AB	AB	AB	AB	AB	AB	AB	AB	AA	AA	AA	AA	AA	AA	AA	NA	NA	NA	AA	AA	AA	AA
0.29313	1	12	NA	NA	NA	NA	NA	NA	NA	NA	NA	NA	BB	AB	NA	NA	NA	NA	NA	NA	NA	NA	NA	NA	NA	NA	NA	NA	NA	NA	NA	NA	NA	NA	NA	NA	NA	NA	NA	NA	NA	NA	AB	NA	NA	NA	NA	NA	NA
0.29313	1	13	AB	NA	NA	AB	AB	AB	AB	AB	AB	AB	AB	AB	AB	AB	AB	AB	NA	NA	NA	AB	AB	NA	AB	NA	NA	NA	NA	NA	NA	NA	NA	AB	AB	AB	AB	NA	AB	AB	AB	NA	AB	NA	NA	AB	NA	NA	AB
0.121434	0	14	X	AB	AB	AB	BB	BB	BB	BB	BB	BB	NA	BB	BB	BB	BB	NA	BB	BB	AB	NA	NA	AB	AB	AB	AB	AB	AB	AB	AB	AB	AB	NA	NA	AB	AB	NA	AB	AB	AB	AB	AB	AB	AB	AB	AB	AB	AB
0.121434	0	15	AB	X	AB	AB	AB	AB	AB	AB	AB	AB	AB	AB	AB	AB	AB	AB	AB	AB	AB	NA	AB	AB	AB	AB	AB	AB	AB	AB	AB	AB	NA	NA	NA	AB	AB	NA	AB	AB	NA	AB	AB	AB	AB	AB	AB	AB	AB
0.121434	1	16	X	AB	AB	AB	AB	AB	AB	AB	AB	AB	AB	AB	AA	AA	AA	NA	AA	AA	AA	AA	AA	AA	AB	AB	NA	NA	NA	NA	NA	NA	AB	AB	AB	AB	AB	NA	AB	AB	NA	NA	AB	AB	AB	AB	AB	AB	AB
0.121434	1	17	NA	NA	NA	AB	NA	NA	NA	NA	NA	NA	NA	AB	NA	NA	NA	NA	NA	NA	NA	NA	NA	NA	NA	NA	NA	NA	NA	NA	NA	NA	NA	NA	NA	NA	NA	NA	AB	NA	NA	NA	NA	NA	NA	NA	NA	NA	AB
0.0832179	1	18	NA	NA	NA	NA	NA	NA	NA	NA	NA	NA	NA	NA	NA	NA	NA	NA	NA	NA	NA	NA	NA	NA	NA	NA	NA	NA	NA	NA	NA	NA	NA	NA	NA	NA	NA	NA	NA	NA	NA	NA	NA	NA	NA	NA	NA	NA	NA
0.0832179	1	19	NA	NA	NA	NA	NA	NA	AA	AA	AA	NA	AA	NA	AA	NA	NA	NA	NA	NA	NA	NA	NA	NA	NA	NA	NA	NA	NA	NA	NA	NA	NA	AB	AB	AB	AB	NA	AB	AB	AB	NA	AB	AB	NA	NA	NA	AB	AB
0.0832179	1	20	NA	NA	NA	NA	NA	NA	NA	NA	NA	AB	AB	NA	NA	NA	NA	NA	NA	NA	NA	NA	NA	NA	NA	NA	NA	NA	NA	NA	NA	NA	NA	NA	NA	NA	NA	NA	AA	NA	NA	NA	NA	NA	NA	AA	NA	NA	NA
0.74688	0	22	NA	NA	NA	AA	AA	AA	NA	NA	NA	NA	AA	X	AA	AA	NA	NA	NA	NA	NA	AB	NA	NA	AB	NA	NA	NA	NA	NA	NA	AB	NA	AB	AB	NA	AB	NA	AB	AB	NA	NA	AB	AB	AB	NA	AB	NA	AB
0.206859	1	24	AB	NA	AB	AB	AB	AB	AB	AB	AB	AB	AB	AB	AB	AB	AB	AB	AB	AB	AB	AB	AB	AB	AB	AB	AB	AB	AB	AB	AB	AB	AB	AB	AB	AB	BB	BB	BB	BB	BB	BB	NA	BB	BB	BB	BB	BB	BB
0.455306	0	25	AB	NA	AB	AB	AB	AB	AB	AB	AB	AB	AB	AB	AB	AB	AB	AB	AB	AB	AB	AB	X	AB	AB	AB	AB	AB	AB	NA	AB	AB	AB	AB	AB	AB	AB	AB	AB	AB	NA	AB	AB	AB	AB	AB	AB	AB	AB
0.455306	1	28	NA	NA	AB	AB	AB	AB	NA	AB	NA	AB	AB	AB	AB	NA	NA	NA	NA	NA	NA	AA	NA	NA	AA	AA	AA	AA	AA	AA	AA	AA	NA	NA	NA	NA	NA	AA	AA	AA	NA	NA	NA	NA	NA	NA	NA	NA	X
0.455306	1	29	NA	NA	NA	NA	NA	NA	NA	NA	NA	NA	NA	X	NA	NA	NA	NA	NA	NA	BB	X	NA	NA	NA	NA	BB	BB	BB	BB	BB	BB	NA	AB	AB	AB	AB	NA	AB	NA	NA	NA	NA	NA	NA	NA	NA	AB	AB
0.74688	0	30	AB	AB	AB	AB	AB	AB	AB	AB	AB	AB	AB	AB	AB	AB	AB	AB	AB	AB	AB	BB	BB	BB	BB	BB	BB	BB	BB	BB	BB	BB	BB	BB	BB	BB	BB	BB	BB	BB	BB	NA	BB	BB	BB	BB	BB	BB	BB
0.74688	1	31	NA	NA	NA	NA	AB	AB	AB	NA	NA	X	AB	AB	AB	NA	NA	NA	AB	AB	NA	NA	NA	NA	NA	NA	NA	NA	NA	NA	NA	NA	AB	NA	NA	AB	AB	NA	AB	AB	NA	NA	NA	NA	NA	NA	NA	NA	AB
0.872595	0	32	X	AB	AB	AB	AB	AB	AB	AB	AB	AB	AB	AB	AB	AB	AB	AB	AB	AB	AB	AB	AB	AB	AB	AB	AB	AB	AB	AB	AB	AB	AB	AB	AB	AB	AB	AB	AB	AB	AB	AB	AB	AB	AB	AB	AB	AB	AB
0.872595	1	33	NA	NA	AA	AA	NA	NA	NA	NA	NA	NA	NA	AA	NA	AA	NA	NA	AA	AA	NA	AA	AA	NA	NA	NA	NA	NA	NA	NA	NA	NA	NA	NA	NA	AA	NA	NA	AA	AA	AA	AA	AA	AA	NA	AA	AA	NA	AA
0.872595	1	34	AB	NA	AB	AB	NA	NA	NA	NA	NA	X	AB	NA	NA	AB	NA	NA	AB	AB	NA	NA	NA	NA	NA	NA	NA	NA	NA	NA	NA	NA	NA	NA	NA	AA	AA	NA	AA	AA	NA	NA	AA	AA	NA	NA	AA	NA	NA
0.956731	1	35	NA	NA	NA	AA	NA	NA	NA	NA	NA	NA	NA	NA	NA	NA	NA	NA	NA	NA	NA	NA	NA	NA	NA	NA	NA	NA	NA	NA	NA	NA	NA	NA	NA	NA	AA	NA	AA	NA	NA	NA	NA	AA	NA	NA	NA	NA	NA
0.990622	1	36	NA	NA	NA	NA	NA	NA	NA	NA	NA	NA	NA	NA	NA	NA	NA	NA	NA	NA	NA	NA	NA	NA	NA	AB	NA	NA	NA	NA	NA	NA	NA	NA	NA	NA	NA	AB	NA	NA	NA	NA	NA	NA	NA	NA	NA	AB	NA
0.8936	0	37	AB	AB	AB	AB	AB	AB	AB	AB	AB	AA	AA	AA	AA	AA	AA	AA	AA	AA	NA	AB	AB	AB	AB	AB	AB	AB	AB	AB	AB	AB	AB	AB	AB	AB	AB	AB	AB	AB	AB	AB	AB	AB	AB	AB	AB	AB	AB
0.8936	1	38	BB	BB	BB	BB	BB	BB	BB	BB	BB	AB	AB	AB	AB	AB	AB	AB	AB	AB	AB	AA	AA	AA	AA	AA	AA	AA	AA	AA	AA	AA	AA	AA	AA	AA	AA	AA	AA	AA	AA	AA	AA	AA	AA	AA	AA	AA	AA
0.646267	0	39	AB	AB	AB	AB	AB	AB	AB	AB	AB	AB	AB	AB	AA	AA	AA	AA	AA	AA	AA	AB	AB	AB	AB	AB	AB	AB	AB	AB	AB	AB	AB	AB	AB	AB	AB	X	AB	AB	AB	AB	NA	X	AB	AB	AB	AB	AB
0.646267	1	40	AB	AB	AB	AB	AB	AB	AB	AB	AB	AB	AB	AB	AB	AB	AB	AB	AB	AB	AB	AB	AB	AB	AB	AB	BB	BB	BB	BB	BB	BB	BB	BB	BB	BB	BB	BB	BB	BB	BB	BB	BB	BB	BB	BB	BB	NA	BB
0.646267	1	41	AB	AB	NA	AB	NA	NA	NA	NA	NA	AB	AB	AB	NA	NA	NA	NA	AB	AB	NA	AB	NA	NA	NA	AB	NA	NA	NA	NA	NA	NA	NA	AB	AB	AB	AB	NA	AB	AB	NA	AB	NA	AB	NA	AB	NA	NA	AB
0.121434	0	42	AB	AB	AB	AB	AB	AB	AB	AB	AB	AB	AB	AB	AB	AB	AB	AB	AB	AB	AB	BB	BB	BB	BB	BB	BB	BB	BB	BB	BB	BB	BB	BB	BB	BB	BB	BB	BB	BB	BB	BB	BB	BB	BB	BB	BB	BB	BB
0.121434	0	43	AB	AB	AB	AB	AB	AB	AB	AB	AB	AB	AB	AB	AB	AB	AB	AB	AB	AB	AB	AB	AB	AB	AB	AB	AB	AB	AB	AB	AB	AB	AB	AB	AB	AB	AB	AB	AB	AB	AB	AB	AB	AB	AB	AB	AB	AB	AB
0.121434	0	44	BB	BB	NA	AB	NA	NA	NA	AB	AB	AB	AB	AB	AB	AB	AB	AB	AB	AB	AB	AB	AB	AB	AB	AB	AB	AB	AB	AB	AB	AB	AB	AB	AB	AB	AB	X	AB	NA	X	AB	AB	X	AB	AB	NA	AB	AB
0.121434	0	45	BB	BB	BB	BB	BB	BB	BB	BB	BB	BB	BB	BB	BB	BB	BB	BB	BB	BB	BB	AB	AB	AB	AB	AB	AB	AB	AB	AB	AB	AB	AB	AB	AB	AB	AB	AB	AB	AB	AB	AB	AB	AB	AB	AB	AB	AB	AB
0.121434	1	46	AA	NA	NA	AA	X	X	AA	AA	AA	AA	AA	AA	NA	AA	X	AA	AA	AA	AB	AB	X	AB	AB	AB	AB	AB	AB	AB	AB	AB	AB	AB	AB	AB	AB	AB	AB	AB	AB	AB	AB	AB	AB	AB	AB	AB	AB
0.121434	1	48	AA	AA	AA	AA	NA	NA	AA	AB	AB	AB	AB	AB	NA	AB	AB	AB	AB	AB	NA	X	AB	X	BB	BB	BB	BB	BB	BB	BB	BB	BB	BB	BB	BB	BB	NA	BB	BB	BB	BB	NA	BB	BB	BB	BB	NA	BB
0.121434	1	49	NA	NA	AB	AB	NA	NA	AB	AB	AB	AB	AB	AB	NA	AB	AB	AB	AB	AB	NA	NA	AB	AB	AB	AB	NA	NA	NA	NA	NA	AB	NA	AB	AB	AB	AB	AB	AB	AB	AB	NA	AB	AB	AB	AB	AB	NA	AB
0.0832179	0	50	AB	AB	AB	AB	AB	AB	AB	AB	AB	AB	AB	AB	AB	AB	AB	AB	AA	AA	AA	AB	AB	AB	AB	AB	AB	AB	AB	AB	AB	AB	AB	AB	AB	AB	AB	AB	AB	AB	AB	AB	AB	AB	AB	AB	AB	AB	AB
0.0832179	1	51	BB	BB	BB	BB	NA	NA	BB	BB	BB	BB	BB	BB	NA	BB	BB	BB	BB	BB	AB	AA	AA	AA	AA	AA	AA	AA	AA	AA	AA	AA	AA	AA	AA	AA	AA	AA	AA	AA	AA	AA	AA	AA	AA	AA	AA	NA	AA
0.0832179	1	52	AB	AB	AB	AB	AB	AB	AB	AB	AB	AB	AB	AB	AB	AB	AB	AB	AB	AB	AB	AB	AB	AB	AB	AB	AB	AB	AB	AB	AB	AB	AB	AB	AB	AB	AB	AB	AB	AB	AB	AB	AB	AB	AB	AB	AB	AB	AB
0.0832179	1	53	AA	AA	AA	AA	NA	NA	AA	AA	AA	AA	AA	AA	AB	NA	AB	AB	AB	AB	NA	AB	AB	AB	AB	AB	NA	NA	AB	AB	X	AB	AB	AB	AB	AB	AB	AB	BB	BB	BB	BB	BB	BB	BB	BB	BB	BB	BB
0.0832179	1	54	AB	AB	AB	AB	AB	AB	AB	AB	AB	AB	AB	AB	AB	AB	AB	AB	AB	AB	NA	AB	AB	AB	AB	AB	AB	AB	AB	AB	AB	AB	AB	AB	AB	AB	AB	AB	AB	AB	AB	AB	AB	AB	AB	AB	AB	AB	AB
0.74688	0	56	AB	AB	AB	AB	AB	AB	AB	AB	AB	AB	AB	AB	AA	AA	AA	AA	AA	AA	AA	AB	AB	AB	AB	AB	AB	AB	AB	AB	AB	AB	AB	AB	AB	AB	AB	AB	AB	AB	AB	AB	NA	AB	AB	AB	AB	AB	AB
0.74688	1	57	AA	AA	AA	AA	AA	AA	AA	AA	AA	AA	AA	AA	AA	AA	AA	AA	AA	AA	AA	AA	AA	AA	AA	AA	AA	AA	AA	AA	AA	AA	AA	AA	AA	AA	AA	AA	AA	AA	AA	AA	AA	AA	AA	AA	AA	AA	AA
0.74688	1	58	AA	AA	AA	NA	NA	NA	AA	AA	AA	AA	AA	AA	AA	AA	AA	AA	AA	AA	NA	AB	AB	BB	BB	BB	BB	BB	BB	BB	BB	BB	BB	BB	BB	BB	BB	BB	BB	BB	BB	BB	BB	BB	BB	BB	BB	BB	BB
0.74688	1	59	AA	AA	AA	AA	AA	AA	AA	AA	AA	AA	AA	AA	AA	AA	AA	AA	AA	AA	AA	AA	AA	AA	AA	AA	AA	AA	AA	AA	AA	AA	AA	AA	AA	AA	AA	AA	AA	AA	AA	AA	AA	AA	AA	AA	AA	AA	AA
0.74688	1	60	AB	AB	AB	AB	AB	AB	AB	AB	AB	AB	AB	AB	AB	X	AB	AB	AB	AB	AB	AB	AB	AB	AB	AB	AB	AB	AB	AB	AB	AB	AB	AB	AB	AB	AB	AB	AB	AB	AB	AB	AB	AB	AB	AB	AB	AB	AB
0.74688	1	61	AB	AB	AB	AB	AB	AB	AB	AB	AB	AB	AB	AB	AB	AB	NA	AB	AB	AB	NA	AA	AA	AA	AA	AA	AA	AA	AA	AA	AA	AA	NA	NA	NA	AA	AA	AA	AA	AA	AA	AA	AA	AA	AA	AA	AA	AA	AA
0.74688	1	62	AB	AB	AB	AB	AB	AB	AB	AB	AB	AB	AA	AA	NA	AA	AA	AA	AA	AA	NA	AA	AA	AA	AB	AB	AB	AB	AB	AB	AB	AB	AB	AB	AB	AB	AB	AB	AB	AB	AB	AB	AB	AB	AB	AB	AB	AB	AB
0.74688	1	63	AA	AA	AA	AA	NA	NA	AA	AA	AA	AA	AA	AA	NA	AA	AA	AA	AA	AA	NA	AA	NA	NA	AA	NA	AA	AA	AA	AA	AA	AA	AA	AA	AA	AA	AA	AA	AA	NA	NA	AA	AA	AA	AA	AA	NA	AA	AA
0.74688	1	64	AA	AA	AA	AA	AA	AA	AA	AA	AA	AA	AA	AA	NA	AA	AA	AA	AA	AA	AA	AA	AA	AA	AA	AA	AA	AA	AA	AA	AA	AA	AA	AA	AA	AA	AA	AB	AB	AB	AB	AB	AB	AB	AB	AB	AB	NA	AB
0.74688	1	65	AA	AA	AA	AA	AA	AA	AA	AA	AA	AA	AA	AA	AA	AA	AA	AA	AA	AA	AA	AA	AA	AA	AA	AA	AA	AA	AA	AA	AA	AA	AA	AA	AA	AA	AA	AA	AA	AA	AA	AA	AA	AA	AA	AA	AA	NA	AA
0.74688	1	66	AA	AA	AA	AA	AA	AA	AA	AA	AA	AA	AA	AA	AA	AA	AA	AA	AB	AB	AB	AB	AB	AB	AB	AB	AB	AB	AB	AB	AB	AB	AB	AB	AB	AB	AB	AB	BB	BB	BB	BB	BB	BB	BB	BB	BB	BB	BB
0.206859	1	68	AB	AB	AB	AB	AB	AB	AB	AB	AB	AB	AB	AB	AB	AB	AB	AB	AB	AB	AB	AB	AB	AB	AB	AB	X	X	X	X	X	X	AB	AB	AB	AB	AB	AB	AB	X	AB	AB	AB	AB	AB	AB	AB	AB	AB
0.206859	1	69	AB	AB	AB	AB	AB	AB	AB	AB	AB	AB	AB	AB	NA	NA	AB	AB	AA	AA	NA	NA	AA	AA	AA	AA	NA	NA	NA	NA	NA	NA	AA	AA	AA	AA	AA	X	AA	AA	AA	NA	AB	AB	AB	AB	BB	NA	BB
0.206859	1	70	AA	AA	AA	AA	NA	NA	AA	AA	AA	AA	AA	AA	AA	AA	AA	AA	AA	AA	NA	AA	AB	X	AB	AB	AB	AB	AB	AB	AB	AB	X	AB	AB	AB	AB	AB	AB	AB	AB	X	AB	AB	AB	AB	AB	AB	AB
0.455306	1	71	AA	NA	NA	AA	NA	NA	NA	AA	AA	NA	NA	AA	NA	AA	NA	NA	NA	NA	X	AB	AB	NA	NA	NA	NA	NA	NA	NA	NA	NA	AB	AB	AB	AB	AB	AB	AB	AB	NA	NA	AB	NA	X	AB	AB	NA	AB
0.455306	1	72	AB	AB	AB	AB	NA	NA	AB	NA	NA	AB	AB	AB	NA	AB	X	X	AB	AB	AB	X	NA	AB	AB	AB	NA	NA	NA	NA	NA	NA	NA	AB	AB	BB	BB	NA	BB	BB	NA	NA	NA	BB	X	NA	NA	NA	BB
[truncated: 131 more columns]

## Sheet: JxP_F2.2.3-RED_INPUT
PHENO	ID	chr1_172166	chr1_627381	chr1_1203624	chr1_1462826	chr1_1470042	chr1_1470049	chr1_1477266	chr1_1984904	chr1_1985017	chr1_2290775	chr1_3128657	chr1_3475115	chr1_3752565	chr1_3868074	chr1_3878197	chr1_4060062	chr1_4723304	chr1_4723431	chr1_6379460	chr1_14682499	chr1_15267172	chr1_16549152	chr1_17738519	chr1_18109936	chr1_18680152	chr1_18680190	chr1_18680229	chr1_18680246	chr1_18680310	chr1_18680378	chr1_19032291	chr1_19072962	chr1_19072972	chr1_19675076	chr1_20039303	chr1_20333360	chr1_21801332	chr1_21860077	chr1_22280697	chr1_22364395	chr1_23605514	chr1_23688172	chr1_24108497	chr1_24240580	chr1_24880334	chr1_25542105	chr1_25654623	chr1_25666262
		1	1	1	1	1	1	1	1	1	1	1	1	1	1	1	1	1	1	1	1	1	1	1	1	1	1	1	1	1	1	1	1	1	1	1	1	1	1	1	1	1	1	1	1	1	1	1	1
1	1	AB	NA	AB	AB	AB	AB	AB	AB	AB	AB	AB	AB	AB	AB	AB	AB	AB	AB	AA	AA	AA	AA	AA	AA	AB	AB	AB	AB	AB	AB	AB	AB	AB	AB	AB	AB	AB	AB	AB	AB	AB	AB	AB	AB	AB	AB	AB	AB
1	2	NA	NA	NA	NA	NA	NA	NA	NA	NA	NA	NA	NA	NA	NA	BB	NA	NA	NA	NA	NA	NA	NA	NA	NA	NA	NA	NA	NA	NA	NA	NA	NA	NA	NA	NA	NA	NA	NA	NA	NA	NA	NA	NA	NA	NA	NA	NA	NA
1	3	BB	NA	NA	BB	BB	BB	BB	BB	BB	BB	BB	BB	BB	NA	BB	BB	BB	BB	AB	AA	AA	NA	AA	AA	AA	AA	AA	AA	NA	AA	NA	AA	AA	AA	AA	NA	AA	NA	NA	AA	AA	AA	AA	AA	AA	AA	AA	AA
1	4	NA	NA	NA	NA	NA	NA	NA	NA	NA	NA	NA	NA	NA	X	NA	NA	NA	NA	NA	NA	NA	NA	NA	NA	NA	NA	NA	NA	NA	NA	NA	NA	NA	X	NA	NA	NA	NA	NA	NA	NA	X	NA	NA	NA	NA	AB	NA
1	5	NA	NA	NA	NA	NA	NA	NA	NA	NA	NA	NA	NA	NA	NA	NA	NA	NA	NA	NA	NA	NA	NA	NA	NA	NA	NA	NA	NA	NA	NA	NA	NA	NA	NA	NA	NA	AB	NA	NA	NA	NA	NA	NA	NA	NA	NA	AB	AB
1	8	AB	NA	AB	AB	AB	AB	NA	AB	NA	AB	AB	AB	AB	NA	NA	NA	AB	AB	AB	NA	NA	NA	NA	NA	NA	NA	NA	NA	NA	NA	NA	AA	AA	NA	NA	NA	AA	AA	NA	NA	AA	AB	NA	NA	AB	NA	AB	AB
0	14	X	AB	AB	AB	BB	BB	BB	BB	BB	BB	NA	BB	BB	BB	BB	NA	BB	BB	AB	NA	NA	AB	AB	AB	AB	AB	AB	AB	AB	AB	AB	NA	NA	AB	AB	NA	AB	AB	AB	AB	AB	AB	AB	AB	AB	AB	AB	AB
0	15	AB	X	AB	AB	AB	AB	AB	AB	AB	AB	AB	AB	AB	AB	AB	AB	AB	AB	AB	NA	AB	AB	AB	AB	AB	AB	AB	AB	AB	AB	NA	NA	NA	AB	AB	NA	AB	AB	NA	AB	AB	AB	AB	AB	AB	AB	AB	AB
0	16	X	AB	AB	AB	AB	AB	AB	AB	AB	AB	AB	AB	AA	AA	AA	NA	AA	AA	AA	AA	AA	AA	AB	AB	NA	NA	NA	NA	NA	NA	AB	AB	AB	AB	AB	NA	AB	AB	NA	NA	AB	AB	AB	AB	AB	AB	AB	AB
0	17	NA	NA	NA	AB	NA	NA	NA	NA	NA	NA	NA	AB	NA	NA	NA	NA	NA	NA	NA	NA	NA	NA	NA	NA	NA	NA	NA	NA	NA	NA	NA	NA	NA	NA	NA	NA	AB	NA	NA	NA	NA	NA	NA	NA	NA	NA	AB	NA
0	18	NA	NA	NA	NA	NA	NA	NA	NA	NA	NA	NA	NA	NA	NA	NA	NA	NA	NA	NA	NA	NA	NA	NA	NA	NA	NA	NA	NA	NA	NA	NA	NA	NA	NA	NA	NA	NA	NA	NA	NA	NA	NA	NA	NA	NA	NA	NA	NA
0	19	NA	NA	NA	NA	NA	NA	AA	AA	AA	NA	AA	NA	AA	NA	NA	NA	NA	NA	NA	NA	NA	NA	NA	NA	NA	NA	NA	NA	NA	NA	NA	AB	AB	AB	AB	NA	AB	AB	AB	NA	AB	AB	NA	NA	NA	AB	AB	NA
0	20	NA	NA	NA	NA	NA	NA	NA	NA	NA	AB	AB	NA	NA	NA	NA	NA	NA	NA	NA	NA	NA	NA	NA	NA	NA	NA	NA	NA	NA	NA	NA	NA	NA	NA	NA	NA	AA	NA	NA	NA	NA	NA	NA	AA	NA	NA	NA	NA
1	22	NA	NA	NA	AA	AA	AA	NA	NA	NA	NA	AA	X	AA	AA	NA	NA	NA	NA	NA	AB	NA	NA	AB	NA	NA	NA	NA	NA	NA	AB	NA	AB	AB	NA	AB	NA	AB	AB	NA	NA	AB	AB	AB	NA	AB	NA	AB	AB
0	24	AB	NA	AB	AB	AB	AB	AB	AB	AB	AB	AB	AB	AB	AB	AB	AB	AB	AB	AB	AB	AB	AB	AB	AB	AB	AB	AB	AB	AB	AB	AB	AB	AB	AB	BB	BB	BB	BB	BB	BB	NA	BB	BB	BB	BB	BB	BB	NA
1	30	AB	AB	AB	AB	AB	AB	AB	AB	AB	AB	AB	AB	AB	AB	AB	AB	AB	AB	AB	BB	BB	BB	BB	BB	BB	BB	BB	BB	BB	BB	BB	BB	BB	BB	BB	BB	BB	BB	BB	NA	BB	BB	BB	BB	BB	BB	BB	BB
1	31	NA	NA	NA	NA	AB	AB	AB	NA	NA	X	AB	AB	AB	NA	NA	NA	AB	AB	NA	NA	NA	NA	NA	NA	NA	NA	NA	NA	NA	NA	AB	NA	NA	AB	AB	NA	AB	AB	NA	NA	NA	NA	NA	NA	NA	NA	AB	NA
1	32	X	AB	AB	AB	AB	AB	AB	AB	AB	AB	AB	AB	AB	AB	AB	AB	AB	AB	AB	AB	AB	AB	AB	AB	AB	AB	AB	AB	AB	AB	AB	AB	AB	AB	AB	AB	AB	AB	AB	AB	AB	AB	AB	AB	AB	AB	AB	AB
1	33	NA	NA	AA	AA	NA	NA	NA	NA	NA	NA	NA	AA	NA	AA	NA	NA	AA	AA	NA	AA	AA	NA	NA	NA	NA	NA	NA	NA	NA	NA	NA	NA	NA	AA	NA	NA	AA	AA	AA	AA	AA	AA	NA	AA	AA	NA	AA	AA
1	34	AB	NA	AB	AB	NA	NA	NA	NA	NA	X	AB	NA	NA	AB	NA	NA	AB	AB	NA	NA	NA	NA	NA	NA	NA	NA	NA	NA	NA	NA	NA	NA	NA	AA	AA	NA	AA	AA	NA	NA	AA	AA	NA	NA	AA	NA	NA	NA
1	35	NA	NA	NA	AA	NA	NA	NA	NA	NA	NA	NA	NA	NA	NA	NA	NA	NA	NA	NA	NA	NA	NA	NA	NA	NA	NA	NA	NA	NA	NA	NA	NA	NA	NA	AA	NA	AA	NA	NA	NA	NA	AA	NA	NA	NA	NA	NA	NA
1	36	NA	NA	NA	NA	NA	NA	NA	NA	NA	NA	NA	NA	NA	NA	NA	NA	NA	NA	NA	NA	NA	NA	NA	AB	NA	NA	NA	NA	NA	NA	NA	NA	NA	NA	NA	AB	NA	NA	NA	NA	NA	NA	NA	NA	NA	AB	NA	NA
1	37	AB	AB	AB	AB	AB	AB	AB	AB	AB	AA	AA	AA	AA	AA	AA	AA	AA	AA	NA	AB	AB	AB	AB	AB	AB	AB	AB	AB	AB	AB	AB	AB	AB	AB	AB	AB	AB	AB	AB	AB	AB	AB	AB	AB	AB	AB	AB	NA
1	38	BB	BB	BB	BB	BB	BB	BB	BB	BB	AB	AB	AB	AB	AB	AB	AB	AB	AB	AB	AA	AA	AA	AA	AA	AA	AA	AA	AA	AA	AA	AA	AA	AA	AA	AA	AA	AA	AA	AA	AA	AA	AA	AA	AA	AA	AA	AA	AA
0	42	AB	AB	AB	AB	AB	AB	AB	AB	AB	AB	AB	AB	AB	AB	AB	AB	AB	AB	AB	BB	BB	BB	BB	BB	BB	BB	BB	BB	BB	BB	BB	BB	BB	BB	BB	BB	BB	BB	BB	BB	BB	BB	BB	BB	BB	BB	BB	BB
0	43	AB	AB	AB	AB	AB	AB	AB	AB	AB	AB	AB	AB	AB	AB	AB	AB	AB	AB	AB	AB	AB	AB	AB	AB	AB	AB	AB	AB	AB	AB	AB	AB	AB	AB	AB	AB	AB	AB	AB	AB	AB	AB	AB	AB	AB	AB	AB	AB
0	44	BB	BB	NA	AB	NA	NA	NA	AB	AB	AB	AB	AB	AB	AB	AB	AB	AB	AB	AB	AB	AB	AB	AB	AB	AB	AB	AB	AB	AB	AB	AB	AB	AB	AB	AB	X	AB	NA	X	AB	AB	X	AB	AB	NA	AB	AB	AB
0	45	BB	BB	BB	BB	BB	BB	BB	BB	BB	BB	BB	BB	BB	BB	BB	BB	BB	BB	BB	AB	AB	AB	AB	AB	AB	AB	AB	AB	AB	AB	AB	AB	AB	AB	AB	AB	AB	AB	AB	AB	AB	AB	AB	AB	AB	AB	AB	AB
0	46	AA	NA	NA	AA	X	X	AA	AA	AA	AA	AA	AA	NA	AA	X	AA	AA	AA	AB	AB	X	AB	AB	AB	AB	AB	AB	AB	AB	AB	AB	AB	AB	AB	AB	AB	AB	AB	AB	AB	AB	AB	AB	AB	AB	AB	AB	AB
0	48	AA	AA	AA	AA	NA	NA	AA	AB	AB	AB	AB	AB	NA	AB	AB	AB	AB	AB	NA	X	AB	X	BB	BB	BB	BB	BB	BB	BB	BB	BB	BB	BB	BB	BB	NA	BB	BB	BB	BB	NA	BB	BB	BB	BB	NA	BB	BB
0	49	NA	NA	AB	AB	NA	NA	AB	AB	AB	AB	AB	AB	NA	AB	AB	AB	AB	AB	NA	NA	AB	AB	AB	AB	NA	NA	NA	NA	NA	AB	NA	AB	AB	AB	AB	AB	AB	AB	AB	NA	AB	AB	AB	AB	AB	NA	AB	AB
0	50	AB	AB	AB	AB	AB	AB	AB	AB	AB	AB	AB	AB	AB	AB	AB	AB	AA	AA	AA	AB	AB	AB	AB	AB	AB	AB	AB	AB	AB	AB	AB	AB	AB	AB	AB	AB	AB	AB	AB	AB	AB	AB	AB	AB	AB	AB	AB	AB
0	51	BB	BB	BB	BB	NA	NA	BB	BB	BB	BB	BB	BB	NA	BB	BB	BB	BB	BB	AB	AA	AA	AA	AA	AA	AA	AA	AA	AA	AA	AA	AA	AA	AA	AA	AA	AA	AA	AA	AA	AA	AA	AA	AA	AA	AA	NA	AA	AA
0	52	AB	AB	AB	AB	AB	AB	AB	AB	AB	AB	AB	AB	AB	AB	AB	AB	AB	AB	AB	AB	AB	AB	AB	AB	AB	AB	AB	AB	AB	AB	AB	AB	AB	AB	AB	AB	AB	AB	AB	AB	AB	AB	AB	AB	AB	AB	AB	AB
0	53	AA	AA	AA	AA	NA	NA	AA	AA	AA	AA	AA	AA	AB	NA	AB	AB	AB	AB	NA	AB	AB	AB	AB	AB	NA	NA	AB	AB	X	AB	AB	AB	AB	AB	AB	AB	BB	BB	BB	BB	BB	BB	BB	BB	BB	BB	BB	BB
0	54	AB	AB	AB	AB	AB	AB	AB	AB	AB	AB	AB	AB	AB	AB	AB	AB	AB	AB	NA	AB	AB	AB	AB	AB	AB	AB	AB	AB	AB	AB	AB	AB	AB	AB	AB	AB	AB	AB	AB	AB	AB	AB	AB	AB	AB	AB	AB	AB
1	56	AB	AB	AB	AB	AB	AB	AB	AB	AB	AB	AB	AB	AA	AA	AA	AA	AA	AA	AA	AB	AB	AB	AB	AB	AB	AB	AB	AB	AB	AB	AB	AB	AB	AB	AB	AB	AB	AB	AB	AB	NA	AB	AB	AB	AB	AB	AB	AB
1	57	AA	AA	AA	AA	AA	AA	AA	AA	AA	AA	AA	AA	AA	AA	AA	AA	AA	AA	AA	AA	AA	AA	AA	AA	AA	AA	AA	AA	AA	AA	AA	AA	AA	AA	AA	AA	AA	AA	AA	AA	AA	AA	AA	AA	AA	AA	AA	AA
1	58	AA	AA	AA	NA	NA	NA	AA	AA	AA	AA	AA	AA	AA	AA	AA	AA	AA	AA	NA	AB	AB	BB	BB	BB	BB	BB	BB	BB	BB	BB	BB	BB	BB	BB	BB	BB	BB	BB	BB	BB	BB	BB	BB	BB	BB	BB	BB	BB
1	59	AA	AA	AA	AA	AA	AA	AA	AA	AA	AA	AA	AA	AA	AA	AA	AA	AA	AA	AA	AA	AA	AA	AA	AA	AA	AA	AA	AA	AA	AA	AA	AA	AA	AA	AA	AA	AA	AA	AA	AA	AA	AA	AA	AA	AA	AA	AA	AA
1	60	AB	AB	AB	AB	AB	AB	AB	AB	AB	AB	AB	AB	AB	X	AB	AB	AB	AB	AB	AB	AB	AB	AB	AB	AB	AB	AB	AB	AB	AB	AB	AB	AB	AB	AB	AB	AB	AB	AB	AB	AB	AB	AB	AB	AB	AB	AB	AB
1	61	AB	AB	AB	AB	AB	AB	AB	AB	AB	AB	AB	AB	AB	AB	NA	AB	AB	AB	NA	AA	AA	AA	AA	AA	AA	AA	AA	AA	AA	AA	NA	NA	NA	AA	AA	AA	AA	AA	AA	AA	AA	AA	AA	AA	AA	AA	AA	AA
1	62	AB	AB	AB	AB	AB	AB	AB	AB	AB	AB	AA	AA	NA	AA	AA	AA	AA	AA	NA	AA	AA	AA	AB	AB	AB	AB	AB	AB	AB	AB	AB	AB	AB	AB	AB	AB	AB	AB	AB	AB	AB	AB	AB	AB	AB	AB	AB	AB
1	63	AA	AA	AA	AA	NA	NA	AA	AA	AA	AA	AA	AA	NA	AA	AA	AA	AA	AA	NA	AA	NA	NA	AA	NA	AA	AA	AA	AA	AA	AA	AA	AA	AA	AA	AA	AA	AA	NA	NA	AA	AA	AA	AA	AA	NA	AA	AA	NA
1	64	AA	AA	AA	AA	AA	AA	AA	AA	AA	AA	AA	AA	NA	AA	AA	AA	AA	AA	AA	AA	AA	AA	AA	AA	AA	AA	AA	AA	AA	AA	AA	AA	AA	AA	AA	AB	AB	AB	AB	AB	AB	AB	AB	AB	AB	NA	AB	AB
1	65	AA	AA	AA	AA	AA	AA	AA	AA	AA	AA	AA	AA	AA	AA	AA	AA	AA	AA	AA	AA	AA	AA	AA	AA	AA	AA	AA	AA	AA	AA	AA	AA	AA	AA	AA	AA	AA	AA	AA	AA	AA	AA	AA	AA	AA	NA	AA	AA
1	66	AA	AA	AA	AA	AA	AA	AA	AA	AA	AA	AA	AA	AA	AA	AA	AA	AB	AB	AB	AB	AB	AB	AB	AB	AB	AB	AB	AB	AB	AB	AB	AB	AB	AB	AB	AB	BB	BB	BB	BB	BB	BB	BB	BB	BB	BB	BB	BB
0	68	AB	AB	AB	AB	AB	AB	AB	AB	AB	AB	AB	AB	AB	AB	AB	AB	AB	AB	AB	AB	AB	AB	AB	AB	X	X	X	X	X	X	AB	AB	AB	AB	AB	AB	AB	X	AB	AB	AB	AB	AB	AB	AB	AB	AB	AB
0	69	AB	AB	AB	AB	AB	AB	AB	AB	AB	AB	AB	AB	NA	NA	AB	AB	AA	AA	NA	NA	AA	AA	AA	AA	NA	NA	NA	NA	NA	NA	AA	AA	AA	AA	AA	X	AA	AA	AA	NA	AB	AB	AB	AB	BB	NA	BB	BB
0	70	AA	AA	AA	AA	NA	NA	AA	AA	AA	AA	AA	AA	AA	AA	AA	AA	AA	AA	NA	AA	AB	X	AB	AB	AB	AB	AB	AB	AB	AB	X	AB	AB	AB	AB	AB	AB	AB	AB	X	AB	AB	AB	AB	AB	AB	AB	AB
[truncated: 130 more columns]

## Sheet: JxP_F2.2.3_MARKER_PER_CHR
Marker	Chromosome	Position [bp]	Position [cM]		Chromosome	Number of markers per chromosome
chr1_172166	chr1	172166	0		chr1	51
chr1_627381	chr1	627381	1e-07		chr2	86
chr1_1203624	chr1	1203624	1.1189		chr3	41
chr1_1462826	chr1	1462826	1.1189
chr1_1470042	chr1	1470042	2.12168
chr1_1470049	chr1	1470049	2.12168
chr1_1477266	chr1	1477266	2.12168
chr1_1984904	chr1	1984904	3.08813
chr1_1985017	chr1	1985017	3.08813
chr1_2290775	chr1	2290775	5.02913
chr1_3128657	chr1	3128657	5.97597
chr1_3475115	chr1	3475115	6.92015
chr1_3752565	chr1	3752565	10.8965
chr1_3868074	chr1	3868074	10.8965
chr1_3878197	chr1	3878197	10.8965
chr1_4060062	chr1	4060062	10.8965
chr1_4723304	chr1	4723304	14.3677
chr1_4723431	chr1	4723431	14.3677
chr1_6379460	chr1	6379460	22.4831
chr1_14682499	chr1	14682499	41.1289
chr1_15267172	chr1	15267172	42.2811
chr1_16549152	chr1	16549152	43.7718
chr1_17738519	chr1	17738519	46.7107
chr1_18109936	chr1	18109936	46.7107
chr1_18680152	chr1	18680152	48.8568
chr1_18680190	chr1	18680190	48.8568
chr1_18680229	chr1	18680229	48.8568
chr1_18680246	chr1	18680246	48.8568
chr1_18680310	chr1	18680310	48.8568
chr1_18680378	chr1	18680378	48.8568
chr1_19032291	chr1	19032291	49.9215
chr1_19072962	chr1	19072962	49.9215
chr1_19072972	chr1	19072972	49.9215
chr1_19675076	chr1	19675076	51.8853
chr1_20039303	chr1	20039303	52.8325
chr1_20333360	chr1	20333360	53.7796
chr1_21801332	chr1	21801332	55.6714
chr1_21860077	chr1	21860077	55.6714
chr1_22280697	chr1	22280697	55.6714
chr1_22364395	chr1	22364395	55.6714
chr1_23605514	chr1	23605514	56.5771
chr1_23688172	chr1	23688172	57.4707
chr1_24108497	chr1	24108497	57.4707
chr1_24240580	chr1	24240580	57.4707
chr1_24880334	chr1	24880334	59.2621
chr1_25542105	chr1	25542105	59.2621
chr1_25654623	chr1	25654623	59.2621
chr1_25666262	chr1	25666262	59.2621
chr1_25666451	chr1	25666451	59.2621
chr1_25666456	chr1	25666456	59.2621
chr1_25813456	chr1	25813456	59.2621
chr2_911990	chr2	911990	0
chr2_969162	chr2	969162	1e-07
chr2_1308695	chr2	1308695	2e-07
chr2_1412083	chr2	1412083	3e-07
chr2_2117210	chr2	2117210	4e-07
chr2_2651522	chr2	2651522	1.90786
chr2_2651574	chr2	2651574	1.90786
chr2_2956563	chr2	2956563	1.90786
chr2_2956575	chr2	2956575	1.90786
chr2_2983322	chr2	2983322	1.90786
chr2_3758084	chr2	3758084	4.74882
chr2_3758166	chr2	3758166	4.74882
chr2_3918219	chr2	3918219	4.74882
chr2_4171205	chr2	4171205	6.72103
chr2_4171317	chr2	4171317	6.72103
chr2_4171323	chr2	4171323	6.72103
chr2_4366103	chr2	4366103	6.72103
chr2_4439975	chr2	4439975	6.72103
chr2_4459313	chr2	4459313	7.75434
chr2_4717729	chr2	4717729	8.96881
chr2_5674915	chr2	5674915	18.9856
chr2_6446076	chr2	6446076	22.7288
chr2_6446084	chr2	6446084	22.7288
chr2_7182824	chr2	7182824	22.7288
chr2_7647065	chr2	7647065	26.1692
chr2_7647269	chr2	7647269	26.1692
chr2_7685933	chr2	7685933	26.1692
chr2_7686157	chr2	7686157	26.1692
chr2_7903917	chr2	7903917	26.1692
chr2_8015935	chr2	8015935	28.4525
chr2_8106528	chr2	8106528	29.6888
chr2_8106556	chr2	8106556	29.6888
chr2_9113007	chr2	9113007	34.0086
chr2_9113248	chr2	9113248	34.0086
chr2_9714771	chr2	9714771	35.1356
chr2_9714780	chr2	9714780	35.1356
chr2_9714782	chr2	9714782	35.1356
chr2_9820365	chr2	9820365	35.1356
chr2_9820623	chr2	9820623	35.1356
chr2_10548278	chr2	10548278	40.0516
chr2_10581584	chr2	10581584	40.0516
chr2_10660051	chr2	10660051	40.0516
chr2_10726080	chr2	10726080	40.0516
chr2_11074721	chr2	11074721	40.0516
chr2_11259495	chr2	11259495	40.0516
chr2_11914954	chr2	11914954	40.9158
chr2_11914998	chr2	11914998	40.9158
chr2_11915015	chr2	11915015	40.9158
chr2_11915054	chr2	11915054	40.9158
chr2_11925844	chr2	11925844	40.9158
chr2_11938196	chr2	11938196	40.9158
chr2_11938348	chr2	11938348	40.9158
chr2_11938351	chr2	11938351	40.9158
chr2_11938364	chr2	11938364	40.9158
chr2_12126426	chr2	12126426	40.9158
chr2_12256603	chr2	12256603	40.9158
chr2_12260588	chr2	12260588	40.9158
chr2_12634672	chr2	12634672	40.9158
chr2_13887344	chr2	13887344	42.0644
chr2_13887391	chr2	13887391	42.0644
chr2_13887496	chr2	13887496	42.0644
chr2_14949293	chr2	14949293	42.0644
chr2_15378443	chr2	15378443	42.0644
chr2_15378533	chr2	15378533	42.0644
chr2_17144204	chr2	17144204	42.0644
chr2_17144354	chr2	17144354	42.0644
chr2_17380195	chr2	17380195	42.0644
chr2_17380197	chr2	17380197	42.0644
chr2_18118440	chr2	18118440	43.213
chr2_18881337	chr2	18881337	43.213
chr2_18881369	chr2	18881369	43.213
chr2_18881456	chr2	18881456	43.213
chr2_19225105	chr2	19225105	43.213
chr2_19470861	chr2	19470861	43.213
chr2_19585420	chr2	19585420	43.213
chr2_19810481	chr2	19810481	43.213
chr2_19844295	chr2	19844295	44.3638
chr2_19899203	chr2	19899203	44.3638
chr2_20515810	chr2	20515810	47.991
chr2_20515879	chr2	20515879	47.991
chr2_20629895	chr2	20629895	49.3082
chr2_20629912	chr2	20629912	49.3082
chr2_20629913	chr2	20629913	49.3082
chr2_23353548	chr2	23353548	52.5234
chr2_23459323	chr2	23459323	52.5234
chr2_24331465	chr2	24331465	52.5234
chr3_3338509	chr3	3338509	0
chr3_3465691	chr3	3465691	1e-07
chr3_3465741	chr3	3465741	2e-07
chr3_3853810	chr3	3853810	3e-07
chr3_3889622	chr3	3889622	4e-07
chr3_4451388	chr3	4451388	4.91483
chr3_5179000	chr3	5179000	4.91483
chr3_5340965	chr3	5340965	5.9818
chr3_16708371	chr3	16708371	21.6455
chr3_16708376	chr3	16708376	21.6455
chr3_16708382	chr3	16708382	21.6455
chr3_16708403	chr3	16708403	21.6455
chr3_16708418	chr3	16708418	21.6455
chr3_16708421	chr3	16708421	21.6455
chr3_16708469	chr3	16708469	21.6455
chr3_16708471	chr3	16708471	21.6455
chr3_16708472	chr3	16708472	21.6455
chr3_17666577	chr3	17666577	21.6455
chr3_17666634	chr3	17666634	21.6455
chr3_17666748	chr3	17666748	21.6455
chr3_19216213	chr3	19216213	30.8007
chr3_19255937	chr3	19255937	30.8007
chr3_19455675	chr3	19455675	30.8007
chr3_19484887	chr3	19484887	30.8007
chr3_19484922	chr3	19484922	30.8007
chr3_20846027	chr3	20846027	35.8848
chr3_20863822	chr3	20863822	37.4411
chr3_20863902	chr3	20863902	37.4411
chr3_20863961	chr3	20863961	37.4411
chr3_22454974	chr3	22454974	47.1059
chr3_22935070	chr3	22935070	49.1764
chr3_23101591	chr3	23101591	50.2041
chr3_23998731	chr3	23998731	52.2443
chr3_24209660	chr3	24209660	52.2443
chr3_24260975	chr3	24260975	52.2443
chr3_24307035	chr3	24307035	52.2443
chr3_24682237	chr3	24682237	52.2443
chr3_24725548	chr3	24725548	52.2443
chr3_24804196	chr3	24804196	52.2443
chr3_24804265	chr3	24804265	52.2443
chr3_25288752	chr3	25288752	52.2443

## Sheet:  Fitqtl - model
Dataset	Model
JxP_F2.1.6 FULL	Q1 + Q2
JxP_F2.1.6 RED	Q1 + Q2
JxP_F2.2.3 FULL	Q1
JxP_F2.2.3 RED	Q1

## Sheet:  Fitqtl - ANOVA
Dataset		df	SS	MS	LOD	%var	P value (Chi2)	P value (F)
JxP_F2.1.6 FULL	Model	4	1.26491	0.316228	3.74071	18.9481	0.00174649	0.00254802
	Error	77	5.41075	0.0702695
	Total	81	6.67566
JxP_F2.1.6 RED	Model	4			3.49935	21.0998	0.00286853
JxP_F2.2.3 FULL	Model	2	0.668656	0.334328	1.43107	10.2406	0.0370625	0.0435828
	Error	58	5.86079	0.101048
	Total	60	6.52945
JxP_F2.2.3 RED	Model	2			1.95932	16.5114	0.0109818

## Sheet:  Fitqtl - QTLs
Dataset	QTL	df	Type III SS	LOD	%var	F value	Pvalue(Chi2)	Pvalue(F)
JxP_F2.1.6 FULL	2@13.0	2	0.6482	2.015	9.71	4.612	0.01	0.01283	*
	3@47.0	2	0.8174	2.505	12.24	5.816	0.003	0.00444	**
JxP_F2.1.6 RED	2@13.0	2		2.307	13.34		0.00493		**
	3@49.0	2		2.088	11.98		0.00818		**
JxP_F2.2.3 FULL										Only 1 QTL
JxP_F2.2.3 RED										Only 1 QTL

[truncated: 4 more sheets: CIM - Threshold, EM errorJxP_F2.1.6, EM error JxP_JxP_F2.2.3, QTL intervals]
