# Supplementary material for: Genetic analysis of a phenotypic loss in the mechanosensory entrainment of a circalunar clock
Source: PLoS Genet. 2023 Jun 22;19(6):e1010763. doi: 10.1371/journal.pgen.1010763 (PMC10286985; doi:10.1371/journal.pgen.1010763)
Supplement: S9 Table — (XLSX) [file pgen.1010763.s028.xlsx]

## Sheet: By SNP
QTL_fitqtl	QTL_CIM	CHROM	POS	POS_EDITED	REF	ALT	BFis	eBPis	XtX	XtXpval	Effect	Impact	Gene.ID	Splice_variant	New_Gene_Name	GO.term.ids	GO.term.names	Comments
		chr1	7734337	7734393	A	C	20.0023	13.7671	21.5066	1.97546	synonymous_variant	LOW	CLUMA_CG005432	CLUMA_CG005432-RB	(sp)_putative_Protein_stum	-	-	-
		chr1	7741369	7741425	T	C	20.1203	9.62458	22.5171	2.13212	intergenic_region	MODIFIER	CLUMA_CG005432	CLUMA_CG005432	(sp)_putative_Protein_stum	-	-	-
		chr1	7741369	7741425	T	C	20.1203	9.62458	22.5171	2.13212	intergenic_region	MODIFIER	CLUMA_CG005434	CLUMA_CG005434	(mn)_methuselah-like_CLUMA_CG005434	-	-	-
		chr1	10014560	10014634	CTATG	C	21.5016	15.2556	24.971	2.52238	5_prime_UTR_variant	MODIFIER	CLUMA_CG003924	CLUMA_CG003924-RA	CLUMA_CG003924	-	-	-
		chr1	11182038	11182111	G	A	23.15	13.1324	25.286	2.5734	intergenic_region	MODIFIER	CLUMA_CG002171	CLUMA_CG002171	(pfam)_I-set__ig_domain_containing_protein_CLUMA_CG002171	GO:0003008,GO:0005575,GO:0005576,GO:0005623,GO:0005886,GO:0007600,GO:0007606,GO:0008150,GO:0009987,GO:0016020,GO:0016043,GO:0031252,GO:0031253,GO:0031256,GO:0032501,GO:0032589,GO:0042995,GO:0043005,GO:0044425,GO:0044459,GO:0044463,GO:0044464,GO:0050808,GO:0050877,GO:0071840,GO:0071944,GO:0097458,GO:0098590,GO:0120025,GO:0120038	system process,cellular_component,extracellular region,cell,plasma membrane,sensory perception,sensory perception of chemical stimulus,biological_process,cellular process,membrane,cellular component organization,cell leading edge,cell projection membrane,leading edge membrane,multicellular organismal process,neuron projection membrane,cell projection,neuron projection,-,-,-,-,synapse organization…	Name for GO id(s) GO:0044425,GO:0044459,GO:0044463,GO:0044464,GO:0097458,GO:0120038 not found - obsolete?
		chr1	11182038	11182111	G	A	23.15	13.1324	25.286	2.5734	intergenic_region	MODIFIER	CLUMA_CG002168	CLUMA_CG002168	CLUMA_CG002168	-	-	-
		chr1	13092127	13092222	C	T	20.4016	15.3525	25.3639	2.58605	intergenic_region	MODIFIER	CLUMA_CG001640	CLUMA_CG001640	(cdd)_SMC_prok_A_domain_containing_protein_CLUMA_CG001640	-	-	-
		chr1	13092127	13092222	C	T	20.4016	15.3525	25.3639	2.58605	intergenic_region	MODIFIER	CLUMA_CG001634	CLUMA_CG001634	CLUMA_CG001634	-	-	-
		chr1	13468361	13468456	T	C	20.1683	15.2556	28.1978	3.05359	intergenic_region	MODIFIER	CLUMA_CG022688	CLUMA_CG022688	(mn)_neither_inactivation_nor_afterpotential_B_3_(ninaB_3)	GO:0001523,GO:0003674,GO:0003824,GO:0003834,GO:0004744,GO:0006081,GO:0006629,GO:0006720,GO:0006721,GO:0006726,GO:0006766,GO:0006775,GO:0006776,GO:0006807,GO:0007154,GO:0007165,GO:0007602,GO:0007603,GO:0007604,GO:0008150,GO:0008152,GO:0008299,GO:0008610,GO:0009058,GO:0009059,GO:0009110,GO:0009314,GO:0009411,GO:0009416,GO:0009581,GO:0009582,GO:0009583,GO:0009584,GO:0009589,GO:0009605,GO:0009628,GO:…	retinoid metabolic process,molecular_function,catalytic activity,beta-carotene 15,15'-monooxygenase activity,retinal isomerase activity,cellular aldehyde metabolic process,lipid metabolic process,isoprenoid metabolic process,terpenoid metabolic process,eye pigment biosynthetic process,vitamin metabolic process,fat-soluble vitamin metabolic process,vitamin A metabolic process,nitrogen compound met…	-
		chr1	13468361	13468456	T	C	20.1683	15.2556	28.1978	3.05359	intergenic_region	MODIFIER	CLUMA_CG022688	CLUMA_CG022688	(mn)_neither_inactivation_nor_afterpotential_B_3_(ninaB_3)	GO:0001523,GO:0003674,GO:0003824,GO:0003834,GO:0004744,GO:0006081,GO:0006629,GO:0006720,GO:0006721,GO:0006726,GO:0006766,GO:0006775,GO:0006776,GO:0006807,GO:0007154,GO:0007165,GO:0007602,GO:0007603,GO:0007604,GO:0008150,GO:0008152,GO:0008299,GO:0008610,GO:0009058,GO:0009059,GO:0009110,GO:0009314,GO:0009411,GO:0009416,GO:0009581,GO:0009582,GO:0009583,GO:0009584,GO:0009589,GO:0009605,GO:0009628,GO:…	retinoid metabolic process,molecular_function,catalytic activity,beta-carotene 15,15'-monooxygenase activity,retinal isomerase activity,cellular aldehyde metabolic process,lipid metabolic process,isoprenoid metabolic process,terpenoid metabolic process,eye pigment biosynthetic process,vitamin metabolic process,fat-soluble vitamin metabolic process,vitamin A metabolic process,nitrogen compound met…	-
		chr1	13468361	13468456	T	C	20.1683	15.2556	28.1978	3.05359	intergenic_region	MODIFIER	CLUMA_CG002541	CLUMA_CG002541	(mn)_neither_inactivation_nor_afterpotential_B_2_(ninaB2)	GO:0001523,GO:0003674,GO:0003824,GO:0003834,GO:0004744,GO:0006081,GO:0006629,GO:0006720,GO:0006721,GO:0006726,GO:0006766,GO:0006775,GO:0006776,GO:0006807,GO:0007154,GO:0007165,GO:0007602,GO:0007603,GO:0007604,GO:0008150,GO:0008152,GO:0008299,GO:0008610,GO:0009058,GO:0009059,GO:0009110,GO:0009314,GO:0009411,GO:0009416,GO:0009581,GO:0009582,GO:0009583,GO:0009584,GO:0009589,GO:0009605,GO:0009628,GO:…	retinoid metabolic process,molecular_function,catalytic activity,beta-carotene 15,15'-monooxygenase activity,retinal isomerase activity,cellular aldehyde metabolic process,lipid metabolic process,isoprenoid metabolic process,terpenoid metabolic process,eye pigment biosynthetic process,vitamin metabolic process,fat-soluble vitamin metabolic process,vitamin A metabolic process,nitrogen compound met…	-
		chr1	13468361	13468456	T	C	20.1683	15.2556	28.1978	3.05359	intergenic_region	MODIFIER	CLUMA_CG002541	CLUMA_CG002541	(mn)_neither_inactivation_nor_afterpotential_B_2_(ninaB2)	GO:0001523,GO:0003674,GO:0003824,GO:0003834,GO:0004744,GO:0006081,GO:0006629,GO:0006720,GO:0006721,GO:0006726,GO:0006766,GO:0006775,GO:0006776,GO:0006807,GO:0007154,GO:0007165,GO:0007602,GO:0007603,GO:0007604,GO:0008150,GO:0008152,GO:0008299,GO:0008610,GO:0009058,GO:0009059,GO:0009110,GO:0009314,GO:0009411,GO:0009416,GO:0009581,GO:0009582,GO:0009583,GO:0009584,GO:0009589,GO:0009605,GO:0009628,GO:…	retinoid metabolic process,molecular_function,catalytic activity,beta-carotene 15,15'-monooxygenase activity,retinal isomerase activity,cellular aldehyde metabolic process,lipid metabolic process,isoprenoid metabolic process,terpenoid metabolic process,eye pigment biosynthetic process,vitamin metabolic process,fat-soluble vitamin metabolic process,vitamin A metabolic process,nitrogen compound met…	-
		chr1	13469130	13469225	A	C	20.9539	15.2556	25.9056	2.67429	intergenic_region	MODIFIER	CLUMA_CG022688	CLUMA_CG022688	(mn)_neither_inactivation_nor_afterpotential_B_3_(ninaB_3)	GO:0001523,GO:0003674,GO:0003824,GO:0003834,GO:0004744,GO:0006081,GO:0006629,GO:0006720,GO:0006721,GO:0006726,GO:0006766,GO:0006775,GO:0006776,GO:0006807,GO:0007154,GO:0007165,GO:0007602,GO:0007603,GO:0007604,GO:0008150,GO:0008152,GO:0008299,GO:0008610,GO:0009058,GO:0009059,GO:0009110,GO:0009314,GO:0009411,GO:0009416,GO:0009581,GO:0009582,GO:0009583,GO:0009584,GO:0009589,GO:0009605,GO:0009628,GO:…	retinoid metabolic process,molecular_function,catalytic activity,beta-carotene 15,15'-monooxygenase activity,retinal isomerase activity,cellular aldehyde metabolic process,lipid metabolic process,isoprenoid metabolic process,terpenoid metabolic process,eye pigment biosynthetic process,vitamin metabolic process,fat-soluble vitamin metabolic process,vitamin A metabolic process,nitrogen compound met…	-
		chr1	13469130	13469225	A	C	20.9539	15.2556	25.9056	2.67429	intergenic_region	MODIFIER	CLUMA_CG022688	CLUMA_CG022688	(mn)_neither_inactivation_nor_afterpotential_B_3_(ninaB_3)	GO:0001523,GO:0003674,GO:0003824,GO:0003834,GO:0004744,GO:0006081,GO:0006629,GO:0006720,GO:0006721,GO:0006726,GO:0006766,GO:0006775,GO:0006776,GO:0006807,GO:0007154,GO:0007165,GO:0007602,GO:0007603,GO:0007604,GO:0008150,GO:0008152,GO:0008299,GO:0008610,GO:0009058,GO:0009059,GO:0009110,GO:0009314,GO:0009411,GO:0009416,GO:0009581,GO:0009582,GO:0009583,GO:0009584,GO:0009589,GO:0009605,GO:0009628,GO:…	retinoid metabolic process,molecular_function,catalytic activity,beta-carotene 15,15'-monooxygenase activity,retinal isomerase activity,cellular aldehyde metabolic process,lipid metabolic process,isoprenoid metabolic process,terpenoid metabolic process,eye pigment biosynthetic process,vitamin metabolic process,fat-soluble vitamin metabolic process,vitamin A metabolic process,nitrogen compound met…	-
		chr1	13469130	13469225	A	C	20.9539	15.2556	25.9056	2.67429	intergenic_region	MODIFIER	CLUMA_CG002541	CLUMA_CG002541	(mn)_neither_inactivation_nor_afterpotential_B_2_(ninaB2)	GO:0001523,GO:0003674,GO:0003824,GO:0003834,GO:0004744,GO:0006081,GO:0006629,GO:0006720,GO:0006721,GO:0006726,GO:0006766,GO:0006775,GO:0006776,GO:0006807,GO:0007154,GO:0007165,GO:0007602,GO:0007603,GO:0007604,GO:0008150,GO:0008152,GO:0008299,GO:0008610,GO:0009058,GO:0009059,GO:0009110,GO:0009314,GO:0009411,GO:0009416,GO:0009581,GO:0009582,GO:0009583,GO:0009584,GO:0009589,GO:0009605,GO:0009628,GO:…	retinoid metabolic process,molecular_function,catalytic activity,beta-carotene 15,15'-monooxygenase activity,retinal isomerase activity,cellular aldehyde metabolic process,lipid metabolic process,isoprenoid metabolic process,terpenoid metabolic process,eye pigment biosynthetic process,vitamin metabolic process,fat-soluble vitamin metabolic process,vitamin A metabolic process,nitrogen compound met…	-
		chr1	13469130	13469225	A	C	20.9539	15.2556	25.9056	2.67429	intergenic_region	MODIFIER	CLUMA_CG002541	CLUMA_CG002541	(mn)_neither_inactivation_nor_afterpotential_B_2_(ninaB2)	GO:0001523,GO:0003674,GO:0003824,GO:0003834,GO:0004744,GO:0006081,GO:0006629,GO:0006720,GO:0006721,GO:0006726,GO:0006766,GO:0006775,GO:0006776,GO:0006807,GO:0007154,GO:0007165,GO:0007602,GO:0007603,GO:0007604,GO:0008150,GO:0008152,GO:0008299,GO:0008610,GO:0009058,GO:0009059,GO:0009110,GO:0009314,GO:0009411,GO:0009416,GO:0009581,GO:0009582,GO:0009583,GO:0009584,GO:0009589,GO:0009605,GO:0009628,GO:…	retinoid metabolic process,molecular_function,catalytic activity,beta-carotene 15,15'-monooxygenase activity,retinal isomerase activity,cellular aldehyde metabolic process,lipid metabolic process,isoprenoid metabolic process,terpenoid metabolic process,eye pigment biosynthetic process,vitamin metabolic process,fat-soluble vitamin metabolic process,vitamin A metabolic process,nitrogen compound met…	-
		chr1	13469793	13469888	T	A	25.96	15.2556	28.2129	3.05612	intergenic_region	MODIFIER	CLUMA_CG022688	CLUMA_CG022688	(mn)_neither_inactivation_nor_afterpotential_B_3_(ninaB_3)	GO:0001523,GO:0003674,GO:0003824,GO:0003834,GO:0004744,GO:0006081,GO:0006629,GO:0006720,GO:0006721,GO:0006726,GO:0006766,GO:0006775,GO:0006776,GO:0006807,GO:0007154,GO:0007165,GO:0007602,GO:0007603,GO:0007604,GO:0008150,GO:0008152,GO:0008299,GO:0008610,GO:0009058,GO:0009059,GO:0009110,GO:0009314,GO:0009411,GO:0009416,GO:0009581,GO:0009582,GO:0009583,GO:0009584,GO:0009589,GO:0009605,GO:0009628,GO:…	retinoid metabolic process,molecular_function,catalytic activity,beta-carotene 15,15'-monooxygenase activity,retinal isomerase activity,cellular aldehyde metabolic process,lipid metabolic process,isoprenoid metabolic process,terpenoid metabolic process,eye pigment biosynthetic process,vitamin metabolic process,fat-soluble vitamin metabolic process,vitamin A metabolic process,nitrogen compound met…	-
		chr1	13469793	13469888	T	A	25.96	15.2556	28.2129	3.05612	intergenic_region	MODIFIER	CLUMA_CG022688	CLUMA_CG022688	(mn)_neither_inactivation_nor_afterpotential_B_3_(ninaB_3)	GO:0001523,GO:0003674,GO:0003824,GO:0003834,GO:0004744,GO:0006081,GO:0006629,GO:0006720,GO:0006721,GO:0006726,GO:0006766,GO:0006775,GO:0006776,GO:0006807,GO:0007154,GO:0007165,GO:0007602,GO:0007603,GO:0007604,GO:0008150,GO:0008152,GO:0008299,GO:0008610,GO:0009058,GO:0009059,GO:0009110,GO:0009314,GO:0009411,GO:0009416,GO:0009581,GO:0009582,GO:0009583,GO:0009584,GO:0009589,GO:0009605,GO:0009628,GO:…	retinoid metabolic process,molecular_function,catalytic activity,beta-carotene 15,15'-monooxygenase activity,retinal isomerase activity,cellular aldehyde metabolic process,lipid metabolic process,isoprenoid metabolic process,terpenoid metabolic process,eye pigment biosynthetic process,vitamin metabolic process,fat-soluble vitamin metabolic process,vitamin A metabolic process,nitrogen compound met…	-
		chr1	13469793	13469888	T	A	25.96	15.2556	28.2129	3.05612	intergenic_region	MODIFIER	CLUMA_CG002541	CLUMA_CG002541	(mn)_neither_inactivation_nor_afterpotential_B_2_(ninaB2)	GO:0001523,GO:0003674,GO:0003824,GO:0003834,GO:0004744,GO:0006081,GO:0006629,GO:0006720,GO:0006721,GO:0006726,GO:0006766,GO:0006775,GO:0006776,GO:0006807,GO:0007154,GO:0007165,GO:0007602,GO:0007603,GO:0007604,GO:0008150,GO:0008152,GO:0008299,GO:0008610,GO:0009058,GO:0009059,GO:0009110,GO:0009314,GO:0009411,GO:0009416,GO:0009581,GO:0009582,GO:0009583,GO:0009584,GO:0009589,GO:0009605,GO:0009628,GO:…	retinoid metabolic process,molecular_function,catalytic activity,beta-carotene 15,15'-monooxygenase activity,retinal isomerase activity,cellular aldehyde metabolic process,lipid metabolic process,isoprenoid metabolic process,terpenoid metabolic process,eye pigment biosynthetic process,vitamin metabolic process,fat-soluble vitamin metabolic process,vitamin A metabolic process,nitrogen compound met…	-
		chr1	13469793	13469888	T	A	25.96	15.2556	28.2129	3.05612	intergenic_region	MODIFIER	CLUMA_CG002541	CLUMA_CG002541	(mn)_neither_inactivation_nor_afterpotential_B_2_(ninaB2)	GO:0001523,GO:0003674,GO:0003824,GO:0003834,GO:0004744,GO:0006081,GO:0006629,GO:0006720,GO:0006721,GO:0006726,GO:0006766,GO:0006775,GO:0006776,GO:0006807,GO:0007154,GO:0007165,GO:0007602,GO:0007603,GO:0007604,GO:0008150,GO:0008152,GO:0008299,GO:0008610,GO:0009058,GO:0009059,GO:0009110,GO:0009314,GO:0009411,GO:0009416,GO:0009581,GO:0009582,GO:0009583,GO:0009584,GO:0009589,GO:0009605,GO:0009628,GO:…	retinoid metabolic process,molecular_function,catalytic activity,beta-carotene 15,15'-monooxygenase activity,retinal isomerase activity,cellular aldehyde metabolic process,lipid metabolic process,isoprenoid metabolic process,terpenoid metabolic process,eye pigment biosynthetic process,vitamin metabolic process,fat-soluble vitamin metabolic process,vitamin A metabolic process,nitrogen compound met…	-
		chr1	13479240	13479335	G	A	21.4763	15.2556	23.4703	2.28215	intergenic_region	MODIFIER	CLUMA_CG022688	CLUMA_CG022688	(mn)_neither_inactivation_nor_afterpotential_B_3_(ninaB_3)	GO:0001523,GO:0003674,GO:0003824,GO:0003834,GO:0004744,GO:0006081,GO:0006629,GO:0006720,GO:0006721,GO:0006726,GO:0006766,GO:0006775,GO:0006776,GO:0006807,GO:0007154,GO:0007165,GO:0007602,GO:0007603,GO:0007604,GO:0008150,GO:0008152,GO:0008299,GO:0008610,GO:0009058,GO:0009059,GO:0009110,GO:0009314,GO:0009411,GO:0009416,GO:0009581,GO:0009582,GO:0009583,GO:0009584,GO:0009589,GO:0009605,GO:0009628,GO:…	retinoid metabolic process,molecular_function,catalytic activity,beta-carotene 15,15'-monooxygenase activity,retinal isomerase activity,cellular aldehyde metabolic process,lipid metabolic process,isoprenoid metabolic process,terpenoid metabolic process,eye pigment biosynthetic process,vitamin metabolic process,fat-soluble vitamin metabolic process,vitamin A metabolic process,nitrogen compound met…	-
		chr1	13479240	13479335	G	A	21.4763	15.2556	23.4703	2.28215	intergenic_region	MODIFIER	CLUMA_CG002541	CLUMA_CG002541	(mn)_neither_inactivation_nor_afterpotential_B_2_(ninaB2)	GO:0001523,GO:0003674,GO:0003824,GO:0003834,GO:0004744,GO:0006081,GO:0006629,GO:0006720,GO:0006721,GO:0006726,GO:0006766,GO:0006775,GO:0006776,GO:0006807,GO:0007154,GO:0007165,GO:0007602,GO:0007603,GO:0007604,GO:0008150,GO:0008152,GO:0008299,GO:0008610,GO:0009058,GO:0009059,GO:0009110,GO:0009314,GO:0009411,GO:0009416,GO:0009581,GO:0009582,GO:0009583,GO:0009584,GO:0009589,GO:0009605,GO:0009628,GO:…	retinoid metabolic process,molecular_function,catalytic activity,beta-carotene 15,15'-monooxygenase activity,retinal isomerase activity,cellular aldehyde metabolic process,lipid metabolic process,isoprenoid metabolic process,terpenoid metabolic process,eye pigment biosynthetic process,vitamin metabolic process,fat-soluble vitamin metabolic process,vitamin A metabolic process,nitrogen compound met…	-
		chr1	13479461	13479556	C	T	20.2303	15.2556	21.9736	2.04754	missense_variant	MODERATE	CLUMA_CG002541	CLUMA_CG002541-RA	(mn)_neither_inactivation_nor_afterpotential_B_2_(ninaB2)	GO:0001523,GO:0003674,GO:0003824,GO:0003834,GO:0004744,GO:0006081,GO:0006629,GO:0006720,GO:0006721,GO:0006726,GO:0006766,GO:0006775,GO:0006776,GO:0006807,GO:0007154,GO:0007165,GO:0007602,GO:0007603,GO:0007604,GO:0008150,GO:0008152,GO:0008299,GO:0008610,GO:0009058,GO:0009059,GO:0009110,GO:0009314,GO:0009411,GO:0009416,GO:0009581,GO:0009582,GO:0009583,GO:0009584,GO:0009589,GO:0009605,GO:0009628,GO:…	retinoid metabolic process,molecular_function,catalytic activity,beta-carotene 15,15'-monooxygenase activity,retinal isomerase activity,cellular aldehyde metabolic process,lipid metabolic process,isoprenoid metabolic process,terpenoid metabolic process,eye pigment biosynthetic process,vitamin metabolic process,fat-soluble vitamin metabolic process,vitamin A metabolic process,nitrogen compound met…	-
		chr1	15446916	15447018	TA	T	22.892	15.3525	30.1886	3.38993	3_prime_UTR_variant	MODIFIER	CLUMA_CG008488	CLUMA_CG008488-RA	(sp)_putative_Protein_Smaug	GO:0000288,GO:0000289,GO:0000900,GO:0000932,GO:0000956,GO:0003674,GO:0003676,GO:0003723,GO:0003729,GO:0003730,GO:0005488,GO:0005515,GO:0005575,GO:0005622,GO:0005623,GO:0005737,GO:0006139,GO:0006401,GO:0006402,GO:0006403,GO:0006417,GO:0006725,GO:0006807,GO:0008092,GO:0008150,GO:0008152,GO:0009056,GO:0009057,GO:0009889,GO:0009890,GO:0009892,GO:0009893,GO:0009894,GO:0009896,GO:0009987,GO:0010468,GO:…	nuclear-transcribed mRNA catabolic process, deadenylation-dependent decay,nuclear-transcribed mRNA poly(A) tail shortening,translation repressor activity, mRNA regulatory element binding,P-body,nuclear-transcribed mRNA catabolic process,molecular_function,nucleic acid binding,RNA binding,mRNA binding,mRNA 3'-UTR binding,binding,protein binding,cellular_component,intracellular,cell,cytoplasm,nucle…	Name for GO id(s) GO:0044424,GO:0044444,GO:0044464 not found - obsolete?
		chr1	15790697	15790800	T	C	21.0311	15.2556	26.8661	2.83213	intergenic_region	MODIFIER	CLUMA_CG008386	CLUMA_CG008386	(mn)_Tachykinin-like_receptor_at_99D_(TkR99D)	GO:0001653,GO:0003008,GO:0003674,GO:0004888,GO:0004930,GO:0004995,GO:0005575,GO:0005623,GO:0005886,GO:0005887,GO:0007154,GO:0007165,GO:0007186,GO:0007217,GO:0007218,GO:0007600,GO:0007606,GO:0007608,GO:0007610,GO:0007635,GO:0008150,GO:0008188,GO:0008528,GO:0009593,GO:0009987,GO:0010646,GO:0010648,GO:0016020,GO:0016021,GO:0023051,GO:0023052,GO:0023057,GO:0031224,GO:0031226,GO:0031644,GO:0031646,GO:…	peptide receptor activity,system process,molecular_function,transmembrane signaling receptor activity,G protein-coupled receptor activity,tachykinin receptor activity,cellular_component,cell,plasma membrane,integral component of plasma membrane,cell communication,signal transduction,G protein-coupled receptor signaling pathway,tachykinin receptor signaling pathway,neuropeptide signaling pathway,s…	Name for GO id(s) GO:0044425,GO:0044459,GO:0044464 not found - obsolete?
		chr1	15790697	15790800	T	C	21.0311	15.2556	26.8661	2.83213	intergenic_region	MODIFIER	CLUMA_CG008382	CLUMA_CG008382	CLUMA_CG008382_pseudogene	-	-	-
		chr1	15790700	15790803	C	T	20.4101	15.2556	26.1278	2.71066	intergenic_region	MODIFIER	CLUMA_CG008386	CLUMA_CG008386	(mn)_Tachykinin-like_receptor_at_99D_(TkR99D)	GO:0001653,GO:0003008,GO:0003674,GO:0004888,GO:0004930,GO:0004995,GO:0005575,GO:0005623,GO:0005886,GO:0005887,GO:0007154,GO:0007165,GO:0007186,GO:0007217,GO:0007218,GO:0007600,GO:0007606,GO:0007608,GO:0007610,GO:0007635,GO:0008150,GO:0008188,GO:0008528,GO:0009593,GO:0009987,GO:0010646,GO:0010648,GO:0016020,GO:0016021,GO:0023051,GO:0023052,GO:0023057,GO:0031224,GO:0031226,GO:0031644,GO:0031646,GO:…	peptide receptor activity,system process,molecular_function,transmembrane signaling receptor activity,G protein-coupled receptor activity,tachykinin receptor activity,cellular_component,cell,plasma membrane,integral component of plasma membrane,cell communication,signal transduction,G protein-coupled receptor signaling pathway,tachykinin receptor signaling pathway,neuropeptide signaling pathway,s…	Name for GO id(s) GO:0044425,GO:0044459,GO:0044464 not found - obsolete?
		chr1	15790700	15790803	C	T	20.4101	15.2556	26.1278	2.71066	intergenic_region	MODIFIER	CLUMA_CG008382	CLUMA_CG008382	CLUMA_CG008382_pseudogene	-	-	-
		chr1	17712736	17712849	A	T	20.7769	15.2556	44.7925	5.99658	intergenic_region	MODIFIER	CLUMA_CG002389	CLUMA_CG002389	CLUMA_CG002389	-	-	-
		chr1	17712736	17712849	A	T	20.7769	15.2556	44.7925	5.99658	intergenic_region	MODIFIER	CLUMA_CG002398	CLUMA_CG002398	(sp)_similar_to_Fatty_acid_hydroxylase_domain-containing_protein_2_CLUMA_CG002398	GO:0003674,GO:0003824,GO:0005575,GO:0005622,GO:0005623,GO:0005737,GO:0005783,GO:0005789,GO:0006629,GO:0008150,GO:0008152,GO:0012505,GO:0016020,GO:0016491,GO:0031984,GO:0042175,GO:0043226,GO:0043227,GO:0043229,GO:0043231,GO:0044238,GO:0044422,GO:0044424,GO:0044425,GO:0044432,GO:0044444,GO:0044446,GO:0044464,GO:0055114,GO:0071704,GO:0098827	molecular_function,catalytic activity,cellular_component,intracellular,cell,cytoplasm,endoplasmic reticulum,endoplasmic reticulum membrane,lipid metabolic process,biological_process,metabolic process,endomembrane system,membrane,oxidoreductase activity,organelle subcompartment,nuclear outer membrane-endoplasmic reticulum membrane network,organelle,membrane-bounded organelle,intracellular organell…	Name for GO id(s) GO:0044422,GO:0044424,GO:0044425,GO:0044432,GO:0044444,GO:0044446,GO:0044464 not found - obsolete?
		chr1	18881285	18881404	C	T	20.6856	15.2556	29.924	3.34489	synonymous_variant	LOW	CLUMA_CG024481	CLUMA_CG024481-RA	CLUMA_CG024481	-	-	-
		chr1	18881299	18881418	A	G	21.4338	15.2556	28.6059	3.12204	missense_variant	MODERATE	CLUMA_CG024481	CLUMA_CG024481-RA	CLUMA_CG024481	-	-	-
		chr1	18881328	18881447	A	C	26.3326	15.2556	27.9273	3.00837	missense_variant	MODERATE	CLUMA_CG024481	CLUMA_CG024481-RA	CLUMA_CG024481	-	-	-
		chr1	18881330	18881449	T	G	26.0071	15.2556	32.2617	3.74614	missense_variant	MODERATE	CLUMA_CG024481	CLUMA_CG024481-RA	CLUMA_CG024481	-	-	-
		chr1	18881332	18881451	T	A	26.5778	15.2556	32.4066	3.77125	missense_variant	MODERATE	CLUMA_CG024481	CLUMA_CG024481-RA	CLUMA_CG024481	-	-	-
		chr1	18881337	18881456	A	AT	27.533	15.2556	32.3485	3.76119	frameshift_variant	HIGH	CLUMA_CG024481	CLUMA_CG024481-RA	CLUMA_CG024481	-	-	-
		chr1	18881340	18881459	T	C	26.3648	15.2556	32.3936	3.76901	missense_variant	MODERATE	CLUMA_CG024481	CLUMA_CG024481-RA	CLUMA_CG024481	-	-	-
		chr1	18881351	18881470	G	A	20.665	15.2556	30.3599	3.41914	missense_variant	MODERATE	CLUMA_CG024481	CLUMA_CG024481-RA	CLUMA_CG024481	-	-	-
		chr1	18881359	18881478	T	TCAA	20.8388	15.2556	27.0977	2.87042	disruptive_inframe_insertion	MODERATE	CLUMA_CG024481	CLUMA_CG024481-RA	CLUMA_CG024481	-	-	-
		chr1	18881377	18881496	G	A	20.6553	15.2556	30.4483	3.43423	missense_variant	MODERATE	CLUMA_CG024481	CLUMA_CG024481-RA	CLUMA_CG024481	-	-	-
		chr1	18881393	18881512	A	G	20.6516	15.2556	29.0577	3.19813	synonymous_variant	LOW	CLUMA_CG024481	CLUMA_CG024481-RA	CLUMA_CG024481	-	-	-
		chr1	18893449	18893571	GTATT	G	22.5111	15.2556	26.3478	2.74674	intron_variant	MODIFIER	CLUMA_CG017999	CLUMA_CG017999-RB	(nr)_putative_putative_GPI-anchored_protein_pfl2_CLUMA_CG017999	-	-	-
		chr1	18894225	18894347	C	G	20.8598	15.2556	25.957	2.6827	intron_variant	MODIFIER	CLUMA_CG017999	CLUMA_CG017999-RB	(nr)_putative_putative_GPI-anchored_protein_pfl2_CLUMA_CG017999	-	-	-
		chr1	20258538	20258675	G	A	23.3209	15.2556	23.2797	2.25199	missense_variant	MODERATE	CLUMA_CG022539	CLUMA_CG022539-RB	(sp)_similar_to_Glucose_dehydrogenase_[FAD,_quinone]_CLUMA_CG022539	GO:0002165,GO:0003674,GO:0003824,GO:0006629,GO:0007275,GO:0008150,GO:0008152,GO:0008202,GO:0009791,GO:0009987,GO:0010817,GO:0016491,GO:0032501,GO:0032502,GO:0034754,GO:0042180,GO:0042445,GO:0044237,GO:0044238,GO:0044281,GO:0045455,GO:0048856,GO:0055114,GO:0065007,GO:0065008,GO:0071704,GO:1901360	instar larval or pupal development,molecular_function,catalytic activity,lipid metabolic process,multicellular organism development,biological_process,metabolic process,steroid metabolic process,post-embryonic development,cellular process,regulation of hormone levels,oxidoreductase activity,multicellular organismal process,developmental process,cellular hormone metabolic process,cellular ketone m…	-
		chr1	20258539	20258676	G	A	22.0927	15.2556	23.251	2.24744	synonymous_variant	LOW	CLUMA_CG022539	CLUMA_CG022539-RB	(sp)_similar_to_Glucose_dehydrogenase_[FAD,_quinone]_CLUMA_CG022539	GO:0002165,GO:0003674,GO:0003824,GO:0006629,GO:0007275,GO:0008150,GO:0008152,GO:0008202,GO:0009791,GO:0009987,GO:0010817,GO:0016491,GO:0032501,GO:0032502,GO:0034754,GO:0042180,GO:0042445,GO:0044237,GO:0044238,GO:0044281,GO:0045455,GO:0048856,GO:0055114,GO:0065007,GO:0065008,GO:0071704,GO:1901360	instar larval or pupal development,molecular_function,catalytic activity,lipid metabolic process,multicellular organism development,biological_process,metabolic process,steroid metabolic process,post-embryonic development,cellular process,regulation of hormone levels,oxidoreductase activity,multicellular organismal process,developmental process,cellular hormone metabolic process,cellular ketone m…	-
		chr1	20258544	20258681	A	G	22.9361	15.2556	23.2109	2.24112	missense_variant	MODERATE	CLUMA_CG022539	CLUMA_CG022539-RB	(sp)_similar_to_Glucose_dehydrogenase_[FAD,_quinone]_CLUMA_CG022539	GO:0002165,GO:0003674,GO:0003824,GO:0006629,GO:0007275,GO:0008150,GO:0008152,GO:0008202,GO:0009791,GO:0009987,GO:0010817,GO:0016491,GO:0032501,GO:0032502,GO:0034754,GO:0042180,GO:0042445,GO:0044237,GO:0044238,GO:0044281,GO:0045455,GO:0048856,GO:0055114,GO:0065007,GO:0065008,GO:0071704,GO:1901360	instar larval or pupal development,molecular_function,catalytic activity,lipid metabolic process,multicellular organism development,biological_process,metabolic process,steroid metabolic process,post-embryonic development,cellular process,regulation of hormone levels,oxidoreductase activity,multicellular organismal process,developmental process,cellular hormone metabolic process,cellular ketone m…	-
		chr1	20258546	20258683	C	G	22.4266	15.2556	23.3261	2.25932	missense_variant	MODERATE	CLUMA_CG022539	CLUMA_CG022539-RB	(sp)_similar_to_Glucose_dehydrogenase_[FAD,_quinone]_CLUMA_CG022539	GO:0002165,GO:0003674,GO:0003824,GO:0006629,GO:0007275,GO:0008150,GO:0008152,GO:0008202,GO:0009791,GO:0009987,GO:0010817,GO:0016491,GO:0032501,GO:0032502,GO:0034754,GO:0042180,GO:0042445,GO:0044237,GO:0044238,GO:0044281,GO:0045455,GO:0048856,GO:0055114,GO:0065007,GO:0065008,GO:0071704,GO:1901360	instar larval or pupal development,molecular_function,catalytic activity,lipid metabolic process,multicellular organism development,biological_process,metabolic process,steroid metabolic process,post-embryonic development,cellular process,regulation of hormone levels,oxidoreductase activity,multicellular organismal process,developmental process,cellular hormone metabolic process,cellular ketone m…	-
		chr1	21191223	21191359	G	A	31.681	15.2556	36.738	4.53301	missense_variant	MODERATE	CLUMA_CG018050	CLUMA_CG018050-RA	CLUMA_CG018050	-	-	-
		chr1	22865809	22865952	A	T	25.1789	15.3525	21.4751	1.97061	intergenic_region	MODIFIER	CLUMA_CG008639	CLUMA_CG008639	(sp)_putative_Nuclear_cap-binding_protein_subunit_1	GO:0000184,GO:0000339,GO:0000375,GO:0000377,GO:0000398,GO:0000956,GO:0003674,GO:0003676,GO:0003723,GO:0003729,GO:0005488,GO:0005575,GO:0005622,GO:0005623,GO:0005634,GO:0005845,GO:0005846,GO:0006139,GO:0006396,GO:0006397,GO:0006401,GO:0006402,GO:0006403,GO:0006405,GO:0006406,GO:0006611,GO:0006725,GO:0006807,GO:0006810,GO:0006886,GO:0006913,GO:0008104,GO:0008150,GO:0008152,GO:0008380,GO:0009056,GO:…	nuclear-transcribed mRNA catabolic process, nonsense-mediated decay,RNA cap binding,RNA splicing, via transesterification reactions,RNA splicing, via transesterification reactions with bulged adenosine as nucleophile,mRNA splicing, via spliceosome,nuclear-transcribed mRNA catabolic process,molecular_function,nucleic acid binding,RNA binding,mRNA binding,binding,cellular_component,intracellular,ce…	Name for GO id(s) GO:0044424,GO:0044464 not found - obsolete?
		chr1	22865809	22865952	A	T	25.1789	15.3525	21.4751	1.97061	intergenic_region	MODIFIER	CLUMA_CG008647	CLUMA_CG008647	CLUMA_CG008647	-	-	-
		chr1	22867521	22867664	G	A	22.2995	15.2556	26.4459	2.76287	intergenic_region	MODIFIER	CLUMA_CG008647	CLUMA_CG008647	CLUMA_CG008647	-	-	-
		chr1	22867521	22867664	G	A	22.2995	15.2556	26.4459	2.76287	intergenic_region	MODIFIER	CLUMA_CG008705	CLUMA_CG008705	CLUMA_CG008705	-	-	-
		chr1	22867900	22868043	G	T	20.8029	15.2556	23.7901	2.33294	intergenic_region	MODIFIER	CLUMA_CG008647	CLUMA_CG008647	CLUMA_CG008647	-	-	-
		chr1	22867900	22868043	G	T	20.8029	15.2556	23.7901	2.33294	intergenic_region	MODIFIER	CLUMA_CG008705	CLUMA_CG008705	CLUMA_CG008705	-	-	-
		chr1	22868061	22868204	AT	A	21.9303	15.2556	24.9179	2.5138	intergenic_region	MODIFIER	CLUMA_CG008647	CLUMA_CG008647	CLUMA_CG008647	-	-	-
		chr1	22868061	22868204	AT	A	21.9303	15.2556	24.9179	2.5138	intergenic_region	MODIFIER	CLUMA_CG008705	CLUMA_CG008705	CLUMA_CG008705	-	-	-
		chr1	22868126	22868269	G	C	21.3222	15.2556	25.1274	2.54769	intergenic_region	MODIFIER	CLUMA_CG008647	CLUMA_CG008647	CLUMA_CG008647	-	-	-
		chr1	22868126	22868269	G	C	21.3222	15.2556	25.1274	2.54769	intergenic_region	MODIFIER	CLUMA_CG008705	CLUMA_CG008705	CLUMA_CG008705	-	-	-
		chr1	23304315	23304468	T	C	20.0665	15.2556	36.7673	4.53824	intron_variant	MODIFIER	CLUMA_CG003178	CLUMA_CG003178-RC	CLUMA_CG003178	GO:0006810,GO:0006897,GO:0006909,GO:0008150,GO:0016192,GO:0051179,GO:0051234,GO:0098657	transport,endocytosis,phagocytosis,biological_process,vesicle-mediated transport,localization,establishment of localization,import into cell	-
		chr1	25086942	25087110	A	T	21.2437	15.2556	23.9005	2.35053	5_prime_UTR_variant	MODIFIER	CLUMA_CG024149	CLUMA_CG024149-RA	(sp)_putative_Huntingtin-interacting_protein_K	-	-	-
		chr1	25090595	25090763	C	T	20.3996	15.2556	31.9557	3.69321	intron_variant	MODIFIER	CLUMA_CG020107	CLUMA_CG020107-RD	CLUMA_CG020107	-	-	-
		chr1	25513016	25513185	G	A	22.1384	15.2556	24.1354	2.38802	synonymous_variant	LOW	CLUMA_CG020204	CLUMA_CG020204-RA	(sp)_putative_Nuclear_pore_complex_protein_Nup133	GO:0000972,GO:0003674,GO:0005198,GO:0005575,GO:0005622,GO:0005623,GO:0005634,GO:0005635,GO:0005643,GO:0006325,GO:0006355,GO:0006403,GO:0006405,GO:0006406,GO:0006606,GO:0006611,GO:0006810,GO:0006886,GO:0006913,GO:0006996,GO:0006997,GO:0008104,GO:0008150,GO:0008152,GO:0009889,GO:0009987,GO:0010467,GO:0010468,GO:0010556,GO:0012505,GO:0015031,GO:0015833,GO:0015931,GO:0016043,GO:0017038,GO:0017056,GO:…	transcription-dependent tethering of RNA polymerase II gene DNA at nuclear periphery,molecular_function,structural molecule activity,cellular_component,intracellular,cell,nucleus,nuclear envelope,nuclear pore,chromatin organization,regulation of transcription, DNA-templated,RNA localization,RNA export from nucleus,mRNA export from nucleus,protein import into nucleus,protein export from nucleus,tr…	Name for GO id(s) GO:0044422,GO:0044424,GO:0044428,GO:0044446,GO:0044464 not found - obsolete?
		chr1	25513023	25513192	GAAATA	G	23.7448	15.2556	23.7632	2.32866	splice_region_variant&intron_variant	LOW	CLUMA_CG020204	CLUMA_CG020204-RA	(sp)_putative_Nuclear_pore_complex_protein_Nup133	GO:0000972,GO:0003674,GO:0005198,GO:0005575,GO:0005622,GO:0005623,GO:0005634,GO:0005635,GO:0005643,GO:0006325,GO:0006355,GO:0006403,GO:0006405,GO:0006406,GO:0006606,GO:0006611,GO:0006810,GO:0006886,GO:0006913,GO:0006996,GO:0006997,GO:0008104,GO:0008150,GO:0008152,GO:0009889,GO:0009987,GO:0010467,GO:0010468,GO:0010556,GO:0012505,GO:0015031,GO:0015833,GO:0015931,GO:0016043,GO:0017038,GO:0017056,GO:…	transcription-dependent tethering of RNA polymerase II gene DNA at nuclear periphery,molecular_function,structural molecule activity,cellular_component,intracellular,cell,nucleus,nuclear envelope,nuclear pore,chromatin organization,regulation of transcription, DNA-templated,RNA localization,RNA export from nucleus,mRNA export from nucleus,protein import into nucleus,protein export from nucleus,tr…	Name for GO id(s) GO:0044422,GO:0044424,GO:0044428,GO:0044446,GO:0044464 not found - obsolete?
		chr1	25513064	25513233	A	T	23.2769	15.2556	25.783	2.65427	intron_variant	MODIFIER	CLUMA_CG020204	CLUMA_CG020204-RA	(sp)_putative_Nuclear_pore_complex_protein_Nup133	GO:0000972,GO:0003674,GO:0005198,GO:0005575,GO:0005622,GO:0005623,GO:0005634,GO:0005635,GO:0005643,GO:0006325,GO:0006355,GO:0006403,GO:0006405,GO:0006406,GO:0006606,GO:0006611,GO:0006810,GO:0006886,GO:0006913,GO:0006996,GO:0006997,GO:0008104,GO:0008150,GO:0008152,GO:0009889,GO:0009987,GO:0010467,GO:0010468,GO:0010556,GO:0012505,GO:0015031,GO:0015833,GO:0015931,GO:0016043,GO:0017038,GO:0017056,GO:…	transcription-dependent tethering of RNA polymerase II gene DNA at nuclear periphery,molecular_function,structural molecule activity,cellular_component,intracellular,cell,nucleus,nuclear envelope,nuclear pore,chromatin organization,regulation of transcription, DNA-templated,RNA localization,RNA export from nucleus,mRNA export from nucleus,protein import into nucleus,protein export from nucleus,tr…	Name for GO id(s) GO:0044422,GO:0044424,GO:0044428,GO:0044446,GO:0044464 not found - obsolete?
		chr1	25519027	25519196	T	A	20.9419	15.2556	29.4718	3.26815	synonymous_variant	LOW	CLUMA_CG020207	CLUMA_CG020207-RA	(sp)_putative_Probable_tyrosyl-DNA_phosphodiesterase	GO:0000012,GO:0003674,GO:0003676,GO:0003677,GO:0003690,GO:0003697,GO:0003824,GO:0005488,GO:0005575,GO:0005622,GO:0005623,GO:0005634,GO:0006139,GO:0006259,GO:0006281,GO:0006302,GO:0006725,GO:0006807,GO:0006950,GO:0006974,GO:0007163,GO:0007275,GO:0007399,GO:0007417,GO:0008081,GO:0008150,GO:0008152,GO:0009987,GO:0016787,GO:0016788,GO:0017005,GO:0032501,GO:0032502,GO:0033554,GO:0034641,GO:0035088,GO:…	single strand break repair,molecular_function,nucleic acid binding,DNA binding,double-stranded DNA binding,single-stranded DNA binding,catalytic activity,binding,cellular_component,intracellular,cell,nucleus,nucleobase-containing compound metabolic process,DNA metabolic process,DNA repair,double-strand break repair,cellular aromatic compound metabolic process,nitrogen compound metabolic process,r…	Name for GO id(s) GO:0044424,GO:0044464 not found - obsolete?
		chr1	25519138	25519307	T	G	20.9758	15.2556	28.9442	3.17899	synonymous_variant	LOW	CLUMA_CG020207	CLUMA_CG020207-RA	(sp)_putative_Probable_tyrosyl-DNA_phosphodiesterase	GO:0000012,GO:0003674,GO:0003676,GO:0003677,GO:0003690,GO:0003697,GO:0003824,GO:0005488,GO:0005575,GO:0005622,GO:0005623,GO:0005634,GO:0006139,GO:0006259,GO:0006281,GO:0006302,GO:0006725,GO:0006807,GO:0006950,GO:0006974,GO:0007163,GO:0007275,GO:0007399,GO:0007417,GO:0008081,GO:0008150,GO:0008152,GO:0009987,GO:0016787,GO:0016788,GO:0017005,GO:0032501,GO:0032502,GO:0033554,GO:0034641,GO:0035088,GO:…	single strand break repair,molecular_function,nucleic acid binding,DNA binding,double-stranded DNA binding,single-stranded DNA binding,catalytic activity,binding,cellular_component,intracellular,cell,nucleus,nucleobase-containing compound metabolic process,DNA metabolic process,DNA repair,double-strand break repair,cellular aromatic compound metabolic process,nitrogen compound metabolic process,r…	Name for GO id(s) GO:0044424,GO:0044464 not found - obsolete?
		chr1	25519718	25519887	G	A	21.5702	15.2556	31.3055	3.58114	missense_variant	MODERATE	CLUMA_CG020207	CLUMA_CG020207-RA	(sp)_putative_Probable_tyrosyl-DNA_phosphodiesterase	GO:0000012,GO:0003674,GO:0003676,GO:0003677,GO:0003690,GO:0003697,GO:0003824,GO:0005488,GO:0005575,GO:0005622,GO:0005623,GO:0005634,GO:0006139,GO:0006259,GO:0006281,GO:0006302,GO:0006725,GO:0006807,GO:0006950,GO:0006974,GO:0007163,GO:0007275,GO:0007399,GO:0007417,GO:0008081,GO:0008150,GO:0008152,GO:0009987,GO:0016787,GO:0016788,GO:0017005,GO:0032501,GO:0032502,GO:0033554,GO:0034641,GO:0035088,GO:…	single strand break repair,molecular_function,nucleic acid binding,DNA binding,double-stranded DNA binding,single-stranded DNA binding,catalytic activity,binding,cellular_component,intracellular,cell,nucleus,nucleobase-containing compound metabolic process,DNA metabolic process,DNA repair,double-strand break repair,cellular aromatic compound metabolic process,nitrogen compound metabolic process,r…	Name for GO id(s) GO:0044424,GO:0044464 not found - obsolete?
		chr1	25519909	25520078	A	C	20.8336	15.2556	30.7919	3.49299	synonymous_variant	LOW	CLUMA_CG020207	CLUMA_CG020207-RA	(sp)_putative_Probable_tyrosyl-DNA_phosphodiesterase	GO:0000012,GO:0003674,GO:0003676,GO:0003677,GO:0003690,GO:0003697,GO:0003824,GO:0005488,GO:0005575,GO:0005622,GO:0005623,GO:0005634,GO:0006139,GO:0006259,GO:0006281,GO:0006302,GO:0006725,GO:0006807,GO:0006950,GO:0006974,GO:0007163,GO:0007275,GO:0007399,GO:0007417,GO:0008081,GO:0008150,GO:0008152,GO:0009987,GO:0016787,GO:0016788,GO:0017005,GO:0032501,GO:0032502,GO:0033554,GO:0034641,GO:0035088,GO:…	single strand break repair,molecular_function,nucleic acid binding,DNA binding,double-stranded DNA binding,single-stranded DNA binding,catalytic activity,binding,cellular_component,intracellular,cell,nucleus,nucleobase-containing compound metabolic process,DNA metabolic process,DNA repair,double-strand break repair,cellular aromatic compound metabolic process,nitrogen compound metabolic process,r…	Name for GO id(s) GO:0044424,GO:0044464 not found - obsolete?
		chr2	1496094	1496095	CA	C	21.2735	15.3525	28.6344	3.12684	intron_variant	MODIFIER	CLUMA_CG001168	CLUMA_CG001168-RA	(sp)_putative_Programmed_cell_death_protein_4	GO:0000003,GO:0003006,GO:0007276,GO:0007281,GO:0007292,GO:0007293,GO:0008150,GO:0008283,GO:0009653,GO:0009987,GO:0019953,GO:0022412,GO:0022414,GO:0030154,GO:0030727,GO:0032501,GO:0032502,GO:0032504,GO:0044703,GO:0045595,GO:0045597,GO:0048134,GO:0048135,GO:0048468,GO:0048477,GO:0048518,GO:0048522,GO:0048609,GO:0048646,GO:0048856,GO:0048869,GO:0050789,GO:0050793,GO:0050794,GO:0051094,GO:0051704,GO:…	reproduction,developmental process involved in reproduction,gamete generation,germ cell development,female gamete generation,germarium-derived egg chamber formation,biological_process,cell population proliferation,anatomical structure morphogenesis,cellular process,sexual reproduction,cellular process involved in reproduction in multicellular organism,reproductive process,cell differentiation,ger…	-
		chr2	1644624	1644627	A	G	21.4253	15.2556	29.713	3.30905	missense_variant	MODERATE	CLUMA_CG001227	CLUMA_CG001227-RB	CLUMA_CG001227	-	-	-
		chr2	2444912	2444917	A	AT	20.3858	9.63953	25.3338	2.58116	5_prime_UTR_variant	MODIFIER	CLUMA_CG001436	CLUMA_CG001436-RA	(sp)_related_to_Aldo-keto_reductase_family_1_member_B1	-	-	-
		chr2	2449903	2449908	G	T	20.1571	15.2556	29.0929	3.20406	synonymous_variant	LOW	CLUMA_CG001439	CLUMA_CG001439-RA	CLUMA_CG001439	-	-	-
		chr2	2449920	2449925	T	G	21.6773	15.2556	29.1503	3.21376	intron_variant	MODIFIER	CLUMA_CG001439	CLUMA_CG001439-RA	CLUMA_CG001439	-	-	-
		chr2	2449931	2449936	T	A	20.7831	15.2556	30.4827	3.4401	intron_variant	MODIFIER	CLUMA_CG001439	CLUMA_CG001439-RA	CLUMA_CG001439	-	-	-
		chr2	2449935	2449940	T	A	20.2427	15.2556	30.3489	3.41726	intron_variant	MODIFIER	CLUMA_CG001439	CLUMA_CG001439-RA	CLUMA_CG001439	-	-	-
		chr2	2449936	2449941	T	A	20.5577	15.2556	30.4119	3.42801	intron_variant	MODIFIER	CLUMA_CG001439	CLUMA_CG001439-RA	CLUMA_CG001439	-	-	-
		chr2	2450001	2450006	G	A	20.1345	15.2556	29.449	3.26427	missense_variant	MODERATE	CLUMA_CG001439	CLUMA_CG001439-RA	CLUMA_CG001439	-	-	-
		chr2	2450145	2450150	ATTAT	A	20.479	15.2556	29.1924	3.22088	splice_region_variant&intron_variant	LOW	CLUMA_CG001439	CLUMA_CG001439-RA	CLUMA_CG001439	-	-	-
		chr2	2450173	2450178	TG	T	20.5269	15.2556	30.2332	3.39752	intron_variant	MODIFIER	CLUMA_CG001439	CLUMA_CG001439-RA	CLUMA_CG001439	-	-	-
		chr2	2450223	2450228	C	T	20.7578	15.2556	27.8261	2.99148	intron_variant	MODIFIER	CLUMA_CG001439	CLUMA_CG001439-RA	CLUMA_CG001439	-	-	-
		chr2	2450297	2450302	C	T	24.7952	15.2556	33.8937	4.03041	synonymous_variant	LOW	CLUMA_CG001439	CLUMA_CG001439-RA	CLUMA_CG001439	-	-	-
		chr2	2450549	2450554	A	T	21.2826	15.2556	30.6685	3.47188	intergenic_region	MODIFIER	CLUMA_CG001439	CLUMA_CG001439	CLUMA_CG001439	-	-	-
		chr2	2450549	2450554	A	T	21.2826	15.2556	30.6685	3.47188	intergenic_region	MODIFIER	CLUMA_CG024161	CLUMA_CG024161	CLUMA_CG024161	-	-	-
		chr2	2451240	2451245	T	C	21.4462	15.2556	32.0811	3.71488	splice_region_variant&intron_variant	LOW	CLUMA_CG024161	CLUMA_CG024161-RA	CLUMA_CG024161	-	-	-
		chr2	2451430	2451435	C	A	21.0964	15.2556	29.9506	3.3494	intergenic_region	MODIFIER	CLUMA_CG024161	CLUMA_CG024161	CLUMA_CG024161	-	-	-
		chr2	2451430	2451435	C	A	21.0964	15.2556	29.9506	3.3494	intergenic_region	MODIFIER	CLUMA_CG001440	CLUMA_CG001440	CLUMA_CG001440	-	-	-
		chr2	2451732	2451737	G	T	25.6216	15.3525	29.6164	3.29265	intergenic_region	MODIFIER	CLUMA_CG024161	CLUMA_CG024161	CLUMA_CG024161	-	-	-
		chr2	2451732	2451737	G	T	25.6216	15.3525	29.6164	3.29265	intergenic_region	MODIFIER	CLUMA_CG001440	CLUMA_CG001440	CLUMA_CG001440	-	-	-
		chr2	2451739	2451744	A	AT	27.0111	15.3525	29.3962	3.25533	intergenic_region	MODIFIER	CLUMA_CG024161	CLUMA_CG024161	CLUMA_CG024161	-	-	-
		chr2	2451739	2451744	A	AT	27.0111	15.3525	29.3962	3.25533	intergenic_region	MODIFIER	CLUMA_CG001440	CLUMA_CG001440	CLUMA_CG001440	-	-	-
		chr2	2451742	2451747	A	ACTAATAT	27.5999	15.3525	29.6086	3.29132	intergenic_region	MODIFIER	CLUMA_CG024161	CLUMA_CG024161	CLUMA_CG024161	-	-	-
		chr2	2451742	2451747	A	ACTAATAT	27.5999	15.3525	29.6086	3.29132	intergenic_region	MODIFIER	CLUMA_CG001440	CLUMA_CG001440	CLUMA_CG001440	-	-	-
		chr2	2453296	2453301	T	C	24.7064	9.98406	23.5288	2.29142	synonymous_variant	LOW	CLUMA_CG001443	CLUMA_CG001443-RA	CLUMA_CG001443	-	-	-
		chr2	3640967	3640980	T	C	21.8947	15.2556	34.4737	4.13219	splice_region_variant&intron_variant	LOW	CLUMA_CG022202	CLUMA_CG022202-RA	(sp)_similar_to_Putative_fatty_acyl-CoA_reductase_CLUMA_CG022202	GO:0003674,GO:0003824,GO:0005575,GO:0005622,GO:0005623,GO:0005737,GO:0005777,GO:0006139,GO:0006163,GO:0006637,GO:0006725,GO:0006732,GO:0006753,GO:0006790,GO:0006793,GO:0006796,GO:0006807,GO:0007275,GO:0007568,GO:0008150,GO:0008152,GO:0008340,GO:0009058,GO:0009117,GO:0009150,GO:0009259,GO:0009987,GO:0010025,GO:0010166,GO:0010259,GO:0016491,GO:0016620,GO:0016903,GO:0019637,GO:0019693,GO:0032501,GO:…	molecular_function,catalytic activity,cellular_component,intracellular,cell,cytoplasm,peroxisome,nucleobase-containing compound metabolic process,purine nucleotide metabolic process,acyl-CoA metabolic process,cellular aromatic compound metabolic process,coenzyme metabolic process,nucleoside phosphate metabolic process,sulfur compound metabolic process,phosphorus metabolic process,phosphate-contai…	Name for GO id(s) GO:0044424,GO:0044444,GO:0044464 not found - obsolete?
		chr2	3640983	3640996	T	G	20.5383	15.3525	27.649	2.96197	synonymous_variant	LOW	CLUMA_CG022202	CLUMA_CG022202-RA	(sp)_similar_to_Putative_fatty_acyl-CoA_reductase_CLUMA_CG022202	GO:0003674,GO:0003824,GO:0005575,GO:0005622,GO:0005623,GO:0005737,GO:0005777,GO:0006139,GO:0006163,GO:0006637,GO:0006725,GO:0006732,GO:0006753,GO:0006790,GO:0006793,GO:0006796,GO:0006807,GO:0007275,GO:0007568,GO:0008150,GO:0008152,GO:0008340,GO:0009058,GO:0009117,GO:0009150,GO:0009259,GO:0009987,GO:0010025,GO:0010166,GO:0010259,GO:0016491,GO:0016620,GO:0016903,GO:0019637,GO:0019693,GO:0032501,GO:…	molecular_function,catalytic activity,cellular_component,intracellular,cell,cytoplasm,peroxisome,nucleobase-containing compound metabolic process,purine nucleotide metabolic process,acyl-CoA metabolic process,cellular aromatic compound metabolic process,coenzyme metabolic process,nucleoside phosphate metabolic process,sulfur compound metabolic process,phosphorus metabolic process,phosphate-contai…	Name for GO id(s) GO:0044424,GO:0044444,GO:0044464 not found - obsolete?
		chr2	3640990	3641003	A	G	20.2299	15.3525	28.4167	3.09027	synonymous_variant	LOW	CLUMA_CG022202	CLUMA_CG022202-RA	(sp)_similar_to_Putative_fatty_acyl-CoA_reductase_CLUMA_CG022202	GO:0003674,GO:0003824,GO:0005575,GO:0005622,GO:0005623,GO:0005737,GO:0005777,GO:0006139,GO:0006163,GO:0006637,GO:0006725,GO:0006732,GO:0006753,GO:0006790,GO:0006793,GO:0006796,GO:0006807,GO:0007275,GO:0007568,GO:0008150,GO:0008152,GO:0008340,GO:0009058,GO:0009117,GO:0009150,GO:0009259,GO:0009987,GO:0010025,GO:0010166,GO:0010259,GO:0016491,GO:0016620,GO:0016903,GO:0019637,GO:0019693,GO:0032501,GO:…	molecular_function,catalytic activity,cellular_component,intracellular,cell,cytoplasm,peroxisome,nucleobase-containing compound metabolic process,purine nucleotide metabolic process,acyl-CoA metabolic process,cellular aromatic compound metabolic process,coenzyme metabolic process,nucleoside phosphate metabolic process,sulfur compound metabolic process,phosphorus metabolic process,phosphate-contai…	Name for GO id(s) GO:0044424,GO:0044444,GO:0044464 not found - obsolete?
		chr2	3644095	3644108	G	A	26.4803	15.2556	45.6835	6.16153	intron_variant	MODIFIER	CLUMA_CG024739	CLUMA_CG024739-RA	(sp)_similar_to_Putative_fatty_acyl-CoA_reductase_CLUMA_CG024739_pseudogene?	GO:0003674,GO:0003824,GO:0005575,GO:0005622,GO:0005623,GO:0005737,GO:0005777,GO:0006139,GO:0006163,GO:0006637,GO:0006725,GO:0006732,GO:0006753,GO:0006790,GO:0006793,GO:0006796,GO:0006807,GO:0007275,GO:0007568,GO:0008150,GO:0008152,GO:0008340,GO:0009058,GO:0009117,GO:0009150,GO:0009259,GO:0009987,GO:0010025,GO:0010166,GO:0010259,GO:0016491,GO:0016620,GO:0016903,GO:0019637,GO:0019693,GO:0032501,GO:…	molecular_function,catalytic activity,cellular_component,intracellular,cell,cytoplasm,peroxisome,nucleobase-containing compound metabolic process,purine nucleotide metabolic process,acyl-CoA metabolic process,cellular aromatic compound metabolic process,coenzyme metabolic process,nucleoside phosphate metabolic process,sulfur compound metabolic process,phosphorus metabolic process,phosphate-contai…	Name for GO id(s) GO:0044424,GO:0044444,GO:0044464 not found - obsolete?
		chr2	3644098	3644111	C	T	24.3499	15.2556	46.0354	6.22683	intron_variant	MODIFIER	CLUMA_CG024739	CLUMA_CG024739-RA	(sp)_similar_to_Putative_fatty_acyl-CoA_reductase_CLUMA_CG024739_pseudogene?	GO:0003674,GO:0003824,GO:0005575,GO:0005622,GO:0005623,GO:0005737,GO:0005777,GO:0006139,GO:0006163,GO:0006637,GO:0006725,GO:0006732,GO:0006753,GO:0006790,GO:0006793,GO:0006796,GO:0006807,GO:0007275,GO:0007568,GO:0008150,GO:0008152,GO:0008340,GO:0009058,GO:0009117,GO:0009150,GO:0009259,GO:0009987,GO:0010025,GO:0010166,GO:0010259,GO:0016491,GO:0016620,GO:0016903,GO:0019637,GO:0019693,GO:0032501,GO:…	molecular_function,catalytic activity,cellular_component,intracellular,cell,cytoplasm,peroxisome,nucleobase-containing compound metabolic process,purine nucleotide metabolic process,acyl-CoA metabolic process,cellular aromatic compound metabolic process,coenzyme metabolic process,nucleoside phosphate metabolic process,sulfur compound metabolic process,phosphorus metabolic process,phosphate-contai…	Name for GO id(s) GO:0044424,GO:0044444,GO:0044464 not found - obsolete?
		chr2	3645607	3645621	T	A	20.5854	15.2556	28.6493	3.12934	intergenic_region	MODIFIER	CLUMA_CG024739	CLUMA_CG024739	(sp)_similar_to_Putative_fatty_acyl-CoA_reductase_CLUMA_CG024739_pseudogene?	GO:0003674,GO:0003824,GO:0005575,GO:0005622,GO:0005623,GO:0005737,GO:0005777,GO:0006139,GO:0006163,GO:0006637,GO:0006725,GO:0006732,GO:0006753,GO:0006790,GO:0006793,GO:0006796,GO:0006807,GO:0007275,GO:0007568,GO:0008150,GO:0008152,GO:0008340,GO:0009058,GO:0009117,GO:0009150,GO:0009259,GO:0009987,GO:0010025,GO:0010166,GO:0010259,GO:0016491,GO:0016620,GO:0016903,GO:0019637,GO:0019693,GO:0032501,GO:…	molecular_function,catalytic activity,cellular_component,intracellular,cell,cytoplasm,peroxisome,nucleobase-containing compound metabolic process,purine nucleotide metabolic process,acyl-CoA metabolic process,cellular aromatic compound metabolic process,coenzyme metabolic process,nucleoside phosphate metabolic process,sulfur compound metabolic process,phosphorus metabolic process,phosphate-contai…	Name for GO id(s) GO:0044424,GO:0044444,GO:0044464 not found - obsolete?
		chr2	3645607	3645621	T	A	20.5854	15.2556	28.6493	3.12934	intergenic_region	MODIFIER	CLUMA_CG010035	CLUMA_CG010035	(sp)_similar_to_Putative_fatty_acyl-CoA_reductase_CLUMA_CG010035	GO:0003674,GO:0003824,GO:0005575,GO:0005622,GO:0005623,GO:0005737,GO:0005777,GO:0006139,GO:0006163,GO:0006637,GO:0006725,GO:0006732,GO:0006753,GO:0006790,GO:0006793,GO:0006796,GO:0006807,GO:0007275,GO:0007568,GO:0008150,GO:0008152,GO:0008340,GO:0009058,GO:0009117,GO:0009150,GO:0009259,GO:0009987,GO:0010025,GO:0010166,GO:0010259,GO:0016491,GO:0016620,GO:0016903,GO:0019637,GO:0019693,GO:0032501,GO:…	molecular_function,catalytic activity,cellular_component,intracellular,cell,cytoplasm,peroxisome,nucleobase-containing compound metabolic process,purine nucleotide metabolic process,acyl-CoA metabolic process,cellular aromatic compound metabolic process,coenzyme metabolic process,nucleoside phosphate metabolic process,sulfur compound metabolic process,phosphorus metabolic process,phosphate-contai…	Name for GO id(s) GO:0044424,GO:0044444,GO:0044464 not found - obsolete?
		chr2	3645643	3645657	A	G	20.0223	15.2556	28.8534	3.16369	intergenic_region	MODIFIER	CLUMA_CG024739	CLUMA_CG024739	(sp)_similar_to_Putative_fatty_acyl-CoA_reductase_CLUMA_CG024739_pseudogene?	GO:0003674,GO:0003824,GO:0005575,GO:0005622,GO:0005623,GO:0005737,GO:0005777,GO:0006139,GO:0006163,GO:0006637,GO:0006725,GO:0006732,GO:0006753,GO:0006790,GO:0006793,GO:0006796,GO:0006807,GO:0007275,GO:0007568,GO:0008150,GO:0008152,GO:0008340,GO:0009058,GO:0009117,GO:0009150,GO:0009259,GO:0009987,GO:0010025,GO:0010166,GO:0010259,GO:0016491,GO:0016620,GO:0016903,GO:0019637,GO:0019693,GO:0032501,GO:…	molecular_function,catalytic activity,cellular_component,intracellular,cell,cytoplasm,peroxisome,nucleobase-containing compound metabolic process,purine nucleotide metabolic process,acyl-CoA metabolic process,cellular aromatic compound metabolic process,coenzyme metabolic process,nucleoside phosphate metabolic process,sulfur compound metabolic process,phosphorus metabolic process,phosphate-contai…	Name for GO id(s) GO:0044424,GO:0044444,GO:0044464 not found - obsolete?
		chr2	3645643	3645657	A	G	20.0223	15.2556	28.8534	3.16369	intergenic_region	MODIFIER	CLUMA_CG010035	CLUMA_CG010035	(sp)_similar_to_Putative_fatty_acyl-CoA_reductase_CLUMA_CG010035	GO:0003674,GO:0003824,GO:0005575,GO:0005622,GO:0005623,GO:0005737,GO:0005777,GO:0006139,GO:0006163,GO:0006637,GO:0006725,GO:0006732,GO:0006753,GO:0006790,GO:0006793,GO:0006796,GO:0006807,GO:0007275,GO:0007568,GO:0008150,GO:0008152,GO:0008340,GO:0009058,GO:0009117,GO:0009150,GO:0009259,GO:0009987,GO:0010025,GO:0010166,GO:0010259,GO:0016491,GO:0016620,GO:0016903,GO:0019637,GO:0019693,GO:0032501,GO:…	molecular_function,catalytic activity,cellular_component,intracellular,cell,cytoplasm,peroxisome,nucleobase-containing compound metabolic process,purine nucleotide metabolic process,acyl-CoA metabolic process,cellular aromatic compound metabolic process,coenzyme metabolic process,nucleoside phosphate metabolic process,sulfur compound metabolic process,phosphorus metabolic process,phosphate-contai…	Name for GO id(s) GO:0044424,GO:0044444,GO:0044464 not found - obsolete?
		chr2	3859713	3859727	A	C	22.8669	15.2556	23.6833	2.31595	intergenic_region	MODIFIER	CLUMA_CG024682	CLUMA_CG024682	CLUMA_CG024682	-	-	-
		chr2	3859713	3859727	A	C	22.8669	15.2556	23.6833	2.31595	intergenic_region	MODIFIER	CLUMA_CG023443	CLUMA_CG023443	CLUMA_CG023443	-	-	-
		chr2	3861524	3861538	C	A	20.3266	15.2556	25.2751	2.57163	intergenic_region	MODIFIER	CLUMA_CG023443	CLUMA_CG023443	CLUMA_CG023443	-	-	-
		chr2	3861524	3861538	C	A	20.3266	15.2556	25.2751	2.57163	intergenic_region	MODIFIER	CLUMA_CG009943	CLUMA_CG009943	(sp)_related_to_Cystathionine_beta-synthase	GO:0000096,GO:0003674,GO:0005488,GO:0005575,GO:0005622,GO:0005623,GO:0005737,GO:0006082,GO:0006520,GO:0006790,GO:0006807,GO:0006950,GO:0007275,GO:0007568,GO:0008144,GO:0008150,GO:0008152,GO:0008340,GO:0009987,GO:0010259,GO:0019752,GO:0019842,GO:0030170,GO:0032501,GO:0032502,GO:0033554,GO:0034976,GO:0036094,GO:0043167,GO:0043168,GO:0043436,GO:0044237,GO:0044238,GO:0044281,GO:0044424,GO:0044464,GO:…	sulfur amino acid metabolic process,molecular_function,binding,cellular_component,intracellular,cell,cytoplasm,organic acid metabolic process,cellular amino acid metabolic process,sulfur compound metabolic process,nitrogen compound metabolic process,response to stress,multicellular organism development,aging,drug binding,biological_process,metabolic process,determination of adult lifespan,cellula…	Name for GO id(s) GO:0044424,GO:0044464 not found - obsolete?
		chr2	4001314	4001326	A	T	20.1794	15.2556	30.6664	3.47151	missense_variant	MODERATE	CLUMA_CG022191	CLUMA_CG022191-RA	CLUMA_CG022191	-	-	-
		chr2	4001479	4001491	T	G	21.3667	15.2556	30.5551	3.45249	synonymous_variant	LOW	CLUMA_CG022191	CLUMA_CG022191-RA	CLUMA_CG022191	-	-	-
		chr2	4001491	4001503	T	C	21.7242	15.2556	30.3537	3.41807	synonymous_variant	LOW	CLUMA_CG022191	CLUMA_CG022191-RA	CLUMA_CG022191	-	-	-
		chr2	4610111	4610135	A	T	20.3575	15.3525	26.652	2.7968	intergenic_region	MODIFIER	CLUMA_CG005848	CLUMA_CG005848	(sp)_related_to_Antigen_5_like_allergen_Cul_n_1_CLUMA_CG005848	GO:0005575,GO:0005576	cellular_component,extracellular region	-
		chr2	4610111	4610135	A	T	20.3575	15.3525	26.652	2.7968	intergenic_region	MODIFIER	CLUMA_CG017107	CLUMA_CG017107	(sp)_related_to_Antigen_5_like_allergen_Cul_n_1_CLUMA_CG017107	GO:0005575,GO:0005576	cellular_component,extracellular region	-
		chr2	5889444	5889476	AT	A	24.319	15.3525	21.0207	1.90106	intron_variant	MODIFIER	CLUMA_CG017496	CLUMA_CG017496-RA	(sp)_putative_Protein_Tob1	GO:0003008,GO:0003674,GO:0003712,GO:0003714,GO:0005488,GO:0005515,GO:0005575,GO:0005622,GO:0005623,GO:0005634,GO:0005737,GO:0005886,GO:0007610,GO:0007611,GO:0007613,GO:0007616,GO:0008150,GO:0009889,GO:0009890,GO:0009892,GO:0009987,GO:0010468,GO:0010556,GO:0010558,GO:0010605,GO:0016020,GO:0016043,GO:0019219,GO:0019222,GO:0022607,GO:0023052,GO:0031323,GO:0031324,GO:0031326,GO:0031327,GO:0032501,GO:…	system process,molecular_function,transcription coregulator activity,transcription corepressor activity,binding,protein binding,cellular_component,intracellular,cell,nucleus,cytoplasm,plasma membrane,behavior,learning or memory,memory,long-term memory,biological_process,regulation of biosynthetic process,negative regulation of biosynthetic process,negative regulation of metabolic process,cellular…	Name for GO id(s) GO:0044424,GO:0044425,GO:0044456,GO:0044459,GO:0044464 not found - obsolete?
		chr2	6045652	6045684	C	T	21.497	15.3525	29.9278	3.34553	synonymous_variant	LOW	CLUMA_CG017546	CLUMA_CG017546-RA	(sp)_putative_Ubiquitin_carboxyl-terminal_hydrolase_10	-	-	-
		chr2	7023886	7023934	G	A	22.6611	15.2556	27.3571	2.91344	3_prime_UTR_variant	MODIFIER	CLUMA_CG017838	CLUMA_CG017838-RB	CLUMA_CG017838	-	-	-
		chr2	7024603	7024651	G	A	20.8436	15.2556	24.5903	2.46099	intron_variant	MODIFIER	CLUMA_CG017838	CLUMA_CG017838-RB	CLUMA_CG017838	-	-	-
		chr2	8188899	8188961	C	T	23.566	15.3525	21.6804	2.00223	intron_variant	MODIFIER	CLUMA_CG003390	CLUMA_CG003390-RC	(sp)_similar_to_GTP-binding_protein_REM_1_CLUMA_CG003390	-	-	-
		chr2	10754772	10754843	C	T	21.35	15.3525	22.9792	2.20459	missense_variant	MODERATE	CLUMA_CG022745	CLUMA_CG022745-RA	(mn)_Deubiquitinase_ovarian_tumor_(otu)	GO:0000003,GO:0003006,GO:0003674,GO:0003824,GO:0004843,GO:0005575,GO:0005622,GO:0005623,GO:0005737,GO:0006275,GO:0006464,GO:0006508,GO:0006807,GO:0007275,GO:0007276,GO:0007281,GO:0007292,GO:0007530,GO:0007538,GO:0007542,GO:0008150,GO:0008152,GO:0008233,GO:0008234,GO:0009889,GO:0009891,GO:0009893,GO:0009987,GO:0010556,GO:0010557,GO:0010564,GO:0010604,GO:0016579,GO:0016787,GO:0018992,GO:0019099,GO:…	reproduction,developmental process involved in reproduction,molecular_function,catalytic activity,thiol-dependent ubiquitin-specific protease activity,cellular_component,intracellular,cell,cytoplasm,regulation of DNA replication,cellular protein modification process,proteolysis,nitrogen compound metabolic process,multicellular organism development,gamete generation,germ cell development,female ga…	Name for GO id(s) GO:0044424,GO:0044464 not found - obsolete?
		chr2	10757282	10757353	T	TAA	20.381	15.3525	21.7085	2.00655	3_prime_UTR_variant	MODIFIER	CLUMA_CG004904	CLUMA_CG004904-RB	(sp)_putative_Vinculin	GO:0003674,GO:0003779,GO:0005488,GO:0005515,GO:0005575,GO:0005623,GO:0005886,GO:0005912,GO:0005924,GO:0005925,GO:0006996,GO:0007010,GO:0007016,GO:0008092,GO:0008104,GO:0008150,GO:0009898,GO:0009987,GO:0016020,GO:0016043,GO:0016324,GO:0030054,GO:0030055,GO:0032507,GO:0033036,GO:0034613,GO:0044425,GO:0044459,GO:0044464,GO:0045177,GO:0045185,GO:0051179,GO:0051235,GO:0051641,GO:0051651,GO:0065007,GO:…	molecular_function,actin binding,binding,protein binding,cellular_component,cell,plasma membrane,adherens junction,-,focal adhesion,organelle organization,cytoskeleton organization,-,cytoskeletal protein binding,protein localization,biological_process,cytoplasmic side of plasma membrane,cellular process,membrane,cellular component organization,apical plasma membrane,cell junction,cell-substrate j…	Name for GO id(s) GO:0005924,GO:0007016,GO:0044425,GO:0044459,GO:0044464 not found - obsolete?
		chr2	10757335	10757406	TTG	T	23.5833	15.3525	22.8203	2.17961	3_prime_UTR_variant	MODIFIER	CLUMA_CG004904	CLUMA_CG004904-RB	(sp)_putative_Vinculin	GO:0003674,GO:0003779,GO:0005488,GO:0005515,GO:0005575,GO:0005623,GO:0005886,GO:0005912,GO:0005924,GO:0005925,GO:0006996,GO:0007010,GO:0007016,GO:0008092,GO:0008104,GO:0008150,GO:0009898,GO:0009987,GO:0016020,GO:0016043,GO:0016324,GO:0030054,GO:0030055,GO:0032507,GO:0033036,GO:0034613,GO:0044425,GO:0044459,GO:0044464,GO:0045177,GO:0045185,GO:0051179,GO:0051235,GO:0051641,GO:0051651,GO:0065007,GO:…	molecular_function,actin binding,binding,protein binding,cellular_component,cell,plasma membrane,adherens junction,-,focal adhesion,organelle organization,cytoskeleton organization,-,cytoskeletal protein binding,protein localization,biological_process,cytoplasmic side of plasma membrane,cellular process,membrane,cellular component organization,apical plasma membrane,cell junction,cell-substrate j…	Name for GO id(s) GO:0005924,GO:0007016,GO:0044425,GO:0044459,GO:0044464 not found - obsolete?
		chr2	10757935	10758006	A	T	21.5453	15.3525	21.3795	1.95593	3_prime_UTR_variant	MODIFIER	CLUMA_CG004904	CLUMA_CG004904-RB	(sp)_putative_Vinculin	GO:0003674,GO:0003779,GO:0005488,GO:0005515,GO:0005575,GO:0005623,GO:0005886,GO:0005912,GO:0005924,GO:0005925,GO:0006996,GO:0007010,GO:0007016,GO:0008092,GO:0008104,GO:0008150,GO:0009898,GO:0009987,GO:0016020,GO:0016043,GO:0016324,GO:0030054,GO:0030055,GO:0032507,GO:0033036,GO:0034613,GO:0044425,GO:0044459,GO:0044464,GO:0045177,GO:0045185,GO:0051179,GO:0051235,GO:0051641,GO:0051651,GO:0065007,GO:…	molecular_function,actin binding,binding,protein binding,cellular_component,cell,plasma membrane,adherens junction,-,focal adhesion,organelle organization,cytoskeleton organization,-,cytoskeletal protein binding,protein localization,biological_process,cytoplasmic side of plasma membrane,cellular process,membrane,cellular component organization,apical plasma membrane,cell junction,cell-substrate j…	Name for GO id(s) GO:0005924,GO:0007016,GO:0044425,GO:0044459,GO:0044464 not found - obsolete?
		chr2	11933310	11933385	C	T	26.0974	15.2556	33.3954	3.94329	synonymous_variant	LOW	CLUMA_CG014926	CLUMA_CG014926-RA	(mn)_Arylsulfatase_CLUMA_CG014926	-	-	-
		chr2	11933315	11933390	C	T	23.9603	15.2556	33.2586	3.91942	missense_variant	MODERATE	CLUMA_CG014926	CLUMA_CG014926-RA	(mn)_Arylsulfatase_CLUMA_CG014926	-	-	-
		chr2	11933361	11933436	A	G	24.8381	15.2556	33.5644	3.97281	synonymous_variant	LOW	CLUMA_CG014926	CLUMA_CG014926-RA	(mn)_Arylsulfatase_CLUMA_CG014926	-	-	-
		chr2	11933397	11933472	G	A	23.8747	15.2556	33.1488	3.90026	synonymous_variant	LOW	CLUMA_CG014926	CLUMA_CG014926-RA	(mn)_Arylsulfatase_CLUMA_CG014926	-	-	-
		chr2	12975824	12975907	A	G	21.5117	15.2556	26.3328	2.74429	synonymous_variant	LOW	CLUMA_CG006485	CLUMA_CG006485-RA	(sp)_putative_Poly(A)_polymerase_gamma	GO:0003674,GO:0003824,GO:0004652,GO:0005575,GO:0005622,GO:0005623,GO:0005634,GO:0006139,GO:0006378,GO:0006396,GO:0006397,GO:0006725,GO:0006807,GO:0008150,GO:0008152,GO:0009987,GO:0010467,GO:0016070,GO:0016071,GO:0016740,GO:0016772,GO:0016779,GO:0031123,GO:0031124,GO:0034641,GO:0043170,GO:0043226,GO:0043227,GO:0043229,GO:0043231,GO:0043631,GO:0044237,GO:0044238,GO:0044424,GO:0044464,GO:0046483,GO:…	molecular_function,catalytic activity,polynucleotide adenylyltransferase activity,cellular_component,intracellular,cell,nucleus,nucleobase-containing compound metabolic process,mRNA polyadenylation,RNA processing,mRNA processing,cellular aromatic compound metabolic process,nitrogen compound metabolic process,biological_process,metabolic process,cellular process,gene expression,RNA metabolic proce…	Name for GO id(s) GO:0044424,GO:0044464 not found - obsolete?
		chr2	13416604	13416689	G	A	21.0128	15.0515	21.6829	2.00261	intergenic_region	MODIFIER	CLUMA_CG005716	CLUMA_CG005716	(sp)_putative_Innexin_inx7	GO:0003008,GO:0005575,GO:0005622,GO:0005623,GO:0005634,GO:0005737,GO:0005911,GO:0005921,GO:0006810,GO:0007610,GO:0007611,GO:0007613,GO:0008150,GO:0009987,GO:0010496,GO:0016020,GO:0016021,GO:0030054,GO:0031224,GO:0032501,GO:0043226,GO:0043227,GO:0043229,GO:0043231,GO:0044424,GO:0044425,GO:0044464,GO:0050877,GO:0050890,GO:0051179,GO:0051234,GO:0072375	system process,cellular_component,intracellular,cell,nucleus,cytoplasm,cell-cell junction,gap junction,transport,behavior,learning or memory,memory,biological_process,cellular process,intercellular transport,membrane,integral component of membrane,cell junction,intrinsic component of membrane,multicellular organismal process,organelle,membrane-bounded organelle,intracellular organelle,intracellul…	Name for GO id(s) GO:0044424,GO:0044425,GO:0044464 not found - obsolete?
		chr2	13416604	13416689	G	A	21.0128	15.0515	21.6829	2.00261	intergenic_region	MODIFIER	CLUMA_CG005751	CLUMA_CG005751	(sp)_putative_Innexin_inx2	GO:0000003,GO:0002009,GO:0003006,GO:0003674,GO:0005215,GO:0005243,GO:0005575,GO:0005623,GO:0005886,GO:0005911,GO:0005921,GO:0006810,GO:0007154,GO:0007275,GO:0007276,GO:0007281,GO:0007283,GO:0007292,GO:0007293,GO:0007440,GO:0008150,GO:0008283,GO:0009653,GO:0009790,GO:0009888,GO:0009987,GO:0010496,GO:0015267,GO:0016020,GO:0016021,GO:0016324,GO:0016327,GO:0016331,GO:0019827,GO:0019953,GO:0022412,GO:…	reproduction,morphogenesis of an epithelium,developmental process involved in reproduction,molecular_function,transporter activity,gap junction channel activity,cellular_component,cell,plasma membrane,cell-cell junction,gap junction,transport,cell communication,multicellular organism development,gamete generation,germ cell development,spermatogenesis,female gamete generation,germarium-derived egg…	Name for GO id(s) GO:0044425,GO:0044459,GO:0044464 not found - obsolete?
		chr2	13421370	13421455	C	T	21.401	15.2556	21.6074	1.99098	intergenic_region	MODIFIER	CLUMA_CG005751	CLUMA_CG005751	(sp)_putative_Innexin_inx2	GO:0000003,GO:0002009,GO:0003006,GO:0003674,GO:0005215,GO:0005243,GO:0005575,GO:0005623,GO:0005886,GO:0005911,GO:0005921,GO:0006810,GO:0007154,GO:0007275,GO:0007276,GO:0007281,GO:0007283,GO:0007292,GO:0007293,GO:0007440,GO:0008150,GO:0008283,GO:0009653,GO:0009790,GO:0009888,GO:0009987,GO:0010496,GO:0015267,GO:0016020,GO:0016021,GO:0016324,GO:0016327,GO:0016331,GO:0019827,GO:0019953,GO:0022412,GO:…	reproduction,morphogenesis of an epithelium,developmental process involved in reproduction,molecular_function,transporter activity,gap junction channel activity,cellular_component,cell,plasma membrane,cell-cell junction,gap junction,transport,cell communication,multicellular organism development,gamete generation,germ cell development,spermatogenesis,female gamete generation,germarium-derived egg…	Name for GO id(s) GO:0044425,GO:0044459,GO:0044464 not found - obsolete?
		chr2	13421370	13421455	C	T	21.401	15.2556	21.6074	1.99098	intergenic_region	MODIFIER	CLUMA_CG005726	CLUMA_CG005726	(nr)_putative_DNA-binding_protein_SMUBP-2	-	-	-
		chr2	15853542	15853642	G	A	27.1639	15.2556	40.7478	5.25499	synonymous_variant	LOW	CLUMA_CG015068	CLUMA_CG015068-RB	(sp)_putative_Alpha-L-iduronidase	GO:0003674,GO:0003824,GO:0003940,GO:0004553,GO:0005975,GO:0008150,GO:0008152,GO:0016787,GO:0016798,GO:0044238,GO:0071704	molecular_function,catalytic activity,L-iduronidase activity,hydrolase activity, hydrolyzing O-glycosyl compounds,carbohydrate metabolic process,biological_process,metabolic process,hydrolase activity,hydrolase activity, acting on glycosyl bonds,primary metabolic process,organic substance metabolic process	-
		chr2	15853592	15853692	C	T	25.9904	15.2556	35.7418	4.35602	missense_variant	MODERATE	CLUMA_CG015068	CLUMA_CG015068-RB	(sp)_putative_Alpha-L-iduronidase	GO:0003674,GO:0003824,GO:0003940,GO:0004553,GO:0005975,GO:0008150,GO:0008152,GO:0016787,GO:0016798,GO:0044238,GO:0071704	molecular_function,catalytic activity,L-iduronidase activity,hydrolase activity, hydrolyzing O-glycosyl compounds,carbohydrate metabolic process,biological_process,metabolic process,hydrolase activity,hydrolase activity, acting on glycosyl bonds,primary metabolic process,organic substance metabolic process	-
		chr2	20975292	20975426	G	A	21.0921	15.3525	29.2849	3.23651	intron_variant	MODIFIER	CLUMA_CG011214	CLUMA_CG011214-RA	CLUMA_CG011214	-	-	-
		chr3	910043	910043	C	T	24.8984	15.2556	34.2492	4.09276	intergenic_region	MODIFIER	CLUMA_CG000042	CLUMA_CG000042	(sp)_putative_ATP-dependent_RNA_helicase_me31b	GO:0000003,GO:0000932,GO:0002064,GO:0002065,GO:0002066,GO:0002682,GO:0002697,GO:0002831,GO:0003006,GO:0003008,GO:0003674,GO:0003676,GO:0003723,GO:0003724,GO:0003824,GO:0004004,GO:0004386,GO:0005488,GO:0005515,GO:0005575,GO:0005622,GO:0005623,GO:0005634,GO:0005730,GO:0005737,GO:0006139,GO:0006725,GO:0006807,GO:0006996,GO:0007275,GO:0007276,GO:0007277,GO:0007279,GO:0007281,GO:0007292,GO:0007349,GO:…	reproduction,P-body,epithelial cell development,columnar/cuboidal epithelial cell differentiation,columnar/cuboidal epithelial cell development,regulation of immune system process,regulation of immune effector process,regulation of response to biotic stimulus,developmental process involved in reproduction,system process,molecular_function,nucleic acid binding,RNA binding,RNA helicase activity,cat…	Name for GO id(s) GO:0004004,GO:0008026,GO:0042623,GO:0044422,GO:0044424,GO:0044428,GO:0044444,GO:0044446,GO:0044464,GO:0070035 not found - obsolete?
		chr3	910043	910043	C	T	24.8984	15.2556	34.2492	4.09276	intergenic_region	MODIFIER	CLUMA_CG000112	CLUMA_CG000112	CLUMA_CG000112	-	-	-
		chr3	1811899	1811898	G	C	25.3428	15.2556	23.6334	2.30803	intron_variant	MODIFIER	CLUMA_CG014266	CLUMA_CG014266-RB	(mn)_chico	-	-	-
		chr3	1814530	1814529	G	GT	21.4729	15.2556	27.2845	2.90139	intron_variant	MODIFIER	CLUMA_CG014266	CLUMA_CG014266-RB	(mn)_chico	-	-	-
		chr3	2003883	2003883	A	G	20.0769	15.2556	24.696	2.47801	missense_variant	MODERATE	CLUMA_CG014207	CLUMA_CG014207-RA	(sp)_putative_Cubilin_homolog	-	-	-
		chr3	2003901	2003901	G	A	25.8868	15.2556	27.2813	2.90086	missense_variant	MODERATE	CLUMA_CG014207	CLUMA_CG014207-RA	(sp)_putative_Cubilin_homolog	-	-	-
		chr3	2005131	2005131	C	A	20.4993	15.2556	27.6306	2.9589	missense_variant	MODERATE	CLUMA_CG014207	CLUMA_CG014207-RA	(sp)_putative_Cubilin_homolog	-	-	-
		chr3	2005593	2005593	G	T	25.9129	15.2556	28.7048	3.13868	missense_variant	MODERATE	CLUMA_CG014207	CLUMA_CG014207-RA	(sp)_putative_Cubilin_homolog	-	-	-
		chr3	5329867	5329891	A	T	21.1688	15.2556	22.5314	2.13436	missense_variant	MODERATE	CLUMA_CG007038	CLUMA_CG007038-RA	CLUMA_CG007038	-	-	-
		chr3	6140941	6140975	A	ATACCTATT	22.8546	15.2556	40.104	5.13812	intergenic_region	MODIFIER	CLUMA_CG024512	CLUMA_CG024512	CLUMA_CG024512	-	-	-
		chr3	6140941	6140975	A	ATACCTATT	22.8546	15.2556	40.104	5.13812	intergenic_region	MODIFIER	CLUMA_CG024513	CLUMA_CG024513	(sp)_putative_Tribbles_homolog_2	-	-	-
		chr3	6140945	6140979	T	A	22.4037	15.2556	38.6448	4.87453	intergenic_region	MODIFIER	CLUMA_CG024512	CLUMA_CG024512	CLUMA_CG024512	-	-	-
		chr3	6140945	6140979	T	A	22.4037	15.2556	38.6448	4.87453	intergenic_region	MODIFIER	CLUMA_CG024513	CLUMA_CG024513	(sp)_putative_Tribbles_homolog_2	-	-	-
		chr3	6140960	6140994	A	G	23.522	15.2556	36.8998	4.56186	intergenic_region	MODIFIER	CLUMA_CG024512	CLUMA_CG024512	CLUMA_CG024512	-	-	-
		chr3	6140960	6140994	A	G	23.522	15.2556	36.8998	4.56186	intergenic_region	MODIFIER	CLUMA_CG024513	CLUMA_CG024513	(sp)_putative_Tribbles_homolog_2	-	-	-
		chr3	6141143	6141177	A	G	20.5919	15.2556	32.8574	3.84954	intergenic_region	MODIFIER	CLUMA_CG024512	CLUMA_CG024512	CLUMA_CG024512	-	-	-
		chr3	6141143	6141177	A	G	20.5919	15.2556	32.8574	3.84954	intergenic_region	MODIFIER	CLUMA_CG024513	CLUMA_CG024513	(sp)_putative_Tribbles_homolog_2	-	-	-
		chr3	6141236	6141270	C	A	24.3241	15.2556	37.3494	4.64215	intergenic_region	MODIFIER	CLUMA_CG024512	CLUMA_CG024512	CLUMA_CG024512	-	-	-
		chr3	6141236	6141270	C	A	24.3241	15.2556	37.3494	4.64215	intergenic_region	MODIFIER	CLUMA_CG024513	CLUMA_CG024513	(sp)_putative_Tribbles_homolog_2	-	-	-
		chr3	6141237	6141271	T	A	24.4764	15.2556	36.5381	4.49742	intergenic_region	MODIFIER	CLUMA_CG024512	CLUMA_CG024512	CLUMA_CG024512	-	-	-
		chr3	6141237	6141271	T	A	24.4764	15.2556	36.5381	4.49742	intergenic_region	MODIFIER	CLUMA_CG024513	CLUMA_CG024513	(sp)_putative_Tribbles_homolog_2	-	-	-
		chr3	6492614	6492647	A	G	20.1897	15.2556	47.4735	6.49447	intergenic_region	MODIFIER	CLUMA_CG007336	CLUMA_CG007336	CLUMA_CG007336	-	-	-
		chr3	6492614	6492647	A	G	20.1897	15.2556	47.4735	6.49447	intergenic_region	MODIFIER	CLUMA_CG024525	CLUMA_CG024525	CLUMA_CG024525	-	-	-
		chr3	7027294	7027327	G	T	39.7945	15.2556	60.4072	8.95117	missense_variant	MODERATE	CLUMA_CG007484	CLUMA_CG007484-RB	CLUMA_CG007484	-	-	-
		chr3	7027362	7027395	A	C	31.5857	15.2556	46.3695	6.28889	missense_variant	MODERATE	CLUMA_CG007484	CLUMA_CG007484-RB	CLUMA_CG007484	-	-	-
		chr3	8784083	8784130	A	T	26.2062	15.2556	35.0416	4.23222	missense_variant	MODERATE	CLUMA_CG022131	CLUMA_CG022131-RA	CLUMA_CG022131	-	-	-
		chr3	8784797	8784844	G	A	28.3674	15.2556	32.9375	3.86347	missense_variant	MODERATE	CLUMA_CG022131	CLUMA_CG022131-RA	CLUMA_CG022131	-	-	-
		chr3	8785419	8785466	T	A	27.3927	15.2556	33.0947	3.89084	missense_variant	MODERATE	CLUMA_CG022131	CLUMA_CG022131-RA	CLUMA_CG022131	-	-	-
		chr3	9638524	9638589	A	T	23.6863	15.2556	32.2356	3.74162	5_prime_UTR_variant	MODIFIER	CLUMA_CG013353	CLUMA_CG013353-RA	(sp)_putative_Ubiquitin-protein_ligase_E3B	GO:0003674,GO:0003824,GO:0004842,GO:0005575,GO:0005622,GO:0005623,GO:0005634,GO:0005737,GO:0006464,GO:0006807,GO:0008150,GO:0008152,GO:0009987,GO:0016567,GO:0016740,GO:0019538,GO:0019787,GO:0032446,GO:0036211,GO:0043170,GO:0043226,GO:0043227,GO:0043229,GO:0043231,GO:0043412,GO:0044237,GO:0044238,GO:0044260,GO:0044267,GO:0044424,GO:0044464,GO:0061630,GO:0061659,GO:0070647,GO:0071704,GO:0140096,GO:…	molecular_function,catalytic activity,ubiquitin-protein transferase activity,cellular_component,intracellular,cell,nucleus,cytoplasm,cellular protein modification process,nitrogen compound metabolic process,biological_process,metabolic process,cellular process,protein ubiquitination,transferase activity,protein metabolic process,ubiquitin-like protein transferase activity,protein modification by …	Name for GO id(s) GO:0044424,GO:0044464 not found - obsolete?
		chr3	9642112	9642177	T	C	23.6561	15.2556	40.2109	5.15749	splice_region_variant&intron_variant	LOW	CLUMA_CG013353	CLUMA_CG013353-RA	(sp)_putative_Ubiquitin-protein_ligase_E3B	GO:0003674,GO:0003824,GO:0004842,GO:0005575,GO:0005622,GO:0005623,GO:0005634,GO:0005737,GO:0006464,GO:0006807,GO:0008150,GO:0008152,GO:0009987,GO:0016567,GO:0016740,GO:0019538,GO:0019787,GO:0032446,GO:0036211,GO:0043170,GO:0043226,GO:0043227,GO:0043229,GO:0043231,GO:0043412,GO:0044237,GO:0044238,GO:0044260,GO:0044267,GO:0044424,GO:0044464,GO:0061630,GO:0061659,GO:0070647,GO:0071704,GO:0140096,GO:…	molecular_function,catalytic activity,ubiquitin-protein transferase activity,cellular_component,intracellular,cell,nucleus,cytoplasm,cellular protein modification process,nitrogen compound metabolic process,biological_process,metabolic process,cellular process,protein ubiquitination,transferase activity,protein metabolic process,ubiquitin-like protein transferase activity,protein modification by …	Name for GO id(s) GO:0044424,GO:0044464 not found - obsolete?
		chr3	9644457	9644522	A	T	25.6598	15.2556	33.9958	4.04831	intergenic_region	MODIFIER	CLUMA_CG013354	CLUMA_CG013354	(nr)_similar_to_vacuolar_ATP_synthase_21_kDa_proteolipid_subunit	-	-	-
		chr3	9644457	9644522	A	T	25.6598	15.2556	33.9958	4.04831	intergenic_region	MODIFIER	CLUMA_CG013355	CLUMA_CG013355	CLUMA_CG013355	-	-	-
		chr3	9645282	9645347	G	A	20.1446	15.2556	25.9911	2.68827	synonymous_variant	LOW	CLUMA_CG013355	CLUMA_CG013355-RA	CLUMA_CG013355	-	-	-
		chr3	9645318	9645383	A	G	22.4526	15.2556	25.4145	2.59425	synonymous_variant	LOW	CLUMA_CG013355	CLUMA_CG013355-RA	CLUMA_CG013355	-	-	-
		chr3	9645349	9645414	T	G	27.4693	15.2556	29.9981	3.35749	missense_variant	MODERATE	CLUMA_CG013355	CLUMA_CG013355-RA	CLUMA_CG013355	-	-	-
		chr3	9645368	9645433	T	C	20.3739	15.2556	25.3607	2.58553	intron_variant	MODIFIER	CLUMA_CG013355	CLUMA_CG013355-RA	CLUMA_CG013355	-	-	-
		chr3	9645385	9645450	G	T	21.9903	15.2556	25.0479	2.53482	intron_variant	MODIFIER	CLUMA_CG013355	CLUMA_CG013355-RA	CLUMA_CG013355	-	-	-
		chr3	9646204	9646269	T	C	22.302	15.2556	30.0871	3.37264	intergenic_region	MODIFIER	CLUMA_CG013355	CLUMA_CG013355	CLUMA_CG013355	-	-	-
		chr3	9646204	9646269	T	C	22.302	15.2556	30.0871	3.37264	intergenic_region	MODIFIER	CLUMA_CG013356	CLUMA_CG013356	(sp)_putative_Protein_furry	-	-	-
		chr3	9646553	9646618	T	G	24.1149	15.2556	36.0262	4.40645	intergenic_region	MODIFIER	CLUMA_CG013355	CLUMA_CG013355	CLUMA_CG013355	-	-	-
		chr3	9646553	9646618	T	G	24.1149	15.2556	36.0262	4.40645	intergenic_region	MODIFIER	CLUMA_CG013356	CLUMA_CG013356	(sp)_putative_Protein_furry	-	-	-
		chr3	9646555	9646620	T	A	21.0082	15.2556	34.3479	4.11009	intergenic_region	MODIFIER	CLUMA_CG013355	CLUMA_CG013355	CLUMA_CG013355	-	-	-
		chr3	9646555	9646620	T	A	21.0082	15.2556	34.3479	4.11009	intergenic_region	MODIFIER	CLUMA_CG013356	CLUMA_CG013356	(sp)_putative_Protein_furry	-	-	-
		chr3	9646570	9646635	T	C	21.8663	15.2556	35.5644	4.32459	intergenic_region	MODIFIER	CLUMA_CG013355	CLUMA_CG013355	CLUMA_CG013355	-	-	-
		chr3	9646570	9646635	T	C	21.8663	15.2556	35.5644	4.32459	intergenic_region	MODIFIER	CLUMA_CG013356	CLUMA_CG013356	(sp)_putative_Protein_furry	-	-	-
		chr3	9646575	9646640	G	A	20.7133	15.2556	34.9262	4.21186	intergenic_region	MODIFIER	CLUMA_CG013355	CLUMA_CG013355	CLUMA_CG013355	-	-	-
		chr3	9646575	9646640	G	A	20.7133	15.2556	34.9262	4.21186	intergenic_region	MODIFIER	CLUMA_CG013356	CLUMA_CG013356	(sp)_putative_Protein_furry	-	-	-
		chr3	9646578	9646643	C	CATTGGTTG	20.4718	15.2556	35.1515	4.25162	intergenic_region	MODIFIER	CLUMA_CG013355	CLUMA_CG013355	CLUMA_CG013355	-	-	-
		chr3	9646578	9646643	C	CATTGGTTG	20.4718	15.2556	35.1515	4.25162	intergenic_region	MODIFIER	CLUMA_CG013356	CLUMA_CG013356	(sp)_putative_Protein_furry	-	-	-
		chr3	9646581	9646646	TGCA	T	21.6649	15.2556	35.3047	4.27868	intergenic_region	MODIFIER	CLUMA_CG013355	CLUMA_CG013355	CLUMA_CG013355	-	-	-
		chr3	9646581	9646646	TGCA	T	21.6649	15.2556	35.3047	4.27868	intergenic_region	MODIFIER	CLUMA_CG013356	CLUMA_CG013356	(sp)_putative_Protein_furry	-	-	-
		chr3	9646606	9646671	A	G	20.8091	15.2556	35.1395	4.24949	intergenic_region	MODIFIER	CLUMA_CG013355	CLUMA_CG013355	CLUMA_CG013355	-	-	-
		chr3	9646606	9646671	A	G	20.8091	15.2556	35.1395	4.24949	intergenic_region	MODIFIER	CLUMA_CG013356	CLUMA_CG013356	(sp)_putative_Protein_furry	-	-	-
		chr3	9647088	9647153	C	T	20.9655	15.2556	31.209	3.56454	intergenic_region	MODIFIER	CLUMA_CG013355	CLUMA_CG013355	CLUMA_CG013355	-	-	-
		chr3	9647088	9647153	C	T	20.9655	15.2556	31.209	3.56454	intergenic_region	MODIFIER	CLUMA_CG013356	CLUMA_CG013356	(sp)_putative_Protein_furry	-	-	-
		chr3	9648540	9648605	T	C	21.1478	15.2556	30.996	3.52797	intergenic_region	MODIFIER	CLUMA_CG013355	CLUMA_CG013355	CLUMA_CG013355	-	-	-
		chr3	9648540	9648605	T	C	21.1478	15.2556	30.996	3.52797	intergenic_region	MODIFIER	CLUMA_CG013356	CLUMA_CG013356	(sp)_putative_Protein_furry	-	-	-
		chr3	9654191	9654256	T	C	22.9865	15.3525	22.7269	2.16496	synonymous_variant	LOW	CLUMA_CG013356	CLUMA_CG013356-RB	(sp)_putative_Protein_furry	-	-	-
		chr3	10877708	10877778	G	A	21.7104	7.72649	25.313	2.57777	5_prime_UTR_variant	MODIFIER	CLUMA_CG013673	CLUMA_CG013673-RA	(sp)_putative_Homeobox_protein_goosecoid	GO:0000122,GO:0000976,GO:0000977,GO:0000978,GO:0000981,GO:0000982,GO:0000987,GO:0001012,GO:0001067,GO:0001078,GO:0001085,GO:0001103,GO:0001227,GO:0001501,GO:0001708,GO:0001837,GO:0003002,GO:0003674,GO:0003676,GO:0003677,GO:0003690,GO:0003700,GO:0005488,GO:0005515,GO:0005575,GO:0005622,GO:0005623,GO:0005634,GO:0005654,GO:0005667,GO:0006355,GO:0006357,GO:0007154,GO:0007162,GO:0007165,GO:0007275,GO:…	negative regulation of transcription by RNA polymerase II,transcription regulatory region sequence-specific DNA binding,RNA polymerase II transcription regulatory region sequence-specific DNA binding,RNA polymerase II cis-regulatory region sequence-specific DNA binding,DNA-binding transcription factor activity, RNA polymerase II-specific,-,cis-regulatory region sequence-specific DNA binding,-,reg…	Name for GO id(s) GO:0000982,GO:0001012,GO:0001078,GO:0044212,GO:0044422,GO:0044424,GO:0044428,GO:0044446,GO:0044451,GO:0044464 not found - obsolete?
		chr3	12909695	12909787	GT	G	20.4737	15.2556	23.6059	2.30366	intron_variant	MODIFIER	CLUMA_CG015884	CLUMA_CG015884-RA	(sp)_putative_Serine/threonine-protein_kinase_RIO3	-	-	-
		chr3	13683717	13683811	G	T	20.5287	15.2556	28.1757	3.04989	missense_variant	MODERATE	CLUMA_CG016002	CLUMA_CG016002-RA	(mn)_Odorant_receptor_5_(OR5)	-	-	-
		chr3	13686755	13686849	A	T	21.653	15.2556	28.8555	3.16404	missense_variant	MODERATE	CLUMA_CG016011	CLUMA_CG016011-RA	(mn)_Odorant_receptor_10_(OR10)	-	-	-
		chr3	13686808	13686902	C	T	20.2172	15.2556	24.8763	2.50709	missense_variant	MODERATE	CLUMA_CG016011	CLUMA_CG016011-RA	(mn)_Odorant_receptor_10_(OR10)	-	-	-
		chr3	13686815	13686909	T	G	20.2483	15.2556	24.9299	2.51574	synonymous_variant	LOW	CLUMA_CG016011	CLUMA_CG016011-RA	(mn)_Odorant_receptor_10_(OR10)	-	-	-
		chr3	13687148	13687242	C	T	20.9341	15.2556	24.9111	2.5127	synonymous_variant	LOW	CLUMA_CG016011	CLUMA_CG016011-RA	(mn)_Odorant_receptor_10_(OR10)	-	-	-
		chr3	13687255	13687349	G	A	26.6943	15.2556	33.2102	3.91098	intron_variant	MODIFIER	CLUMA_CG016011	CLUMA_CG016011-RA	(mn)_Odorant_receptor_10_(OR10)	-	-	-
		chr3	13687257	13687351	T	C	28.2151	15.2556	40.3063	5.17481	intron_variant	MODIFIER	CLUMA_CG016011	CLUMA_CG016011-RA	(mn)_Odorant_receptor_10_(OR10)	-	-	-
		chr3	13687437	13687531	C	A	24.163	15.2556	28.5979	3.12071	missense_variant	MODERATE	CLUMA_CG016011	CLUMA_CG016011-RA	(mn)_Odorant_receptor_10_(OR10)	-	-	-
		chr3	13687444	13687538	G	A	25.6875	15.2556	30.1519	3.38367	synonymous_variant	LOW	CLUMA_CG016011	CLUMA_CG016011-RA	(mn)_Odorant_receptor_10_(OR10)	-	-	-
		chr3	13688077	13688171	G	A	20.1293	15.2556	23.9682	2.36132	intergenic_region	MODIFIER	CLUMA_CG016011	CLUMA_CG016011	(mn)_Odorant_receptor_10_(OR10)	-	-	-
		chr3	13688077	13688171	G	A	20.1293	15.2556	23.9682	2.36132	intergenic_region	MODIFIER	CLUMA_CG016009	CLUMA_CG016009	(mn)_Odorant-receptor_34_(OR34)	-	-	-
		chr3	13688451	13688545	G	A	20.9349	15.2556	26.3767	2.7515	intergenic_region	MODIFIER	CLUMA_CG016011	CLUMA_CG016011	(mn)_Odorant_receptor_10_(OR10)	-	-	-
		chr3	13688451	13688545	G	A	20.9349	15.2556	26.3767	2.7515	intergenic_region	MODIFIER	CLUMA_CG016009	CLUMA_CG016009	(mn)_Odorant-receptor_34_(OR34)	-	-	-
		chr3	13688665	13688759	A	G	20.0169	15.2556	22.0104	2.05326	intergenic_region	MODIFIER	CLUMA_CG016011	CLUMA_CG016011	(mn)_Odorant_receptor_10_(OR10)	-	-	-
		chr3	13688665	13688759	A	G	20.0169	15.2556	22.0104	2.05326	intergenic_region	MODIFIER	CLUMA_CG016009	CLUMA_CG016009	(mn)_Odorant-receptor_34_(OR34)	-	-	-
		chr3	13688916	13689010	T	G	25.4172	15.2556	28.165	3.0481	intergenic_region	MODIFIER	CLUMA_CG016011	CLUMA_CG016011	(mn)_Odorant_receptor_10_(OR10)	-	-	-
		chr3	13688916	13689010	T	G	25.4172	15.2556	28.165	3.0481	intergenic_region	MODIFIER	CLUMA_CG016009	CLUMA_CG016009	(mn)_Odorant-receptor_34_(OR34)	-	-	-
		chr3	13690413	13690507	A	G	20.1918	15.2556	27.0334	2.85977	intergenic_region	MODIFIER	CLUMA_CG016009	CLUMA_CG016009	(mn)_Odorant-receptor_34_(OR34)	-	-	-
		chr3	13690413	13690507	A	G	20.1918	15.2556	27.0334	2.85977	intergenic_region	MODIFIER	CLUMA_CG016006	CLUMA_CG016006	(mn)_Odorant-receptor_20_(OR20)	-	-	-
		chr3	13690480	13690574	A	G	20.2904	15.2556	29.9495	3.34923	intergenic_region	MODIFIER	CLUMA_CG016009	CLUMA_CG016009	(mn)_Odorant-receptor_34_(OR34)	-	-	-
		chr3	13690480	13690574	A	G	20.2904	15.2556	29.9495	3.34923	intergenic_region	MODIFIER	CLUMA_CG016006	CLUMA_CG016006	(mn)_Odorant-receptor_20_(OR20)	-	-	-
		chr3	15941123	15941233	A	G	23.055	15.2556	26.8808	2.83455	intron_variant	MODIFIER	CLUMA_CG016275	CLUMA_CG016275-RB	CLUMA_CG016275	-	-	-
		chr3	16847606	16847724	C	G	20.256	8.95115	22.6685	2.15581	3_prime_UTR_variant	MODIFIER	CLUMA_CG016754	CLUMA_CG016754-RA	(sp)_similar_to_Chymotrypsin-like_elastase_family_member_2A_pseudogene	-	-	-
		chr3	17025636	17025760	T	C	20.3782	15.2556	31.8715	3.67866	missense_variant	MODERATE	CLUMA_CG016152	CLUMA_CG016152-RA	CLUMA_CG016152	-	-	-
		chr3	17467855	17467982	G	C	21.6006	15.2556	24.5082	2.44779	missense_variant	MODERATE	CLUMA_CG022179	CLUMA_CG022179-RA	(sp)_related_to_Probable_tubulin_polyglutamylase_ttll-15_CLUMA_CG022179	-	-	-
		chr3	17475533	17475660	A	T	22.9874	15.2556	43.0905	5.68305	intron_variant	MODIFIER	CLUMA_CG004034	CLUMA_CG004034-RA	(sp)_related_to_Probable_tubulin_polyglutamylase_ttll-15_CLUMA_CG004034	-	-	-
		chr3	17475547	17475674	C	T	23.9363	15.2556	40.7913	5.26289	intron_variant	MODIFIER	CLUMA_CG004034	CLUMA_CG004034-RA	(sp)_related_to_Probable_tubulin_polyglutamylase_ttll-15_CLUMA_CG004034	-	-	-
		chr3	17475550	17475677	C	T	23.2183	15.2556	40.9876	5.2986	intron_variant	MODIFIER	CLUMA_CG004034	CLUMA_CG004034-RA	(sp)_related_to_Probable_tubulin_polyglutamylase_ttll-15_CLUMA_CG004034	-	-	-
		chr3	17475553	17475680	T	TTGAC	24.3155	15.2556	44.5985	5.96075	intron_variant	MODIFIER	CLUMA_CG004034	CLUMA_CG004034-RA	(sp)_related_to_Probable_tubulin_polyglutamylase_ttll-15_CLUMA_CG004034	-	-	-
		chr3	18171003	18171138	T	G	25.617	15.2556	54.46	7.81153	3_prime_UTR_variant	MODIFIER	CLUMA_CG009356	CLUMA_CG009356-RA	(sp)_putative_Tyrosine-protein_phosphatase_non-receptor_type_61F	GO:0000278,GO:0000902,GO:0000904,GO:0001666,GO:0001703,GO:0001932,GO:0001933,GO:0003674,GO:0003824,GO:0004721,GO:0004725,GO:0005488,GO:0005515,GO:0005575,GO:0005622,GO:0005623,GO:0005634,GO:0005737,GO:0005739,GO:0005740,GO:0006464,GO:0006468,GO:0006469,GO:0006470,GO:0006793,GO:0006796,GO:0006807,GO:0006928,GO:0006935,GO:0006950,GO:0007049,GO:0007275,GO:0007369,GO:0007377,GO:0007399,GO:0007409,GO:…	mitotic cell cycle,cell morphogenesis,cell morphogenesis involved in differentiation,response to hypoxia,gastrulation with mouth forming first,regulation of protein phosphorylation,negative regulation of protein phosphorylation,molecular_function,catalytic activity,phosphoprotein phosphatase activity,protein tyrosine phosphatase activity,binding,protein binding,cellular_component,intracellular,ce…	Name for GO id(s) GO:0044422,GO:0044424,GO:0044429,GO:0044444,GO:0044446,GO:0044464 not found - obsolete?
		chr3	18171303	18171438	T	C	22.9237	15.2556	56.2338	8.14983	3_prime_UTR_variant	MODIFIER	CLUMA_CG009356	CLUMA_CG009356-RA	(sp)_putative_Tyrosine-protein_phosphatase_non-receptor_type_61F	GO:0000278,GO:0000902,GO:0000904,GO:0001666,GO:0001703,GO:0001932,GO:0001933,GO:0003674,GO:0003824,GO:0004721,GO:0004725,GO:0005488,GO:0005515,GO:0005575,GO:0005622,GO:0005623,GO:0005634,GO:0005737,GO:0005739,GO:0005740,GO:0006464,GO:0006468,GO:0006469,GO:0006470,GO:0006793,GO:0006796,GO:0006807,GO:0006928,GO:0006935,GO:0006950,GO:0007049,GO:0007275,GO:0007369,GO:0007377,GO:0007399,GO:0007409,GO:…	mitotic cell cycle,cell morphogenesis,cell morphogenesis involved in differentiation,response to hypoxia,gastrulation with mouth forming first,regulation of protein phosphorylation,negative regulation of protein phosphorylation,molecular_function,catalytic activity,phosphoprotein phosphatase activity,protein tyrosine phosphatase activity,binding,protein binding,cellular_component,intracellular,ce…	Name for GO id(s) GO:0044422,GO:0044424,GO:0044429,GO:0044444,GO:0044446,GO:0044464 not found - obsolete?
		chr3	18172650	18172785	A	C	22.1571	15.2556	47.7061	6.53788	3_prime_UTR_variant	MODIFIER	CLUMA_CG009356	CLUMA_CG009356-RA	(sp)_putative_Tyrosine-protein_phosphatase_non-receptor_type_61F	GO:0000278,GO:0000902,GO:0000904,GO:0001666,GO:0001703,GO:0001932,GO:0001933,GO:0003674,GO:0003824,GO:0004721,GO:0004725,GO:0005488,GO:0005515,GO:0005575,GO:0005622,GO:0005623,GO:0005634,GO:0005737,GO:0005739,GO:0005740,GO:0006464,GO:0006468,GO:0006469,GO:0006470,GO:0006793,GO:0006796,GO:0006807,GO:0006928,GO:0006935,GO:0006950,GO:0007049,GO:0007275,GO:0007369,GO:0007377,GO:0007399,GO:0007409,GO:…	mitotic cell cycle,cell morphogenesis,cell morphogenesis involved in differentiation,response to hypoxia,gastrulation with mouth forming first,regulation of protein phosphorylation,negative regulation of protein phosphorylation,molecular_function,catalytic activity,phosphoprotein phosphatase activity,protein tyrosine phosphatase activity,binding,protein binding,cellular_component,intracellular,ce…	Name for GO id(s) GO:0044422,GO:0044424,GO:0044429,GO:0044444,GO:0044446,GO:0044464 not found - obsolete?
		chr3	18579473	18579621	G	C	26.0908	15.2556	32.4552	3.77969	synonymous_variant	LOW	CLUMA_CG009459	CLUMA_CG009459-RA	CLUMA_CG009459	-	-	-
		chr3	18579529	18579677	A	G	28.62	15.2556	31.8016	3.6666	5_prime_UTR_variant	MODIFIER	CLUMA_CG009459	CLUMA_CG009459-RA	CLUMA_CG009459	-	-	-
		chr3	18579562	18579710	A	AG	21.9954	15.2556	23.7371	2.3245	intergenic_region	MODIFIER	CLUMA_CG009459	CLUMA_CG009459	CLUMA_CG009459	-	-	-
		chr3	18579562	18579710	A	AG	21.9954	15.2556	23.7371	2.3245	intergenic_region	MODIFIER	CLUMA_CG005692	CLUMA_CG005692	CLUMA_CG005692_pseudogene	-	-	-
		chr3	18579634	18579782	T	A	21.1737	15.2556	24.9647	2.52137	intergenic_region	MODIFIER	CLUMA_CG009459	CLUMA_CG009459	CLUMA_CG009459	-	-	-
		chr3	18579634	18579782	T	A	21.1737	15.2556	24.9647	2.52137	intergenic_region	MODIFIER	CLUMA_CG005692	CLUMA_CG005692	CLUMA_CG005692_pseudogene	-	-	-
		chr3	18579636	18579784	A	T	21.723	15.2556	24.8957	2.51022	intergenic_region	MODIFIER	CLUMA_CG009459	CLUMA_CG009459	CLUMA_CG009459	-	-	-
		chr3	18579636	18579784	A	T	21.723	15.2556	24.8957	2.51022	intergenic_region	MODIFIER	CLUMA_CG005692	CLUMA_CG005692	CLUMA_CG005692_pseudogene	-	-	-
		chr3	18579659	18579807	A	T	26.013	15.2556	25.7128	2.64282	intergenic_region	MODIFIER	CLUMA_CG009459	CLUMA_CG009459	CLUMA_CG009459	-	-	-
		chr3	18579659	18579807	A	T	26.013	15.2556	25.7128	2.64282	intergenic_region	MODIFIER	CLUMA_CG005692	CLUMA_CG005692	CLUMA_CG005692_pseudogene	-	-	-
		chr3	18579691	18579839	G	C	23.166	15.2556	25.6502	2.63262	intergenic_region	MODIFIER	CLUMA_CG009459	CLUMA_CG009459	CLUMA_CG009459	-	-	-
		chr3	18579691	18579839	G	C	23.166	15.2556	25.6502	2.63262	intergenic_region	MODIFIER	CLUMA_CG005692	CLUMA_CG005692	CLUMA_CG005692_pseudogene	-	-	-
		chr3	18579693	18579841	T	C	22.4896	15.2556	25.6166	2.62715	intergenic_region	MODIFIER	CLUMA_CG009459	CLUMA_CG009459	CLUMA_CG009459	-	-	-
		chr3	18579693	18579841	T	C	22.4896	15.2556	25.6166	2.62715	intergenic_region	MODIFIER	CLUMA_CG005692	CLUMA_CG005692	CLUMA_CG005692_pseudogene	-	-	-
		chr3	18579749	18579897	C	T	25.7336	15.2556	33.6042	3.97975	intergenic_region	MODIFIER	CLUMA_CG009459	CLUMA_CG009459	CLUMA_CG009459	-	-	-
		chr3	18579749	18579897	C	T	25.7336	15.2556	33.6042	3.97975	intergenic_region	MODIFIER	CLUMA_CG005692	CLUMA_CG005692	CLUMA_CG005692_pseudogene	-	-	-
		chr3	18579750	18579898	T	TGA	26.8038	15.2556	30.7034	3.47784	intergenic_region	MODIFIER	CLUMA_CG009459	CLUMA_CG009459	CLUMA_CG009459	-	-	-
		chr3	18579750	18579898	T	TGA	26.8038	15.2556	30.7034	3.47784	intergenic_region	MODIFIER	CLUMA_CG005692	CLUMA_CG005692	CLUMA_CG005692_pseudogene	-	-	-
		chr3	25420642	25420832	G	A	23.388	15.2556	24.2717	2.40985	intergenic_region	MODIFIER	CLUMA_CG006302	CLUMA_CG006302	CLUMA_CG006302	-	-	-
		chr3	25420642	25420832	G	A	23.388	15.2556	24.2717	2.40985	intergenic_region	MODIFIER	CLUMA_CG006228	CLUMA_CG006228	(sp)_putative_Zinc_finger_MIZ_domain-containing_protein_1	GO:0006325,GO:0006338,GO:0006355,GO:0006996,GO:0008150,GO:0009889,GO:0009891,GO:0009893,GO:0009987,GO:0010468,GO:0010556,GO:0010557,GO:0010604,GO:0010628,GO:0016043,GO:0019219,GO:0019222,GO:0031323,GO:0031325,GO:0031326,GO:0031328,GO:0040029,GO:0045815,GO:0045893,GO:0045935,GO:0048096,GO:0048518,GO:0048522,GO:0050789,GO:0050794,GO:0051171,GO:0051173,GO:0051252,GO:0051254,GO:0051276,GO:0060255,GO:…	chromatin organization,chromatin remodeling,regulation of transcription, DNA-templated,organelle organization,biological_process,regulation of biosynthetic process,positive regulation of biosynthetic process,positive regulation of metabolic process,cellular process,regulation of gene expression,regulation of macromolecule biosynthetic process,positive regulation of macromolecule biosynthetic proc…	-

## Sheet: By Gene
QTL_fitqtl	QTL_CIM	Gene.ID	Putative.Gene	N_SNPs	CHROM	POS	POS_EDITED	REF	ALT	BFis	eBPis	XtX	XtXpval	Effect	Impact	SPLICE_FORM	GO.term.ids	GO.term.names	Comments
		CLUMA_CG005432	(sp)_putative_Protein_stum	2	chr1	7734337	7734393	A	C	20.0023	13.7671	21.5066	1.97546	synonymous_variant	LOW	CLUMA_CG005432-RB	-	-	-
					chr1	7741369	7741425	T	C	20.1203	9.62458	22.5171	2.13212	intergenic_region	MODIFIER	CLUMA_CG005432	-	-	-
		CLUMA_CG005434	(mn)_methuselah-like_CLUMA_CG005434	1	chr1	7741369	7741425	T	C	20.1203	9.62458	22.5171	2.13212	intergenic_region	MODIFIER	CLUMA_CG005434	-	-	-
		CLUMA_CG003924	CLUMA_CG003924	1	chr1	10014560	10014634	CTATG	C	21.5016	15.2556	24.971	2.52238	5_prime_UTR_variant	MODIFIER	CLUMA_CG003924-RA	-	-	-
		CLUMA_CG002168	CLUMA_CG002168	1	chr1	11182038	11182111	G	A	23.15	13.1324	25.286	2.5734	intergenic_region	MODIFIER	CLUMA_CG002168	-	-	-
		CLUMA_CG002171	(pfam)_I-set__ig_domain_containing_protein_CLUMA_CG002171	1	chr1	11182038	11182111	G	A	23.15	13.1324	25.286	2.5734	intergenic_region	MODIFIER	CLUMA_CG002171	GO:0003008,GO:0005575,GO:0005576,GO:0005623,GO:0005886,GO:0007600,GO:0007606,GO:0008150,GO:0009987,GO:0016020,GO:0016043,GO:0031252,GO:0031253,GO:0031256,GO:0032501,GO:0032589,GO:0042995,GO:0043005,GO:0044425,GO:0044459,GO:0044463,GO:0044464,GO:0050808,GO:0050877,GO:0071840,GO:0071944,GO:0097458,GO:0098590,GO:0120025,GO:0120038	system process,cellular_component,extracellular region,cell,plasma membrane,sensory perception,sensory perception of chemical stimulus,biological_process,cellular process,membrane,cellular component organization,cell leading edge,cell projection membrane,leading edge membrane,multicellular organismal process,neuron projection membrane,cell projection,neuron projection,-,-,-,-,synapse organization…	Name for GO id(s) GO:0044425,GO:0044459,GO:0044463,GO:0044464,GO:0097458,GO:0120038 not found - obsolete?
		CLUMA_CG001634	CLUMA_CG001634	1	chr1	13092127	13092222	C	T	20.4016	15.3525	25.3639	2.58605	intergenic_region	MODIFIER	CLUMA_CG001634	-	-	-
		CLUMA_CG001640	(cdd)_SMC_prok_A_domain_containing_protein_CLUMA_CG001640	1	chr1	13092127	13092222	C	T	20.4016	15.3525	25.3639	2.58605	intergenic_region	MODIFIER	CLUMA_CG001640	-	-	-
		CLUMA_CG022688	(mn)_neither_ictivation_nor_afterpotential_B_3_(niB_3)	7	chr1	13468361	13468456	T	C	20.1683	15.2556	28.1978	3.05359	intergenic_region	MODIFIER	CLUMA_CG022688	GO:0001523,GO:0003674,GO:0003824,GO:0003834,GO:0004744,GO:0006081,GO:0006629,GO:0006720,GO:0006721,GO:0006726,GO:0006766,GO:0006775,GO:0006776,GO:0006807,GO:0007154,GO:0007165,GO:0007602,GO:0007603,GO:0007604,GO:0008150,GO:0008152,GO:0008299,GO:0008610,GO:0009058,GO:0009059,GO:0009110,GO:0009314,GO:0009411,GO:0009416,GO:0009581,GO:0009582,GO:0009583,GO:0009584,GO:0009589,GO:0009605,GO:0009628,GO:…	retinoid metabolic process,molecular_function,catalytic activity,beta-carotene 15,15'-monooxygenase activity,retinal isomerase activity,cellular aldehyde metabolic process,lipid metabolic process,isoprenoid metabolic process,terpenoid metabolic process,eye pigment biosynthetic process,vitamin metabolic process,fat-soluble vitamin metabolic process,vitamin A metabolic process,nitrogen compound met…	-
					chr1	13468361	13468456	T	C	20.1683	15.2556	28.1978	3.05359	intergenic_region	MODIFIER	CLUMA_CG022688	GO:0001523,GO:0003674,GO:0003824,GO:0003834,GO:0004744,GO:0006081,GO:0006629,GO:0006720,GO:0006721,GO:0006726,GO:0006766,GO:0006775,GO:0006776,GO:0006807,GO:0007154,GO:0007165,GO:0007602,GO:0007603,GO:0007604,GO:0008150,GO:0008152,GO:0008299,GO:0008610,GO:0009058,GO:0009059,GO:0009110,GO:0009314,GO:0009411,GO:0009416,GO:0009581,GO:0009582,GO:0009583,GO:0009584,GO:0009589,GO:0009605,GO:0009628,GO:…	retinoid metabolic process,molecular_function,catalytic activity,beta-carotene 15,15'-monooxygenase activity,retinal isomerase activity,cellular aldehyde metabolic process,lipid metabolic process,isoprenoid metabolic process,terpenoid metabolic process,eye pigment biosynthetic process,vitamin metabolic process,fat-soluble vitamin metabolic process,vitamin A metabolic process,nitrogen compound met…	-
					chr1	13469130	13469225	A	C	20.9539	15.2556	25.9056	2.67429	intergenic_region	MODIFIER	CLUMA_CG022688	GO:0001523,GO:0003674,GO:0003824,GO:0003834,GO:0004744,GO:0006081,GO:0006629,GO:0006720,GO:0006721,GO:0006726,GO:0006766,GO:0006775,GO:0006776,GO:0006807,GO:0007154,GO:0007165,GO:0007602,GO:0007603,GO:0007604,GO:0008150,GO:0008152,GO:0008299,GO:0008610,GO:0009058,GO:0009059,GO:0009110,GO:0009314,GO:0009411,GO:0009416,GO:0009581,GO:0009582,GO:0009583,GO:0009584,GO:0009589,GO:0009605,GO:0009628,GO:…	retinoid metabolic process,molecular_function,catalytic activity,beta-carotene 15,15'-monooxygenase activity,retinal isomerase activity,cellular aldehyde metabolic process,lipid metabolic process,isoprenoid metabolic process,terpenoid metabolic process,eye pigment biosynthetic process,vitamin metabolic process,fat-soluble vitamin metabolic process,vitamin A metabolic process,nitrogen compound met…	-
					chr1	13469130	13469225	A	C	20.9539	15.2556	25.9056	2.67429	intergenic_region	MODIFIER	CLUMA_CG022688	GO:0001523,GO:0003674,GO:0003824,GO:0003834,GO:0004744,GO:0006081,GO:0006629,GO:0006720,GO:0006721,GO:0006726,GO:0006766,GO:0006775,GO:0006776,GO:0006807,GO:0007154,GO:0007165,GO:0007602,GO:0007603,GO:0007604,GO:0008150,GO:0008152,GO:0008299,GO:0008610,GO:0009058,GO:0009059,GO:0009110,GO:0009314,GO:0009411,GO:0009416,GO:0009581,GO:0009582,GO:0009583,GO:0009584,GO:0009589,GO:0009605,GO:0009628,GO:…	retinoid metabolic process,molecular_function,catalytic activity,beta-carotene 15,15'-monooxygenase activity,retinal isomerase activity,cellular aldehyde metabolic process,lipid metabolic process,isoprenoid metabolic process,terpenoid metabolic process,eye pigment biosynthetic process,vitamin metabolic process,fat-soluble vitamin metabolic process,vitamin A metabolic process,nitrogen compound met…	-
					chr1	13469793	13469888	T	A	25.96	15.2556	28.2129	3.05612	intergenic_region	MODIFIER	CLUMA_CG022688	GO:0001523,GO:0003674,GO:0003824,GO:0003834,GO:0004744,GO:0006081,GO:0006629,GO:0006720,GO:0006721,GO:0006726,GO:0006766,GO:0006775,GO:0006776,GO:0006807,GO:0007154,GO:0007165,GO:0007602,GO:0007603,GO:0007604,GO:0008150,GO:0008152,GO:0008299,GO:0008610,GO:0009058,GO:0009059,GO:0009110,GO:0009314,GO:0009411,GO:0009416,GO:0009581,GO:0009582,GO:0009583,GO:0009584,GO:0009589,GO:0009605,GO:0009628,GO:…	retinoid metabolic process,molecular_function,catalytic activity,beta-carotene 15,15'-monooxygenase activity,retinal isomerase activity,cellular aldehyde metabolic process,lipid metabolic process,isoprenoid metabolic process,terpenoid metabolic process,eye pigment biosynthetic process,vitamin metabolic process,fat-soluble vitamin metabolic process,vitamin A metabolic process,nitrogen compound met…	-
					chr1	13469793	13469888	T	A	25.96	15.2556	28.2129	3.05612	intergenic_region	MODIFIER	CLUMA_CG022688	GO:0001523,GO:0003674,GO:0003824,GO:0003834,GO:0004744,GO:0006081,GO:0006629,GO:0006720,GO:0006721,GO:0006726,GO:0006766,GO:0006775,GO:0006776,GO:0006807,GO:0007154,GO:0007165,GO:0007602,GO:0007603,GO:0007604,GO:0008150,GO:0008152,GO:0008299,GO:0008610,GO:0009058,GO:0009059,GO:0009110,GO:0009314,GO:0009411,GO:0009416,GO:0009581,GO:0009582,GO:0009583,GO:0009584,GO:0009589,GO:0009605,GO:0009628,GO:…	retinoid metabolic process,molecular_function,catalytic activity,beta-carotene 15,15'-monooxygenase activity,retinal isomerase activity,cellular aldehyde metabolic process,lipid metabolic process,isoprenoid metabolic process,terpenoid metabolic process,eye pigment biosynthetic process,vitamin metabolic process,fat-soluble vitamin metabolic process,vitamin A metabolic process,nitrogen compound met…	-
					chr1	13479240	13479335	G	A	21.4763	15.2556	23.4703	2.28215	intergenic_region	MODIFIER	CLUMA_CG022688	GO:0001523,GO:0003674,GO:0003824,GO:0003834,GO:0004744,GO:0006081,GO:0006629,GO:0006720,GO:0006721,GO:0006726,GO:0006766,GO:0006775,GO:0006776,GO:0006807,GO:0007154,GO:0007165,GO:0007602,GO:0007603,GO:0007604,GO:0008150,GO:0008152,GO:0008299,GO:0008610,GO:0009058,GO:0009059,GO:0009110,GO:0009314,GO:0009411,GO:0009416,GO:0009581,GO:0009582,GO:0009583,GO:0009584,GO:0009589,GO:0009605,GO:0009628,GO:…	retinoid metabolic process,molecular_function,catalytic activity,beta-carotene 15,15'-monooxygenase activity,retinal isomerase activity,cellular aldehyde metabolic process,lipid metabolic process,isoprenoid metabolic process,terpenoid metabolic process,eye pigment biosynthetic process,vitamin metabolic process,fat-soluble vitamin metabolic process,vitamin A metabolic process,nitrogen compound met…	-
		CLUMA_CG002541	(mn)_neither_ictivation_nor_afterpotential_B_2_(niB2)	8	chr1	13468361	13468456	T	C	20.1683	15.2556	28.1978	3.05359	intergenic_region	MODIFIER	CLUMA_CG002541	GO:0001523,GO:0003674,GO:0003824,GO:0003834,GO:0004744,GO:0006081,GO:0006629,GO:0006720,GO:0006721,GO:0006726,GO:0006766,GO:0006775,GO:0006776,GO:0006807,GO:0007154,GO:0007165,GO:0007602,GO:0007603,GO:0007604,GO:0008150,GO:0008152,GO:0008299,GO:0008610,GO:0009058,GO:0009059,GO:0009110,GO:0009314,GO:0009411,GO:0009416,GO:0009581,GO:0009582,GO:0009583,GO:0009584,GO:0009589,GO:0009605,GO:0009628,GO:…	retinoid metabolic process,molecular_function,catalytic activity,beta-carotene 15,15'-monooxygenase activity,retinal isomerase activity,cellular aldehyde metabolic process,lipid metabolic process,isoprenoid metabolic process,terpenoid metabolic process,eye pigment biosynthetic process,vitamin metabolic process,fat-soluble vitamin metabolic process,vitamin A metabolic process,nitrogen compound met…	-
					chr1	13468361	13468456	T	C	20.1683	15.2556	28.1978	3.05359	intergenic_region	MODIFIER	CLUMA_CG002541	GO:0001523,GO:0003674,GO:0003824,GO:0003834,GO:0004744,GO:0006081,GO:0006629,GO:0006720,GO:0006721,GO:0006726,GO:0006766,GO:0006775,GO:0006776,GO:0006807,GO:0007154,GO:0007165,GO:0007602,GO:0007603,GO:0007604,GO:0008150,GO:0008152,GO:0008299,GO:0008610,GO:0009058,GO:0009059,GO:0009110,GO:0009314,GO:0009411,GO:0009416,GO:0009581,GO:0009582,GO:0009583,GO:0009584,GO:0009589,GO:0009605,GO:0009628,GO:…	retinoid metabolic process,molecular_function,catalytic activity,beta-carotene 15,15'-monooxygenase activity,retinal isomerase activity,cellular aldehyde metabolic process,lipid metabolic process,isoprenoid metabolic process,terpenoid metabolic process,eye pigment biosynthetic process,vitamin metabolic process,fat-soluble vitamin metabolic process,vitamin A metabolic process,nitrogen compound met…	-
					chr1	13469130	13469225	A	C	20.9539	15.2556	25.9056	2.67429	intergenic_region	MODIFIER	CLUMA_CG002541	GO:0001523,GO:0003674,GO:0003824,GO:0003834,GO:0004744,GO:0006081,GO:0006629,GO:0006720,GO:0006721,GO:0006726,GO:0006766,GO:0006775,GO:0006776,GO:0006807,GO:0007154,GO:0007165,GO:0007602,GO:0007603,GO:0007604,GO:0008150,GO:0008152,GO:0008299,GO:0008610,GO:0009058,GO:0009059,GO:0009110,GO:0009314,GO:0009411,GO:0009416,GO:0009581,GO:0009582,GO:0009583,GO:0009584,GO:0009589,GO:0009605,GO:0009628,GO:…	retinoid metabolic process,molecular_function,catalytic activity,beta-carotene 15,15'-monooxygenase activity,retinal isomerase activity,cellular aldehyde metabolic process,lipid metabolic process,isoprenoid metabolic process,terpenoid metabolic process,eye pigment biosynthetic process,vitamin metabolic process,fat-soluble vitamin metabolic process,vitamin A metabolic process,nitrogen compound met…	-
					chr1	13469130	13469225	A	C	20.9539	15.2556	25.9056	2.67429	intergenic_region	MODIFIER	CLUMA_CG002541	GO:0001523,GO:0003674,GO:0003824,GO:0003834,GO:0004744,GO:0006081,GO:0006629,GO:0006720,GO:0006721,GO:0006726,GO:0006766,GO:0006775,GO:0006776,GO:0006807,GO:0007154,GO:0007165,GO:0007602,GO:0007603,GO:0007604,GO:0008150,GO:0008152,GO:0008299,GO:0008610,GO:0009058,GO:0009059,GO:0009110,GO:0009314,GO:0009411,GO:0009416,GO:0009581,GO:0009582,GO:0009583,GO:0009584,GO:0009589,GO:0009605,GO:0009628,GO:…	retinoid metabolic process,molecular_function,catalytic activity,beta-carotene 15,15'-monooxygenase activity,retinal isomerase activity,cellular aldehyde metabolic process,lipid metabolic process,isoprenoid metabolic process,terpenoid metabolic process,eye pigment biosynthetic process,vitamin metabolic process,fat-soluble vitamin metabolic process,vitamin A metabolic process,nitrogen compound met…	-
					chr1	13469793	13469888	T	A	25.96	15.2556	28.2129	3.05612	intergenic_region	MODIFIER	CLUMA_CG002541	GO:0001523,GO:0003674,GO:0003824,GO:0003834,GO:0004744,GO:0006081,GO:0006629,GO:0006720,GO:0006721,GO:0006726,GO:0006766,GO:0006775,GO:0006776,GO:0006807,GO:0007154,GO:0007165,GO:0007602,GO:0007603,GO:0007604,GO:0008150,GO:0008152,GO:0008299,GO:0008610,GO:0009058,GO:0009059,GO:0009110,GO:0009314,GO:0009411,GO:0009416,GO:0009581,GO:0009582,GO:0009583,GO:0009584,GO:0009589,GO:0009605,GO:0009628,GO:…	retinoid metabolic process,molecular_function,catalytic activity,beta-carotene 15,15'-monooxygenase activity,retinal isomerase activity,cellular aldehyde metabolic process,lipid metabolic process,isoprenoid metabolic process,terpenoid metabolic process,eye pigment biosynthetic process,vitamin metabolic process,fat-soluble vitamin metabolic process,vitamin A metabolic process,nitrogen compound met…	-
					chr1	13469793	13469888	T	A	25.96	15.2556	28.2129	3.05612	intergenic_region	MODIFIER	CLUMA_CG002541	GO:0001523,GO:0003674,GO:0003824,GO:0003834,GO:0004744,GO:0006081,GO:0006629,GO:0006720,GO:0006721,GO:0006726,GO:0006766,GO:0006775,GO:0006776,GO:0006807,GO:0007154,GO:0007165,GO:0007602,GO:0007603,GO:0007604,GO:0008150,GO:0008152,GO:0008299,GO:0008610,GO:0009058,GO:0009059,GO:0009110,GO:0009314,GO:0009411,GO:0009416,GO:0009581,GO:0009582,GO:0009583,GO:0009584,GO:0009589,GO:0009605,GO:0009628,GO:…	retinoid metabolic process,molecular_function,catalytic activity,beta-carotene 15,15'-monooxygenase activity,retinal isomerase activity,cellular aldehyde metabolic process,lipid metabolic process,isoprenoid metabolic process,terpenoid metabolic process,eye pigment biosynthetic process,vitamin metabolic process,fat-soluble vitamin metabolic process,vitamin A metabolic process,nitrogen compound met…	-
					chr1	13479240	13479335	G	A	21.4763	15.2556	23.4703	2.28215	intergenic_region	MODIFIER	CLUMA_CG002541	GO:0001523,GO:0003674,GO:0003824,GO:0003834,GO:0004744,GO:0006081,GO:0006629,GO:0006720,GO:0006721,GO:0006726,GO:0006766,GO:0006775,GO:0006776,GO:0006807,GO:0007154,GO:0007165,GO:0007602,GO:0007603,GO:0007604,GO:0008150,GO:0008152,GO:0008299,GO:0008610,GO:0009058,GO:0009059,GO:0009110,GO:0009314,GO:0009411,GO:0009416,GO:0009581,GO:0009582,GO:0009583,GO:0009584,GO:0009589,GO:0009605,GO:0009628,GO:…	retinoid metabolic process,molecular_function,catalytic activity,beta-carotene 15,15'-monooxygenase activity,retinal isomerase activity,cellular aldehyde metabolic process,lipid metabolic process,isoprenoid metabolic process,terpenoid metabolic process,eye pigment biosynthetic process,vitamin metabolic process,fat-soluble vitamin metabolic process,vitamin A metabolic process,nitrogen compound met…	-
					chr1	13479461	13479556	C	T	20.2303	15.2556	21.9736	2.04754	missense_variant	MODERATE	CLUMA_CG002541-RA	GO:0001523,GO:0003674,GO:0003824,GO:0003834,GO:0004744,GO:0006081,GO:0006629,GO:0006720,GO:0006721,GO:0006726,GO:0006766,GO:0006775,GO:0006776,GO:0006807,GO:0007154,GO:0007165,GO:0007602,GO:0007603,GO:0007604,GO:0008150,GO:0008152,GO:0008299,GO:0008610,GO:0009058,GO:0009059,GO:0009110,GO:0009314,GO:0009411,GO:0009416,GO:0009581,GO:0009582,GO:0009583,GO:0009584,GO:0009589,GO:0009605,GO:0009628,GO:…	retinoid metabolic process,molecular_function,catalytic activity,beta-carotene 15,15'-monooxygenase activity,retinal isomerase activity,cellular aldehyde metabolic process,lipid metabolic process,isoprenoid metabolic process,terpenoid metabolic process,eye pigment biosynthetic process,vitamin metabolic process,fat-soluble vitamin metabolic process,vitamin A metabolic process,nitrogen compound met…	-
		CLUMA_CG008488	(sp)_putative_Protein_Smaug	1	chr1	15446916	15447018	TA	T	22.892	15.3525	30.1886	3.38993	3_prime_UTR_variant	MODIFIER	CLUMA_CG008488-RA	GO:0000288,GO:0000289,GO:0000900,GO:0000932,GO:0000956,GO:0003674,GO:0003676,GO:0003723,GO:0003729,GO:0003730,GO:0005488,GO:0005515,GO:0005575,GO:0005622,GO:0005623,GO:0005737,GO:0006139,GO:0006401,GO:0006402,GO:0006403,GO:0006417,GO:0006725,GO:0006807,GO:0008092,GO:0008150,GO:0008152,GO:0009056,GO:0009057,GO:0009889,GO:0009890,GO:0009892,GO:0009893,GO:0009894,GO:0009896,GO:0009987,GO:0010468,GO:…	nuclear-transcribed mRNA catabolic process, deadenylation-dependent decay,nuclear-transcribed mRNA poly(A) tail shortening,translation repressor activity, mRNA regulatory element binding,P-body,nuclear-transcribed mRNA catabolic process,molecular_function,nucleic acid binding,RNA binding,mRNA binding,mRNA 3'-UTR binding,binding,protein binding,cellular_component,intracellular,cell,cytoplasm,nucle…	Name for GO id(s) GO:0044424,GO:0044444,GO:0044464 not found - obsolete?
		CLUMA_CG008382	CLUMA_CG008382_pseudogene	2	chr1	15790697	15790800	T	C	21.0311	15.2556	26.8661	2.83213	intergenic_region	MODIFIER	CLUMA_CG008382	-	-	-
					chr1	15790700	15790803	C	T	20.4101	15.2556	26.1278	2.71066	intergenic_region	MODIFIER	CLUMA_CG008382	-	-	-
		CLUMA_CG008386	(mn)_Tachykinin-like_receptor_at_99D_(TkR99D)	2	chr1	15790697	15790800	T	C	21.0311	15.2556	26.8661	2.83213	intergenic_region	MODIFIER	CLUMA_CG008386	GO:0001653,GO:0003008,GO:0003674,GO:0004888,GO:0004930,GO:0004995,GO:0005575,GO:0005623,GO:0005886,GO:0005887,GO:0007154,GO:0007165,GO:0007186,GO:0007217,GO:0007218,GO:0007600,GO:0007606,GO:0007608,GO:0007610,GO:0007635,GO:0008150,GO:0008188,GO:0008528,GO:0009593,GO:0009987,GO:0010646,GO:0010648,GO:0016020,GO:0016021,GO:0023051,GO:0023052,GO:0023057,GO:0031224,GO:0031226,GO:0031644,GO:0031646,GO:…	peptide receptor activity,system process,molecular_function,transmembrane signaling receptor activity,G protein-coupled receptor activity,tachykinin receptor activity,cellular_component,cell,plasma membrane,integral component of plasma membrane,cell communication,signal transduction,G protein-coupled receptor signaling pathway,tachykinin receptor signaling pathway,neuropeptide signaling pathway,s…	Name for GO id(s) GO:0044425,GO:0044459,GO:0044464 not found - obsolete?
					chr1	15790700	15790803	C	T	20.4101	15.2556	26.1278	2.71066	intergenic_region	MODIFIER	CLUMA_CG008386	GO:0001653,GO:0003008,GO:0003674,GO:0004888,GO:0004930,GO:0004995,GO:0005575,GO:0005623,GO:0005886,GO:0005887,GO:0007154,GO:0007165,GO:0007186,GO:0007217,GO:0007218,GO:0007600,GO:0007606,GO:0007608,GO:0007610,GO:0007635,GO:0008150,GO:0008188,GO:0008528,GO:0009593,GO:0009987,GO:0010646,GO:0010648,GO:0016020,GO:0016021,GO:0023051,GO:0023052,GO:0023057,GO:0031224,GO:0031226,GO:0031644,GO:0031646,GO:…	peptide receptor activity,system process,molecular_function,transmembrane signaling receptor activity,G protein-coupled receptor activity,tachykinin receptor activity,cellular_component,cell,plasma membrane,integral component of plasma membrane,cell communication,signal transduction,G protein-coupled receptor signaling pathway,tachykinin receptor signaling pathway,neuropeptide signaling pathway,s…	Name for GO id(s) GO:0044425,GO:0044459,GO:0044464 not found - obsolete?
		CLUMA_CG002389	CLUMA_CG002389	1	chr1	17712736	17712849	A	T	20.7769	15.2556	44.7925	5.99658	intergenic_region	MODIFIER	CLUMA_CG002389	-	-	-
		CLUMA_CG002398	(sp)_similar_to_Fatty_acid_hydroxylase_domain-containing_protein_2_CLUMA_CG002398	1	chr1	17712736	17712849	A	T	20.7769	15.2556	44.7925	5.99658	intergenic_region	MODIFIER	CLUMA_CG002398	GO:0003674,GO:0003824,GO:0005575,GO:0005622,GO:0005623,GO:0005737,GO:0005783,GO:0005789,GO:0006629,GO:0008150,GO:0008152,GO:0012505,GO:0016020,GO:0016491,GO:0031984,GO:0042175,GO:0043226,GO:0043227,GO:0043229,GO:0043231,GO:0044238,GO:0044422,GO:0044424,GO:0044425,GO:0044432,GO:0044444,GO:0044446,GO:0044464,GO:0055114,GO:0071704,GO:0098827	molecular_function,catalytic activity,cellular_component,intracellular,cell,cytoplasm,endoplasmic reticulum,endoplasmic reticulum membrane,lipid metabolic process,biological_process,metabolic process,endomembrane system,membrane,oxidoreductase activity,organelle subcompartment,nuclear outer membrane-endoplasmic reticulum membrane network,organelle,membrane-bounded organelle,intracellular organell…	Name for GO id(s) GO:0044422,GO:0044424,GO:0044425,GO:0044432,GO:0044444,GO:0044446,GO:0044464 not found - obsolete?
		CLUMA_CG024481	CLUMA_CG024481	11	chr1	18881285	18881404	C	T	20.6856	15.2556	29.924	3.34489	synonymous_variant	LOW	CLUMA_CG024481-RA	-	-	-
					chr1	18881299	18881418	A	G	21.4338	15.2556	28.6059	3.12204	missense_variant	MODERATE	CLUMA_CG024481-RA	-	-	-
					chr1	18881328	18881447	A	C	26.3326	15.2556	27.9273	3.00837	missense_variant	MODERATE	CLUMA_CG024481-RA	-	-	-
					chr1	18881330	18881449	T	G	26.0071	15.2556	32.2617	3.74614	missense_variant	MODERATE	CLUMA_CG024481-RA	-	-	-
					chr1	18881332	18881451	T	A	26.5778	15.2556	32.4066	3.77125	missense_variant	MODERATE	CLUMA_CG024481-RA	-	-	-
					chr1	18881337	18881456	A	AT	27.533	15.2556	32.3485	3.76119	frameshift_variant	HIGH	CLUMA_CG024481-RA	-	-	-
					chr1	18881340	18881459	T	C	26.3648	15.2556	32.3936	3.76901	missense_variant	MODERATE	CLUMA_CG024481-RA	-	-	-
					chr1	18881351	18881470	G	A	20.665	15.2556	30.3599	3.41914	missense_variant	MODERATE	CLUMA_CG024481-RA	-	-	-
					chr1	18881359	18881478	T	TCAA	20.8388	15.2556	27.0977	2.87042	disruptive_inframe_insertion	MODERATE	CLUMA_CG024481-RA	-	-	-
					chr1	18881377	18881496	G	A	20.6553	15.2556	30.4483	3.43423	missense_variant	MODERATE	CLUMA_CG024481-RA	-	-	-
					chr1	18881393	18881512	A	G	20.6516	15.2556	29.0577	3.19813	synonymous_variant	LOW	CLUMA_CG024481-RA	-	-	-
		CLUMA_CG017999	(nr)_putative_putative_GPI-anchored_protein_pfl2_CLUMA_CG017999	2	chr1	18893449	18893571	GTATT	G	22.5111	15.2556	26.3478	2.74674	intron_variant	MODIFIER	CLUMA_CG017999-RB	-	-	-
					chr1	18894225	18894347	C	G	20.8598	15.2556	25.957	2.6827	intron_variant	MODIFIER	CLUMA_CG017999-RB	-	-	-
		CLUMA_CG022539	(sp)_similar_to_Glucose_dehydrogenase_[FAD,_quinone]_CLUMA_CG022539	4	chr1	20258538	20258675	G	A	23.3209	15.2556	23.2797	2.25199	missense_variant	MODERATE	CLUMA_CG022539-RB	GO:0002165,GO:0003674,GO:0003824,GO:0006629,GO:0007275,GO:0008150,GO:0008152,GO:0008202,GO:0009791,GO:0009987,GO:0010817,GO:0016491,GO:0032501,GO:0032502,GO:0034754,GO:0042180,GO:0042445,GO:0044237,GO:0044238,GO:0044281,GO:0045455,GO:0048856,GO:0055114,GO:0065007,GO:0065008,GO:0071704,GO:1901360	instar larval or pupal development,molecular_function,catalytic activity,lipid metabolic process,multicellular organism development,biological_process,metabolic process,steroid metabolic process,post-embryonic development,cellular process,regulation of hormone levels,oxidoreductase activity,multicellular organismal process,developmental process,cellular hormone metabolic process,cellular ketone m…	-
					chr1	20258539	20258676	G	A	22.0927	15.2556	23.251	2.24744	synonymous_variant	LOW	CLUMA_CG022539-RB	GO:0002165,GO:0003674,GO:0003824,GO:0006629,GO:0007275,GO:0008150,GO:0008152,GO:0008202,GO:0009791,GO:0009987,GO:0010817,GO:0016491,GO:0032501,GO:0032502,GO:0034754,GO:0042180,GO:0042445,GO:0044237,GO:0044238,GO:0044281,GO:0045455,GO:0048856,GO:0055114,GO:0065007,GO:0065008,GO:0071704,GO:1901360	instar larval or pupal development,molecular_function,catalytic activity,lipid metabolic process,multicellular organism development,biological_process,metabolic process,steroid metabolic process,post-embryonic development,cellular process,regulation of hormone levels,oxidoreductase activity,multicellular organismal process,developmental process,cellular hormone metabolic process,cellular ketone m…	-
					chr1	20258544	20258681	A	G	22.9361	15.2556	23.2109	2.24112	missense_variant	MODERATE	CLUMA_CG022539-RB	GO:0002165,GO:0003674,GO:0003824,GO:0006629,GO:0007275,GO:0008150,GO:0008152,GO:0008202,GO:0009791,GO:0009987,GO:0010817,GO:0016491,GO:0032501,GO:0032502,GO:0034754,GO:0042180,GO:0042445,GO:0044237,GO:0044238,GO:0044281,GO:0045455,GO:0048856,GO:0055114,GO:0065007,GO:0065008,GO:0071704,GO:1901360	instar larval or pupal development,molecular_function,catalytic activity,lipid metabolic process,multicellular organism development,biological_process,metabolic process,steroid metabolic process,post-embryonic development,cellular process,regulation of hormone levels,oxidoreductase activity,multicellular organismal process,developmental process,cellular hormone metabolic process,cellular ketone m…	-
					chr1	20258546	20258683	C	G	22.4266	15.2556	23.3261	2.25932	missense_variant	MODERATE	CLUMA_CG022539-RB	GO:0002165,GO:0003674,GO:0003824,GO:0006629,GO:0007275,GO:0008150,GO:0008152,GO:0008202,GO:0009791,GO:0009987,GO:0010817,GO:0016491,GO:0032501,GO:0032502,GO:0034754,GO:0042180,GO:0042445,GO:0044237,GO:0044238,GO:0044281,GO:0045455,GO:0048856,GO:0055114,GO:0065007,GO:0065008,GO:0071704,GO:1901360	instar larval or pupal development,molecular_function,catalytic activity,lipid metabolic process,multicellular organism development,biological_process,metabolic process,steroid metabolic process,post-embryonic development,cellular process,regulation of hormone levels,oxidoreductase activity,multicellular organismal process,developmental process,cellular hormone metabolic process,cellular ketone m…	-
		CLUMA_CG018050	CLUMA_CG018050	1	chr1	21191223	21191359	G	A	31.681	15.2556	36.738	4.53301	missense_variant	MODERATE	CLUMA_CG018050-RA	-	-	-
		CLUMA_CG008639	(sp)_putative_Nuclear_cap-binding_protein_subunit_1	1	chr1	22865809	22865952	A	T	25.1789	15.3525	21.4751	1.97061	intergenic_region	MODIFIER	CLUMA_CG008639	GO:0000184,GO:0000339,GO:0000375,GO:0000377,GO:0000398,GO:0000956,GO:0003674,GO:0003676,GO:0003723,GO:0003729,GO:0005488,GO:0005575,GO:0005622,GO:0005623,GO:0005634,GO:0005845,GO:0005846,GO:0006139,GO:0006396,GO:0006397,GO:0006401,GO:0006402,GO:0006403,GO:0006405,GO:0006406,GO:0006611,GO:0006725,GO:0006807,GO:0006810,GO:0006886,GO:0006913,GO:0008104,GO:0008150,GO:0008152,GO:0008380,GO:0009056,GO:…	nuclear-transcribed mRNA catabolic process, nonsense-mediated decay,RNA cap binding,RNA splicing, via transesterification reactions,RNA splicing, via transesterification reactions with bulged adenosine as nucleophile,mRNA splicing, via spliceosome,nuclear-transcribed mRNA catabolic process,molecular_function,nucleic acid binding,RNA binding,mRNA binding,binding,cellular_component,intracellular,ce…	Name for GO id(s) GO:0044424,GO:0044464 not found - obsolete?
		CLUMA_CG008647	CLUMA_CG008647	5	chr1	22865809	22865952	A	T	25.1789	15.3525	21.4751	1.97061	intergenic_region	MODIFIER	CLUMA_CG008647	-	-	-
					chr1	22867521	22867664	G	A	22.2995	15.2556	26.4459	2.76287	intergenic_region	MODIFIER	CLUMA_CG008647	-	-	-
					chr1	22867900	22868043	G	T	20.8029	15.2556	23.7901	2.33294	intergenic_region	MODIFIER	CLUMA_CG008647	-	-	-
					chr1	22868061	22868204	AT	A	21.9303	15.2556	24.9179	2.5138	intergenic_region	MODIFIER	CLUMA_CG008647	-	-	-
					chr1	22868126	22868269	G	C	21.3222	15.2556	25.1274	2.54769	intergenic_region	MODIFIER	CLUMA_CG008647	-	-	-
		CLUMA_CG008705	CLUMA_CG008705	4	chr1	22867521	22867664	G	A	22.2995	15.2556	26.4459	2.76287	intergenic_region	MODIFIER	CLUMA_CG008705	-	-	-
					chr1	22867900	22868043	G	T	20.8029	15.2556	23.7901	2.33294	intergenic_region	MODIFIER	CLUMA_CG008705	-	-	-
					chr1	22868061	22868204	AT	A	21.9303	15.2556	24.9179	2.5138	intergenic_region	MODIFIER	CLUMA_CG008705	-	-	-
					chr1	22868126	22868269	G	C	21.3222	15.2556	25.1274	2.54769	intergenic_region	MODIFIER	CLUMA_CG008705	-	-	-
		CLUMA_CG003178	CLUMA_CG003178	1	chr1	23304315	23304468	T	C	20.0665	15.2556	36.7673	4.53824	intron_variant	MODIFIER	CLUMA_CG003178-RC	GO:0006810,GO:0006897,GO:0006909,GO:0008150,GO:0016192,GO:0051179,GO:0051234,GO:0098657	transport,endocytosis,phagocytosis,biological_process,vesicle-mediated transport,localization,establishment of localization,import into cell	-
		CLUMA_CG024149	(sp)_putative_Huntingtin-interacting_protein_K	1	chr1	25086942	25087110	A	T	21.2437	15.2556	23.9005	2.35053	5_prime_UTR_variant	MODIFIER	CLUMA_CG024149-RA	-	-	-
		CLUMA_CG020107	CLUMA_CG020107	1	chr1	25090595	25090763	C	T	20.3996	15.2556	31.9557	3.69321	intron_variant	MODIFIER	CLUMA_CG020107-RD	-	-	-
		CLUMA_CG020204	(sp)_putative_Nuclear_pore_complex_protein_Nup133	3	chr1	25513016	25513185	G	A	22.1384	15.2556	24.1354	2.38802	synonymous_variant	LOW	CLUMA_CG020204-RA	GO:0000972,GO:0003674,GO:0005198,GO:0005575,GO:0005622,GO:0005623,GO:0005634,GO:0005635,GO:0005643,GO:0006325,GO:0006355,GO:0006403,GO:0006405,GO:0006406,GO:0006606,GO:0006611,GO:0006810,GO:0006886,GO:0006913,GO:0006996,GO:0006997,GO:0008104,GO:0008150,GO:0008152,GO:0009889,GO:0009987,GO:0010467,GO:0010468,GO:0010556,GO:0012505,GO:0015031,GO:0015833,GO:0015931,GO:0016043,GO:0017038,GO:0017056,GO:…	transcription-dependent tethering of RNA polymerase II gene DNA at nuclear periphery,molecular_function,structural molecule activity,cellular_component,intracellular,cell,nucleus,nuclear envelope,nuclear pore,chromatin organization,regulation of transcription, DNA-templated,RNA localization,RNA export from nucleus,mRNA export from nucleus,protein import into nucleus,protein export from nucleus,tr…	Name for GO id(s) GO:0044422,GO:0044424,GO:0044428,GO:0044446,GO:0044464 not found - obsolete?
					chr1	25513023	25513192	GAAATA	G	23.7448	15.2556	23.7632	2.32866	splice_region_variant&intron_variant	LOW	CLUMA_CG020204-RA	GO:0000972,GO:0003674,GO:0005198,GO:0005575,GO:0005622,GO:0005623,GO:0005634,GO:0005635,GO:0005643,GO:0006325,GO:0006355,GO:0006403,GO:0006405,GO:0006406,GO:0006606,GO:0006611,GO:0006810,GO:0006886,GO:0006913,GO:0006996,GO:0006997,GO:0008104,GO:0008150,GO:0008152,GO:0009889,GO:0009987,GO:0010467,GO:0010468,GO:0010556,GO:0012505,GO:0015031,GO:0015833,GO:0015931,GO:0016043,GO:0017038,GO:0017056,GO:…	transcription-dependent tethering of RNA polymerase II gene DNA at nuclear periphery,molecular_function,structural molecule activity,cellular_component,intracellular,cell,nucleus,nuclear envelope,nuclear pore,chromatin organization,regulation of transcription, DNA-templated,RNA localization,RNA export from nucleus,mRNA export from nucleus,protein import into nucleus,protein export from nucleus,tr…	Name for GO id(s) GO:0044422,GO:0044424,GO:0044428,GO:0044446,GO:0044464 not found - obsolete?
					chr1	25513064	25513233	A	T	23.2769	15.2556	25.783	2.65427	intron_variant	MODIFIER	CLUMA_CG020204-RA	GO:0000972,GO:0003674,GO:0005198,GO:0005575,GO:0005622,GO:0005623,GO:0005634,GO:0005635,GO:0005643,GO:0006325,GO:0006355,GO:0006403,GO:0006405,GO:0006406,GO:0006606,GO:0006611,GO:0006810,GO:0006886,GO:0006913,GO:0006996,GO:0006997,GO:0008104,GO:0008150,GO:0008152,GO:0009889,GO:0009987,GO:0010467,GO:0010468,GO:0010556,GO:0012505,GO:0015031,GO:0015833,GO:0015931,GO:0016043,GO:0017038,GO:0017056,GO:…	transcription-dependent tethering of RNA polymerase II gene DNA at nuclear periphery,molecular_function,structural molecule activity,cellular_component,intracellular,cell,nucleus,nuclear envelope,nuclear pore,chromatin organization,regulation of transcription, DNA-templated,RNA localization,RNA export from nucleus,mRNA export from nucleus,protein import into nucleus,protein export from nucleus,tr…	Name for GO id(s) GO:0044422,GO:0044424,GO:0044428,GO:0044446,GO:0044464 not found - obsolete?
		CLUMA_CG020207	(sp)_putative_Probable_tyrosyl-D_phosphodiesterase	4	chr1	25519027	25519196	T	A	20.9419	15.2556	29.4718	3.26815	synonymous_variant	LOW	CLUMA_CG020207-RA	GO:0000012,GO:0003674,GO:0003676,GO:0003677,GO:0003690,GO:0003697,GO:0003824,GO:0005488,GO:0005575,GO:0005622,GO:0005623,GO:0005634,GO:0006139,GO:0006259,GO:0006281,GO:0006302,GO:0006725,GO:0006807,GO:0006950,GO:0006974,GO:0007163,GO:0007275,GO:0007399,GO:0007417,GO:0008081,GO:0008150,GO:0008152,GO:0009987,GO:0016787,GO:0016788,GO:0017005,GO:0032501,GO:0032502,GO:0033554,GO:0034641,GO:0035088,GO:…	single strand break repair,molecular_function,nucleic acid binding,DNA binding,double-stranded DNA binding,single-stranded DNA binding,catalytic activity,binding,cellular_component,intracellular,cell,nucleus,nucleobase-containing compound metabolic process,DNA metabolic process,DNA repair,double-strand break repair,cellular aromatic compound metabolic process,nitrogen compound metabolic process,r…	Name for GO id(s) GO:0044424,GO:0044464 not found - obsolete?
					chr1	25519138	25519307	T	G	20.9758	15.2556	28.9442	3.17899	synonymous_variant	LOW	CLUMA_CG020207-RA	GO:0000012,GO:0003674,GO:0003676,GO:0003677,GO:0003690,GO:0003697,GO:0003824,GO:0005488,GO:0005575,GO:0005622,GO:0005623,GO:0005634,GO:0006139,GO:0006259,GO:0006281,GO:0006302,GO:0006725,GO:0006807,GO:0006950,GO:0006974,GO:0007163,GO:0007275,GO:0007399,GO:0007417,GO:0008081,GO:0008150,GO:0008152,GO:0009987,GO:0016787,GO:0016788,GO:0017005,GO:0032501,GO:0032502,GO:0033554,GO:0034641,GO:0035088,GO:…	single strand break repair,molecular_function,nucleic acid binding,DNA binding,double-stranded DNA binding,single-stranded DNA binding,catalytic activity,binding,cellular_component,intracellular,cell,nucleus,nucleobase-containing compound metabolic process,DNA metabolic process,DNA repair,double-strand break repair,cellular aromatic compound metabolic process,nitrogen compound metabolic process,r…	Name for GO id(s) GO:0044424,GO:0044464 not found - obsolete?
					chr1	25519718	25519887	G	A	21.5702	15.2556	31.3055	3.58114	missense_variant	MODERATE	CLUMA_CG020207-RA	GO:0000012,GO:0003674,GO:0003676,GO:0003677,GO:0003690,GO:0003697,GO:0003824,GO:0005488,GO:0005575,GO:0005622,GO:0005623,GO:0005634,GO:0006139,GO:0006259,GO:0006281,GO:0006302,GO:0006725,GO:0006807,GO:0006950,GO:0006974,GO:0007163,GO:0007275,GO:0007399,GO:0007417,GO:0008081,GO:0008150,GO:0008152,GO:0009987,GO:0016787,GO:0016788,GO:0017005,GO:0032501,GO:0032502,GO:0033554,GO:0034641,GO:0035088,GO:…	single strand break repair,molecular_function,nucleic acid binding,DNA binding,double-stranded DNA binding,single-stranded DNA binding,catalytic activity,binding,cellular_component,intracellular,cell,nucleus,nucleobase-containing compound metabolic process,DNA metabolic process,DNA repair,double-strand break repair,cellular aromatic compound metabolic process,nitrogen compound metabolic process,r…	Name for GO id(s) GO:0044424,GO:0044464 not found - obsolete?
					chr1	25519909	25520078	A	C	20.8336	15.2556	30.7919	3.49299	synonymous_variant	LOW	CLUMA_CG020207-RA	GO:0000012,GO:0003674,GO:0003676,GO:0003677,GO:0003690,GO:0003697,GO:0003824,GO:0005488,GO:0005575,GO:0005622,GO:0005623,GO:0005634,GO:0006139,GO:0006259,GO:0006281,GO:0006302,GO:0006725,GO:0006807,GO:0006950,GO:0006974,GO:0007163,GO:0007275,GO:0007399,GO:0007417,GO:0008081,GO:0008150,GO:0008152,GO:0009987,GO:0016787,GO:0016788,GO:0017005,GO:0032501,GO:0032502,GO:0033554,GO:0034641,GO:0035088,GO:…	single strand break repair,molecular_function,nucleic acid binding,DNA binding,double-stranded DNA binding,single-stranded DNA binding,catalytic activity,binding,cellular_component,intracellular,cell,nucleus,nucleobase-containing compound metabolic process,DNA metabolic process,DNA repair,double-strand break repair,cellular aromatic compound metabolic process,nitrogen compound metabolic process,r…	Name for GO id(s) GO:0044424,GO:0044464 not found - obsolete?
		CLUMA_CG001168	(sp)_putative_Programmed_cell_death_protein_4	1	chr2	1496094	1496095	CA	C	21.2735	15.3525	28.6344	3.12684	intron_variant	MODIFIER	CLUMA_CG001168-RA	GO:0000003,GO:0003006,GO:0007276,GO:0007281,GO:0007292,GO:0007293,GO:0008150,GO:0008283,GO:0009653,GO:0009987,GO:0019953,GO:0022412,GO:0022414,GO:0030154,GO:0030727,GO:0032501,GO:0032502,GO:0032504,GO:0044703,GO:0045595,GO:0045597,GO:0048134,GO:0048135,GO:0048468,GO:0048477,GO:0048518,GO:0048522,GO:0048609,GO:0048646,GO:0048856,GO:0048869,GO:0050789,GO:0050793,GO:0050794,GO:0051094,GO:0051704,GO:…	reproduction,developmental process involved in reproduction,gamete generation,germ cell development,female gamete generation,germarium-derived egg chamber formation,biological_process,cell population proliferation,anatomical structure morphogenesis,cellular process,sexual reproduction,cellular process involved in reproduction in multicellular organism,reproductive process,cell differentiation,ger…	-
		CLUMA_CG001227	CLUMA_CG001227	1	chr2	1644624	1644627	A	G	21.4253	15.2556	29.713	3.30905	missense_variant	MODERATE	CLUMA_CG001227-RB	-	-	-
		CLUMA_CG001436	(sp)_related_to_Aldo-keto_reductase_family_1_member_B1	1	chr2	2444912	2444917	A	AT	20.3858	9.63953	25.3338	2.58116	5_prime_UTR_variant	MODIFIER	CLUMA_CG001436-RA	-	-	-
		CLUMA_CG001439	CLUMA_CG001439	11	chr2	2449903	2449908	G	T	20.1571	15.2556	29.0929	3.20406	synonymous_variant	LOW	CLUMA_CG001439-RA	-	-	-
					chr2	2449920	2449925	T	G	21.6773	15.2556	29.1503	3.21376	intron_variant	MODIFIER	CLUMA_CG001439-RA	-	-	-
					chr2	2449931	2449936	T	A	20.7831	15.2556	30.4827	3.4401	intron_variant	MODIFIER	CLUMA_CG001439-RA	-	-	-
					chr2	2449935	2449940	T	A	20.2427	15.2556	30.3489	3.41726	intron_variant	MODIFIER	CLUMA_CG001439-RA	-	-	-
					chr2	2449936	2449941	T	A	20.5577	15.2556	30.4119	3.42801	intron_variant	MODIFIER	CLUMA_CG001439-RA	-	-	-
					chr2	2450001	2450006	G	A	20.1345	15.2556	29.449	3.26427	missense_variant	MODERATE	CLUMA_CG001439-RA	-	-	-
					chr2	2450145	2450150	ATTAT	A	20.479	15.2556	29.1924	3.22088	splice_region_variant&intron_variant	LOW	CLUMA_CG001439-RA	-	-	-
					chr2	2450173	2450178	TG	T	20.5269	15.2556	30.2332	3.39752	intron_variant	MODIFIER	CLUMA_CG001439-RA	-	-	-
					chr2	2450223	2450228	C	T	20.7578	15.2556	27.8261	2.99148	intron_variant	MODIFIER	CLUMA_CG001439-RA	-	-	-
					chr2	2450297	2450302	C	T	24.7952	15.2556	33.8937	4.03041	synonymous_variant	LOW	CLUMA_CG001439-RA	-	-	-
					chr2	2450549	2450554	A	T	21.2826	15.2556	30.6685	3.47188	intergenic_region	MODIFIER	CLUMA_CG001439	-	-	-
		CLUMA_CG001440	CLUMA_CG001440	4	chr2	2451430	2451435	C	A	21.0964	15.2556	29.9506	3.3494	intergenic_region	MODIFIER	CLUMA_CG001440	-	-	-
					chr2	2451732	2451737	G	T	25.6216	15.3525	29.6164	3.29265	intergenic_region	MODIFIER	CLUMA_CG001440	-	-	-
					chr2	2451739	2451744	A	AT	27.0111	15.3525	29.3962	3.25533	intergenic_region	MODIFIER	CLUMA_CG001440	-	-	-
					chr2	2451742	2451747	A	ACTAATAT	27.5999	15.3525	29.6086	3.29132	intergenic_region	MODIFIER	CLUMA_CG001440	-	-	-
		CLUMA_CG024161	CLUMA_CG024161	6	chr2	2450549	2450554	A	T	21.2826	15.2556	30.6685	3.47188	intergenic_region	MODIFIER	CLUMA_CG024161	-	-	-
					chr2	2451240	2451245	T	C	21.4462	15.2556	32.0811	3.71488	splice_region_variant&intron_variant	LOW	CLUMA_CG024161-RA	-	-	-
					chr2	2451430	2451435	C	A	21.0964	15.2556	29.9506	3.3494	intergenic_region	MODIFIER	CLUMA_CG024161	-	-	-
					chr2	2451732	2451737	G	T	25.6216	15.3525	29.6164	3.29265	intergenic_region	MODIFIER	CLUMA_CG024161	-	-	-
					chr2	2451739	2451744	A	AT	27.0111	15.3525	29.3962	3.25533	intergenic_region	MODIFIER	CLUMA_CG024161	-	-	-
					chr2	2451742	2451747	A	ACTAATAT	27.5999	15.3525	29.6086	3.29132	intergenic_region	MODIFIER	CLUMA_CG024161	-	-	-
		CLUMA_CG001443	CLUMA_CG001443	1	chr2	2453296	2453301	T	C	24.7064	9.98406	23.5288	2.29142	synonymous_variant	LOW	CLUMA_CG001443-RA	-	-	-
		CLUMA_CG022202	(sp)_similar_to_Putative_fatty_acyl-CoA_reductase_CLUMA_CG022202	3	chr2	3640967	3640980	T	C	21.8947	15.2556	34.4737	4.13219	splice_region_variant&intron_variant	LOW	CLUMA_CG022202-RA	GO:0003674,GO:0003824,GO:0005575,GO:0005622,GO:0005623,GO:0005737,GO:0005777,GO:0006139,GO:0006163,GO:0006637,GO:0006725,GO:0006732,GO:0006753,GO:0006790,GO:0006793,GO:0006796,GO:0006807,GO:0007275,GO:0007568,GO:0008150,GO:0008152,GO:0008340,GO:0009058,GO:0009117,GO:0009150,GO:0009259,GO:0009987,GO:0010025,GO:0010166,GO:0010259,GO:0016491,GO:0016620,GO:0016903,GO:0019637,GO:0019693,GO:0032501,GO:…	molecular_function,catalytic activity,cellular_component,intracellular,cell,cytoplasm,peroxisome,nucleobase-containing compound metabolic process,purine nucleotide metabolic process,acyl-CoA metabolic process,cellular aromatic compound metabolic process,coenzyme metabolic process,nucleoside phosphate metabolic process,sulfur compound metabolic process,phosphorus metabolic process,phosphate-contai…	Name for GO id(s) GO:0044424,GO:0044444,GO:0044464 not found - obsolete?
					chr2	3640983	3640996	T	G	20.5383	15.3525	27.649	2.96197	synonymous_variant	LOW	CLUMA_CG022202-RA	GO:0003674,GO:0003824,GO:0005575,GO:0005622,GO:0005623,GO:0005737,GO:0005777,GO:0006139,GO:0006163,GO:0006637,GO:0006725,GO:0006732,GO:0006753,GO:0006790,GO:0006793,GO:0006796,GO:0006807,GO:0007275,GO:0007568,GO:0008150,GO:0008152,GO:0008340,GO:0009058,GO:0009117,GO:0009150,GO:0009259,GO:0009987,GO:0010025,GO:0010166,GO:0010259,GO:0016491,GO:0016620,GO:0016903,GO:0019637,GO:0019693,GO:0032501,GO:…	molecular_function,catalytic activity,cellular_component,intracellular,cell,cytoplasm,peroxisome,nucleobase-containing compound metabolic process,purine nucleotide metabolic process,acyl-CoA metabolic process,cellular aromatic compound metabolic process,coenzyme metabolic process,nucleoside phosphate metabolic process,sulfur compound metabolic process,phosphorus metabolic process,phosphate-contai…	Name for GO id(s) GO:0044424,GO:0044444,GO:0044464 not found - obsolete?
					chr2	3640990	3641003	A	G	20.2299	15.3525	28.4167	3.09027	synonymous_variant	LOW	CLUMA_CG022202-RA	GO:0003674,GO:0003824,GO:0005575,GO:0005622,GO:0005623,GO:0005737,GO:0005777,GO:0006139,GO:0006163,GO:0006637,GO:0006725,GO:0006732,GO:0006753,GO:0006790,GO:0006793,GO:0006796,GO:0006807,GO:0007275,GO:0007568,GO:0008150,GO:0008152,GO:0008340,GO:0009058,GO:0009117,GO:0009150,GO:0009259,GO:0009987,GO:0010025,GO:0010166,GO:0010259,GO:0016491,GO:0016620,GO:0016903,GO:0019637,GO:0019693,GO:0032501,GO:…	molecular_function,catalytic activity,cellular_component,intracellular,cell,cytoplasm,peroxisome,nucleobase-containing compound metabolic process,purine nucleotide metabolic process,acyl-CoA metabolic process,cellular aromatic compound metabolic process,coenzyme metabolic process,nucleoside phosphate metabolic process,sulfur compound metabolic process,phosphorus metabolic process,phosphate-contai…	Name for GO id(s) GO:0044424,GO:0044444,GO:0044464 not found - obsolete?
		CLUMA_CG024739	(sp)_similar_to_Putative_fatty_acyl-CoA_reductase_CLUMA_CG024739_pseudogene?	4	chr2	3644095	3644108	G	A	26.4803	15.2556	45.6835	6.16153	intron_variant	MODIFIER	CLUMA_CG024739-RA	GO:0003674,GO:0003824,GO:0005575,GO:0005622,GO:0005623,GO:0005737,GO:0005777,GO:0006139,GO:0006163,GO:0006637,GO:0006725,GO:0006732,GO:0006753,GO:0006790,GO:0006793,GO:0006796,GO:0006807,GO:0007275,GO:0007568,GO:0008150,GO:0008152,GO:0008340,GO:0009058,GO:0009117,GO:0009150,GO:0009259,GO:0009987,GO:0010025,GO:0010166,GO:0010259,GO:0016491,GO:0016620,GO:0016903,GO:0019637,GO:0019693,GO:0032501,GO:…	molecular_function,catalytic activity,cellular_component,intracellular,cell,cytoplasm,peroxisome,nucleobase-containing compound metabolic process,purine nucleotide metabolic process,acyl-CoA metabolic process,cellular aromatic compound metabolic process,coenzyme metabolic process,nucleoside phosphate metabolic process,sulfur compound metabolic process,phosphorus metabolic process,phosphate-contai…	Name for GO id(s) GO:0044424,GO:0044444,GO:0044464 not found - obsolete?
					chr2	3644098	3644111	C	T	24.3499	15.2556	46.0354	6.22683	intron_variant	MODIFIER	CLUMA_CG024739-RA	GO:0003674,GO:0003824,GO:0005575,GO:0005622,GO:0005623,GO:0005737,GO:0005777,GO:0006139,GO:0006163,GO:0006637,GO:0006725,GO:0006732,GO:0006753,GO:0006790,GO:0006793,GO:0006796,GO:0006807,GO:0007275,GO:0007568,GO:0008150,GO:0008152,GO:0008340,GO:0009058,GO:0009117,GO:0009150,GO:0009259,GO:0009987,GO:0010025,GO:0010166,GO:0010259,GO:0016491,GO:0016620,GO:0016903,GO:0019637,GO:0019693,GO:0032501,GO:…	molecular_function,catalytic activity,cellular_component,intracellular,cell,cytoplasm,peroxisome,nucleobase-containing compound metabolic process,purine nucleotide metabolic process,acyl-CoA metabolic process,cellular aromatic compound metabolic process,coenzyme metabolic process,nucleoside phosphate metabolic process,sulfur compound metabolic process,phosphorus metabolic process,phosphate-contai…	Name for GO id(s) GO:0044424,GO:0044444,GO:0044464 not found - obsolete?
					chr2	3645607	3645621	T	A	20.5854	15.2556	28.6493	3.12934	intergenic_region	MODIFIER	CLUMA_CG024739	GO:0003674,GO:0003824,GO:0005575,GO:0005622,GO:0005623,GO:0005737,GO:0005777,GO:0006139,GO:0006163,GO:0006637,GO:0006725,GO:0006732,GO:0006753,GO:0006790,GO:0006793,GO:0006796,GO:0006807,GO:0007275,GO:0007568,GO:0008150,GO:0008152,GO:0008340,GO:0009058,GO:0009117,GO:0009150,GO:0009259,GO:0009987,GO:0010025,GO:0010166,GO:0010259,GO:0016491,GO:0016620,GO:0016903,GO:0019637,GO:0019693,GO:0032501,GO:…	molecular_function,catalytic activity,cellular_component,intracellular,cell,cytoplasm,peroxisome,nucleobase-containing compound metabolic process,purine nucleotide metabolic process,acyl-CoA metabolic process,cellular aromatic compound metabolic process,coenzyme metabolic process,nucleoside phosphate metabolic process,sulfur compound metabolic process,phosphorus metabolic process,phosphate-contai…	Name for GO id(s) GO:0044424,GO:0044444,GO:0044464 not found - obsolete?
					chr2	3645643	3645657	A	G	20.0223	15.2556	28.8534	3.16369	intergenic_region	MODIFIER	CLUMA_CG024739	GO:0003674,GO:0003824,GO:0005575,GO:0005622,GO:0005623,GO:0005737,GO:0005777,GO:0006139,GO:0006163,GO:0006637,GO:0006725,GO:0006732,GO:0006753,GO:0006790,GO:0006793,GO:0006796,GO:0006807,GO:0007275,GO:0007568,GO:0008150,GO:0008152,GO:0008340,GO:0009058,GO:0009117,GO:0009150,GO:0009259,GO:0009987,GO:0010025,GO:0010166,GO:0010259,GO:0016491,GO:0016620,GO:0016903,GO:0019637,GO:0019693,GO:0032501,GO:…	molecular_function,catalytic activity,cellular_component,intracellular,cell,cytoplasm,peroxisome,nucleobase-containing compound metabolic process,purine nucleotide metabolic process,acyl-CoA metabolic process,cellular aromatic compound metabolic process,coenzyme metabolic process,nucleoside phosphate metabolic process,sulfur compound metabolic process,phosphorus metabolic process,phosphate-contai…	Name for GO id(s) GO:0044424,GO:0044444,GO:0044464 not found - obsolete?
		CLUMA_CG010035	(sp)_similar_to_Putative_fatty_acyl-CoA_reductase_CLUMA_CG010035	2	chr2	3645607	3645621	T	A	20.5854	15.2556	28.6493	3.12934	intergenic_region	MODIFIER	CLUMA_CG010035	GO:0003674,GO:0003824,GO:0005575,GO:0005622,GO:0005623,GO:0005737,GO:0005777,GO:0006139,GO:0006163,GO:0006637,GO:0006725,GO:0006732,GO:0006753,GO:0006790,GO:0006793,GO:0006796,GO:0006807,GO:0007275,GO:0007568,GO:0008150,GO:0008152,GO:0008340,GO:0009058,GO:0009117,GO:0009150,GO:0009259,GO:0009987,GO:0010025,GO:0010166,GO:0010259,GO:0016491,GO:0016620,GO:0016903,GO:0019637,GO:0019693,GO:0032501,GO:…	molecular_function,catalytic activity,cellular_component,intracellular,cell,cytoplasm,peroxisome,nucleobase-containing compound metabolic process,purine nucleotide metabolic process,acyl-CoA metabolic process,cellular aromatic compound metabolic process,coenzyme metabolic process,nucleoside phosphate metabolic process,sulfur compound metabolic process,phosphorus metabolic process,phosphate-contai…	Name for GO id(s) GO:0044424,GO:0044444,GO:0044464 not found - obsolete?
					chr2	3645643	3645657	A	G	20.0223	15.2556	28.8534	3.16369	intergenic_region	MODIFIER	CLUMA_CG010035	GO:0003674,GO:0003824,GO:0005575,GO:0005622,GO:0005623,GO:0005737,GO:0005777,GO:0006139,GO:0006163,GO:0006637,GO:0006725,GO:0006732,GO:0006753,GO:0006790,GO:0006793,GO:0006796,GO:0006807,GO:0007275,GO:0007568,GO:0008150,GO:0008152,GO:0008340,GO:0009058,GO:0009117,GO:0009150,GO:0009259,GO:0009987,GO:0010025,GO:0010166,GO:0010259,GO:0016491,GO:0016620,GO:0016903,GO:0019637,GO:0019693,GO:0032501,GO:…	molecular_function,catalytic activity,cellular_component,intracellular,cell,cytoplasm,peroxisome,nucleobase-containing compound metabolic process,purine nucleotide metabolic process,acyl-CoA metabolic process,cellular aromatic compound metabolic process,coenzyme metabolic process,nucleoside phosphate metabolic process,sulfur compound metabolic process,phosphorus metabolic process,phosphate-contai…	Name for GO id(s) GO:0044424,GO:0044444,GO:0044464 not found - obsolete?
		CLUMA_CG009943	(sp)_related_to_Cystathionine_beta-synthase	1	chr2	3861524	3861538	C	A	20.3266	15.2556	25.2751	2.57163	intergenic_region	MODIFIER	CLUMA_CG009943	GO:0000096,GO:0003674,GO:0005488,GO:0005575,GO:0005622,GO:0005623,GO:0005737,GO:0006082,GO:0006520,GO:0006790,GO:0006807,GO:0006950,GO:0007275,GO:0007568,GO:0008144,GO:0008150,GO:0008152,GO:0008340,GO:0009987,GO:0010259,GO:0019752,GO:0019842,GO:0030170,GO:0032501,GO:0032502,GO:0033554,GO:0034976,GO:0036094,GO:0043167,GO:0043168,GO:0043436,GO:0044237,GO:0044238,GO:0044281,GO:0044424,GO:0044464,GO:…	sulfur amino acid metabolic process,molecular_function,binding,cellular_component,intracellular,cell,cytoplasm,organic acid metabolic process,cellular amino acid metabolic process,sulfur compound metabolic process,nitrogen compound metabolic process,response to stress,multicellular organism development,aging,drug binding,biological_process,metabolic process,determination of adult lifespan,cellula…	Name for GO id(s) GO:0044424,GO:0044464 not found - obsolete?
		CLUMA_CG024682	CLUMA_CG024682	1	chr2	3859713	3859727	A	C	22.8669	15.2556	23.6833	2.31595	intergenic_region	MODIFIER	CLUMA_CG024682	-	-	-
		CLUMA_CG023443	CLUMA_CG023443	2	chr2	3859713	3859727	A	C	22.8669	15.2556	23.6833	2.31595	intergenic_region	MODIFIER	CLUMA_CG023443	-	-	-
					chr2	3861524	3861538	C	A	20.3266	15.2556	25.2751	2.57163	intergenic_region	MODIFIER	CLUMA_CG023443	-	-	-
		CLUMA_CG022191	CLUMA_CG022191	3	chr2	4001314	4001326	A	T	20.1794	15.2556	30.6664	3.47151	missense_variant	MODERATE	CLUMA_CG022191-RA	-	-	-
					chr2	4001479	4001491	T	G	21.3667	15.2556	30.5551	3.45249	synonymous_variant	LOW	CLUMA_CG022191-RA	-	-	-
					chr2	4001491	4001503	T	C	21.7242	15.2556	30.3537	3.41807	synonymous_variant	LOW	CLUMA_CG022191-RA	-	-	-
		CLUMA_CG005848	(sp)_related_to_Antigen_5_like_allergen_Cul_n_1_CLUMA_CG005848	1	chr2	4610111	4610135	A	T	20.3575	15.3525	26.652	2.7968	intergenic_region	MODIFIER	CLUMA_CG005848	GO:0005575,GO:0005576	cellular_component,extracellular region	-
		CLUMA_CG017107	(sp)_related_to_Antigen_5_like_allergen_Cul_n_1_CLUMA_CG017107	1	chr2	4610111	4610135	A	T	20.3575	15.3525	26.652	2.7968	intergenic_region	MODIFIER	CLUMA_CG017107	GO:0005575,GO:0005576	cellular_component,extracellular region	-
		CLUMA_CG017496	(sp)_putative_Protein_Tob1	1	chr2	5889444	5889476	AT	A	24.319	15.3525	21.0207	1.90106	intron_variant	MODIFIER	CLUMA_CG017496-RA	GO:0003008,GO:0003674,GO:0003712,GO:0003714,GO:0005488,GO:0005515,GO:0005575,GO:0005622,GO:0005623,GO:0005634,GO:0005737,GO:0005886,GO:0007610,GO:0007611,GO:0007613,GO:0007616,GO:0008150,GO:0009889,GO:0009890,GO:0009892,GO:0009987,GO:0010468,GO:0010556,GO:0010558,GO:0010605,GO:0016020,GO:0016043,GO:0019219,GO:0019222,GO:0022607,GO:0023052,GO:0031323,GO:0031324,GO:0031326,GO:0031327,GO:0032501,GO:…	system process,molecular_function,transcription coregulator activity,transcription corepressor activity,binding,protein binding,cellular_component,intracellular,cell,nucleus,cytoplasm,plasma membrane,behavior,learning or memory,memory,long-term memory,biological_process,regulation of biosynthetic process,negative regulation of biosynthetic process,negative regulation of metabolic process,cellular…	Name for GO id(s) GO:0044424,GO:0044425,GO:0044456,GO:0044459,GO:0044464 not found - obsolete?
		CLUMA_CG017546	(sp)_putative_Ubiquitin_carboxyl-termil_hydrolase_10	1	chr2	6045652	6045684	C	T	21.497	15.3525	29.9278	3.34553	synonymous_variant	LOW	CLUMA_CG017546-RA	-	-	-
		CLUMA_CG017838	CLUMA_CG017838	2	chr2	7023886	7023934	G	A	22.6611	15.2556	27.3571	2.91344	3_prime_UTR_variant	MODIFIER	CLUMA_CG017838-RB	-	-	-
					chr2	7024603	7024651	G	A	20.8436	15.2556	24.5903	2.46099	intron_variant	MODIFIER	CLUMA_CG017838-RB	-	-	-
		CLUMA_CG003390	(sp)_similar_to_GTP-binding_protein_REM_1_CLUMA_CG003390	1	chr2	8188899	8188961	C	T	23.566	15.3525	21.6804	2.00223	intron_variant	MODIFIER	CLUMA_CG003390-RC	-	-	-
		CLUMA_CG022745	(mn)_Deubiquitise_ovarian_tumor_(otu)	1	chr2	10754772	10754843	C	T	21.35	15.3525	22.9792	2.20459	missense_variant	MODERATE	CLUMA_CG022745-RA	GO:0000003,GO:0003006,GO:0003674,GO:0003824,GO:0004843,GO:0005575,GO:0005622,GO:0005623,GO:0005737,GO:0006275,GO:0006464,GO:0006508,GO:0006807,GO:0007275,GO:0007276,GO:0007281,GO:0007292,GO:0007530,GO:0007538,GO:0007542,GO:0008150,GO:0008152,GO:0008233,GO:0008234,GO:0009889,GO:0009891,GO:0009893,GO:0009987,GO:0010556,GO:0010557,GO:0010564,GO:0010604,GO:0016579,GO:0016787,GO:0018992,GO:0019099,GO:…	reproduction,developmental process involved in reproduction,molecular_function,catalytic activity,thiol-dependent ubiquitin-specific protease activity,cellular_component,intracellular,cell,cytoplasm,regulation of DNA replication,cellular protein modification process,proteolysis,nitrogen compound metabolic process,multicellular organism development,gamete generation,germ cell development,female ga…	Name for GO id(s) GO:0044424,GO:0044464 not found - obsolete?
		CLUMA_CG004904	(sp)_putative_Vinculin	3	chr2	10757282	10757353	T	TAA	20.381	15.3525	21.7085	2.00655	3_prime_UTR_variant	MODIFIER	CLUMA_CG004904-RB	GO:0003674,GO:0003779,GO:0005488,GO:0005515,GO:0005575,GO:0005623,GO:0005886,GO:0005912,GO:0005924,GO:0005925,GO:0006996,GO:0007010,GO:0007016,GO:0008092,GO:0008104,GO:0008150,GO:0009898,GO:0009987,GO:0016020,GO:0016043,GO:0016324,GO:0030054,GO:0030055,GO:0032507,GO:0033036,GO:0034613,GO:0044425,GO:0044459,GO:0044464,GO:0045177,GO:0045185,GO:0051179,GO:0051235,GO:0051641,GO:0051651,GO:0065007,GO:…	molecular_function,actin binding,binding,protein binding,cellular_component,cell,plasma membrane,adherens junction,-,focal adhesion,organelle organization,cytoskeleton organization,-,cytoskeletal protein binding,protein localization,biological_process,cytoplasmic side of plasma membrane,cellular process,membrane,cellular component organization,apical plasma membrane,cell junction,cell-substrate j…	Name for GO id(s) GO:0005924,GO:0007016,GO:0044425,GO:0044459,GO:0044464 not found - obsolete?
					chr2	10757335	10757406	TTG	T	23.5833	15.3525	22.8203	2.17961	3_prime_UTR_variant	MODIFIER	CLUMA_CG004904-RB	GO:0003674,GO:0003779,GO:0005488,GO:0005515,GO:0005575,GO:0005623,GO:0005886,GO:0005912,GO:0005924,GO:0005925,GO:0006996,GO:0007010,GO:0007016,GO:0008092,GO:0008104,GO:0008150,GO:0009898,GO:0009987,GO:0016020,GO:0016043,GO:0016324,GO:0030054,GO:0030055,GO:0032507,GO:0033036,GO:0034613,GO:0044425,GO:0044459,GO:0044464,GO:0045177,GO:0045185,GO:0051179,GO:0051235,GO:0051641,GO:0051651,GO:0065007,GO:…	molecular_function,actin binding,binding,protein binding,cellular_component,cell,plasma membrane,adherens junction,-,focal adhesion,organelle organization,cytoskeleton organization,-,cytoskeletal protein binding,protein localization,biological_process,cytoplasmic side of plasma membrane,cellular process,membrane,cellular component organization,apical plasma membrane,cell junction,cell-substrate j…	Name for GO id(s) GO:0005924,GO:0007016,GO:0044425,GO:0044459,GO:0044464 not found - obsolete?
					chr2	10757935	10758006	A	T	21.5453	15.3525	21.3795	1.95593	3_prime_UTR_variant	MODIFIER	CLUMA_CG004904-RB	GO:0003674,GO:0003779,GO:0005488,GO:0005515,GO:0005575,GO:0005623,GO:0005886,GO:0005912,GO:0005924,GO:0005925,GO:0006996,GO:0007010,GO:0007016,GO:0008092,GO:0008104,GO:0008150,GO:0009898,GO:0009987,GO:0016020,GO:0016043,GO:0016324,GO:0030054,GO:0030055,GO:0032507,GO:0033036,GO:0034613,GO:0044425,GO:0044459,GO:0044464,GO:0045177,GO:0045185,GO:0051179,GO:0051235,GO:0051641,GO:0051651,GO:0065007,GO:…	molecular_function,actin binding,binding,protein binding,cellular_component,cell,plasma membrane,adherens junction,-,focal adhesion,organelle organization,cytoskeleton organization,-,cytoskeletal protein binding,protein localization,biological_process,cytoplasmic side of plasma membrane,cellular process,membrane,cellular component organization,apical plasma membrane,cell junction,cell-substrate j…	Name for GO id(s) GO:0005924,GO:0007016,GO:0044425,GO:0044459,GO:0044464 not found - obsolete?
		CLUMA_CG014926	(mn)_Arylsulfatase_CLUMA_CG014926	4	chr2	11933310	11933385	C	T	26.0974	15.2556	33.3954	3.94329	synonymous_variant	LOW	CLUMA_CG014926-RA	-	-	-
					chr2	11933315	11933390	C	T	23.9603	15.2556	33.2586	3.91942	missense_variant	MODERATE	CLUMA_CG014926-RA	-	-	-
					chr2	11933361	11933436	A	G	24.8381	15.2556	33.5644	3.97281	synonymous_variant	LOW	CLUMA_CG014926-RA	-	-	-
					chr2	11933397	11933472	G	A	23.8747	15.2556	33.1488	3.90026	synonymous_variant	LOW	CLUMA_CG014926-RA	-	-	-
		CLUMA_CG006485	(sp)_putative_Poly(A)_polymerase_gamma	1	chr2	12975824	12975907	A	G	21.5117	15.2556	26.3328	2.74429	synonymous_variant	LOW	CLUMA_CG006485-RA	GO:0003674,GO:0003824,GO:0004652,GO:0005575,GO:0005622,GO:0005623,GO:0005634,GO:0006139,GO:0006378,GO:0006396,GO:0006397,GO:0006725,GO:0006807,GO:0008150,GO:0008152,GO:0009987,GO:0010467,GO:0016070,GO:0016071,GO:0016740,GO:0016772,GO:0016779,GO:0031123,GO:0031124,GO:0034641,GO:0043170,GO:0043226,GO:0043227,GO:0043229,GO:0043231,GO:0043631,GO:0044237,GO:0044238,GO:0044424,GO:0044464,GO:0046483,GO:…	molecular_function,catalytic activity,polynucleotide adenylyltransferase activity,cellular_component,intracellular,cell,nucleus,nucleobase-containing compound metabolic process,mRNA polyadenylation,RNA processing,mRNA processing,cellular aromatic compound metabolic process,nitrogen compound metabolic process,biological_process,metabolic process,cellular process,gene expression,RNA metabolic proce…	Name for GO id(s) GO:0044424,GO:0044464 not found - obsolete?
		CLUMA_CG005716	(sp)_putative_Innexin_inx7	1	chr2	13416604	13416689	G	A	21.0128	15.0515	21.6829	2.00261	intergenic_region	MODIFIER	CLUMA_CG005716	GO:0003008,GO:0005575,GO:0005622,GO:0005623,GO:0005634,GO:0005737,GO:0005911,GO:0005921,GO:0006810,GO:0007610,GO:0007611,GO:0007613,GO:0008150,GO:0009987,GO:0010496,GO:0016020,GO:0016021,GO:0030054,GO:0031224,GO:0032501,GO:0043226,GO:0043227,GO:0043229,GO:0043231,GO:0044424,GO:0044425,GO:0044464,GO:0050877,GO:0050890,GO:0051179,GO:0051234,GO:0072375	system process,cellular_component,intracellular,cell,nucleus,cytoplasm,cell-cell junction,gap junction,transport,behavior,learning or memory,memory,biological_process,cellular process,intercellular transport,membrane,integral component of membrane,cell junction,intrinsic component of membrane,multicellular organismal process,organelle,membrane-bounded organelle,intracellular organelle,intracellul…	Name for GO id(s) GO:0044424,GO:0044425,GO:0044464 not found - obsolete?
		CLUMA_CG005726	(nr)_putative_D-binding_protein_SMUBP-2	1	chr2	13421370	13421455	C	T	21.401	15.2556	21.6074	1.99098	intergenic_region	MODIFIER	CLUMA_CG005726	-	-	-
		CLUMA_CG005751	(sp)_putative_Innexin_inx2	2	chr2	13416604	13416689	G	A	21.0128	15.0515	21.6829	2.00261	intergenic_region	MODIFIER	CLUMA_CG005751	GO:0000003,GO:0002009,GO:0003006,GO:0003674,GO:0005215,GO:0005243,GO:0005575,GO:0005623,GO:0005886,GO:0005911,GO:0005921,GO:0006810,GO:0007154,GO:0007275,GO:0007276,GO:0007281,GO:0007283,GO:0007292,GO:0007293,GO:0007440,GO:0008150,GO:0008283,GO:0009653,GO:0009790,GO:0009888,GO:0009987,GO:0010496,GO:0015267,GO:0016020,GO:0016021,GO:0016324,GO:0016327,GO:0016331,GO:0019827,GO:0019953,GO:0022412,GO:…	reproduction,morphogenesis of an epithelium,developmental process involved in reproduction,molecular_function,transporter activity,gap junction channel activity,cellular_component,cell,plasma membrane,cell-cell junction,gap junction,transport,cell communication,multicellular organism development,gamete generation,germ cell development,spermatogenesis,female gamete generation,germarium-derived egg…	Name for GO id(s) GO:0044425,GO:0044459,GO:0044464 not found - obsolete?
					chr2	13421370	13421455	C	T	21.401	15.2556	21.6074	1.99098	intergenic_region	MODIFIER	CLUMA_CG005751	GO:0000003,GO:0002009,GO:0003006,GO:0003674,GO:0005215,GO:0005243,GO:0005575,GO:0005623,GO:0005886,GO:0005911,GO:0005921,GO:0006810,GO:0007154,GO:0007275,GO:0007276,GO:0007281,GO:0007283,GO:0007292,GO:0007293,GO:0007440,GO:0008150,GO:0008283,GO:0009653,GO:0009790,GO:0009888,GO:0009987,GO:0010496,GO:0015267,GO:0016020,GO:0016021,GO:0016324,GO:0016327,GO:0016331,GO:0019827,GO:0019953,GO:0022412,GO:…	reproduction,morphogenesis of an epithelium,developmental process involved in reproduction,molecular_function,transporter activity,gap junction channel activity,cellular_component,cell,plasma membrane,cell-cell junction,gap junction,transport,cell communication,multicellular organism development,gamete generation,germ cell development,spermatogenesis,female gamete generation,germarium-derived egg…	Name for GO id(s) GO:0044425,GO:0044459,GO:0044464 not found - obsolete?
		CLUMA_CG015068	(sp)_putative_Alpha-L-iduronidase	2	chr2	15853542	15853642	G	A	27.1639	15.2556	40.7478	5.25499	synonymous_variant	LOW	CLUMA_CG015068-RB	GO:0003674,GO:0003824,GO:0003940,GO:0004553,GO:0005975,GO:0008150,GO:0008152,GO:0016787,GO:0016798,GO:0044238,GO:0071704	molecular_function,catalytic activity,L-iduronidase activity,hydrolase activity, hydrolyzing O-glycosyl compounds,carbohydrate metabolic process,biological_process,metabolic process,hydrolase activity,hydrolase activity, acting on glycosyl bonds,primary metabolic process,organic substance metabolic process	-
					chr2	15853592	15853692	C	T	25.9904	15.2556	35.7418	4.35602	missense_variant	MODERATE	CLUMA_CG015068-RB	GO:0003674,GO:0003824,GO:0003940,GO:0004553,GO:0005975,GO:0008150,GO:0008152,GO:0016787,GO:0016798,GO:0044238,GO:0071704	molecular_function,catalytic activity,L-iduronidase activity,hydrolase activity, hydrolyzing O-glycosyl compounds,carbohydrate metabolic process,biological_process,metabolic process,hydrolase activity,hydrolase activity, acting on glycosyl bonds,primary metabolic process,organic substance metabolic process	-
		CLUMA_CG011214	CLUMA_CG011214	1	chr2	20975292	20975426	G	A	21.0921	15.3525	29.2849	3.23651	intron_variant	MODIFIER	CLUMA_CG011214-RA	-	-	-
		CLUMA_CG000042	(sp)_putative_ATP-dependent_R_helicase_me31b	1	chr3	910043	910043	C	T	24.8984	15.2556	34.2492	4.09276	intergenic_region	MODIFIER	CLUMA_CG000042	GO:0000003,GO:0000932,GO:0002064,GO:0002065,GO:0002066,GO:0002682,GO:0002697,GO:0002831,GO:0003006,GO:0003008,GO:0003674,GO:0003676,GO:0003723,GO:0003724,GO:0003824,GO:0004004,GO:0004386,GO:0005488,GO:0005515,GO:0005575,GO:0005622,GO:0005623,GO:0005634,GO:0005730,GO:0005737,GO:0006139,GO:0006725,GO:0006807,GO:0006996,GO:0007275,GO:0007276,GO:0007277,GO:0007279,GO:0007281,GO:0007292,GO:0007349,GO:…	reproduction,P-body,epithelial cell development,columnar/cuboidal epithelial cell differentiation,columnar/cuboidal epithelial cell development,regulation of immune system process,regulation of immune effector process,regulation of response to biotic stimulus,developmental process involved in reproduction,system process,molecular_function,nucleic acid binding,RNA binding,RNA helicase activity,cat…	Name for GO id(s) GO:0004004,GO:0008026,GO:0042623,GO:0044422,GO:0044424,GO:0044428,GO:0044444,GO:0044446,GO:0044464,GO:0070035 not found - obsolete?
		CLUMA_CG000112	CLUMA_CG000112	1	chr3	910043	910043	C	T	24.8984	15.2556	34.2492	4.09276	intergenic_region	MODIFIER	CLUMA_CG000112	-	-	-
		CLUMA_CG014266	(mn)_chico	2	chr3	1811899	1811898	G	C	25.3428	15.2556	23.6334	2.30803	intron_variant	MODIFIER	CLUMA_CG014266-RB	-	-	-
					chr3	1814530	1814529	G	GT	21.4729	15.2556	27.2845	2.90139	intron_variant	MODIFIER	CLUMA_CG014266-RB	-	-	-
		CLUMA_CG014207	(sp)_putative_Cubilin_homolog	4	chr3	2003883	2003883	A	G	20.0769	15.2556	24.696	2.47801	missense_variant	MODERATE	CLUMA_CG014207-RA	-	-	-
					chr3	2003901	2003901	G	A	25.8868	15.2556	27.2813	2.90086	missense_variant	MODERATE	CLUMA_CG014207-RA	-	-	-
					chr3	2005131	2005131	C	A	20.4993	15.2556	27.6306	2.9589	missense_variant	MODERATE	CLUMA_CG014207-RA	-	-	-
					chr3	2005593	2005593	G	T	25.9129	15.2556	28.7048	3.13868	missense_variant	MODERATE	CLUMA_CG014207-RA	-	-	-
		CLUMA_CG007038	CLUMA_CG007038	1	chr3	5329867	5329891	A	T	21.1688	15.2556	22.5314	2.13436	missense_variant	MODERATE	CLUMA_CG007038-RA	-	-	-
		CLUMA_CG024512	CLUMA_CG024512	6	chr3	6140941	6140975	A	ATACCTATT	22.8546	15.2556	40.104	5.13812	intergenic_region	MODIFIER	CLUMA_CG024512	-	-	-
					chr3	6140945	6140979	T	A	22.4037	15.2556	38.6448	4.87453	intergenic_region	MODIFIER	CLUMA_CG024512	-	-	-
					chr3	6140960	6140994	A	G	23.522	15.2556	36.8998	4.56186	intergenic_region	MODIFIER	CLUMA_CG024512	-	-	-
					chr3	6141143	6141177	A	G	20.5919	15.2556	32.8574	3.84954	intergenic_region	MODIFIER	CLUMA_CG024512	-	-	-
					chr3	6141236	6141270	C	A	24.3241	15.2556	37.3494	4.64215	intergenic_region	MODIFIER	CLUMA_CG024512	-	-	-
					chr3	6141237	6141271	T	A	24.4764	15.2556	36.5381	4.49742	intergenic_region	MODIFIER	CLUMA_CG024512	-	-	-
		CLUMA_CG024513	(sp)_putative_Tribbles_homolog_2	6	chr3	6140941	6140975	A	ATACCTATT	22.8546	15.2556	40.104	5.13812	intergenic_region	MODIFIER	CLUMA_CG024513	-	-	-
					chr3	6140945	6140979	T	A	22.4037	15.2556	38.6448	4.87453	intergenic_region	MODIFIER	CLUMA_CG024513	-	-	-
					chr3	6140960	6140994	A	G	23.522	15.2556	36.8998	4.56186	intergenic_region	MODIFIER	CLUMA_CG024513	-	-	-
					chr3	6141143	6141177	A	G	20.5919	15.2556	32.8574	3.84954	intergenic_region	MODIFIER	CLUMA_CG024513	-	-	-
					chr3	6141236	6141270	C	A	24.3241	15.2556	37.3494	4.64215	intergenic_region	MODIFIER	CLUMA_CG024513	-	-	-
					chr3	6141237	6141271	T	A	24.4764	15.2556	36.5381	4.49742	intergenic_region	MODIFIER	CLUMA_CG024513	-	-	-
		CLUMA_CG007336	CLUMA_CG007336	1	chr3	6492614	6492647	A	G	20.1897	15.2556	47.4735	6.49447	intergenic_region	MODIFIER	CLUMA_CG007336	-	-	-
		CLUMA_CG024525	CLUMA_CG024525	1	chr3	6492614	6492647	A	G	20.1897	15.2556	47.4735	6.49447	intergenic_region	MODIFIER	CLUMA_CG024525	-	-	-
		CLUMA_CG007484	CLUMA_CG007484	2	chr3	7027294	7027327	G	T	39.7945	15.2556	60.4072	8.95117	missense_variant	MODERATE	CLUMA_CG007484-RB	-	-	-
					chr3	7027362	7027395	A	C	31.5857	15.2556	46.3695	6.28889	missense_variant	MODERATE	CLUMA_CG007484-RB	-	-	-
		CLUMA_CG022131	CLUMA_CG022131	3	chr3	8784083	8784130	A	T	26.2062	15.2556	35.0416	4.23222	missense_variant	MODERATE	CLUMA_CG022131-RA	-	-	-
					chr3	8784797	8784844	G	A	28.3674	15.2556	32.9375	3.86347	missense_variant	MODERATE	CLUMA_CG022131-RA	-	-	-
					chr3	8785419	8785466	T	A	27.3927	15.2556	33.0947	3.89084	missense_variant	MODERATE	CLUMA_CG022131-RA	-	-	-
		CLUMA_CG013353	(sp)_putative_Ubiquitin-protein_ligase_E3B	2	chr3	9638524	9638589	A	T	23.6863	15.2556	32.2356	3.74162	5_prime_UTR_variant	MODIFIER	CLUMA_CG013353-RA	GO:0003674,GO:0003824,GO:0004842,GO:0005575,GO:0005622,GO:0005623,GO:0005634,GO:0005737,GO:0006464,GO:0006807,GO:0008150,GO:0008152,GO:0009987,GO:0016567,GO:0016740,GO:0019538,GO:0019787,GO:0032446,GO:0036211,GO:0043170,GO:0043226,GO:0043227,GO:0043229,GO:0043231,GO:0043412,GO:0044237,GO:0044238,GO:0044260,GO:0044267,GO:0044424,GO:0044464,GO:0061630,GO:0061659,GO:0070647,GO:0071704,GO:0140096,GO:…	molecular_function,catalytic activity,ubiquitin-protein transferase activity,cellular_component,intracellular,cell,nucleus,cytoplasm,cellular protein modification process,nitrogen compound metabolic process,biological_process,metabolic process,cellular process,protein ubiquitination,transferase activity,protein metabolic process,ubiquitin-like protein transferase activity,protein modification by …	Name for GO id(s) GO:0044424,GO:0044464 not found - obsolete?
					chr3	9642112	9642177	T	C	23.6561	15.2556	40.2109	5.15749	splice_region_variant&intron_variant	LOW	CLUMA_CG013353-RA	GO:0003674,GO:0003824,GO:0004842,GO:0005575,GO:0005622,GO:0005623,GO:0005634,GO:0005737,GO:0006464,GO:0006807,GO:0008150,GO:0008152,GO:0009987,GO:0016567,GO:0016740,GO:0019538,GO:0019787,GO:0032446,GO:0036211,GO:0043170,GO:0043226,GO:0043227,GO:0043229,GO:0043231,GO:0043412,GO:0044237,GO:0044238,GO:0044260,GO:0044267,GO:0044424,GO:0044464,GO:0061630,GO:0061659,GO:0070647,GO:0071704,GO:0140096,GO:…	molecular_function,catalytic activity,ubiquitin-protein transferase activity,cellular_component,intracellular,cell,nucleus,cytoplasm,cellular protein modification process,nitrogen compound metabolic process,biological_process,metabolic process,cellular process,protein ubiquitination,transferase activity,protein metabolic process,ubiquitin-like protein transferase activity,protein modification by …	Name for GO id(s) GO:0044424,GO:0044464 not found - obsolete?
		CLUMA_CG013354	(nr)_similar_to_vacuolar_ATP_synthase_21_kDa_proteolipid_subunit	1	chr3	9644457	9644522	A	T	25.6598	15.2556	33.9958	4.04831	intergenic_region	MODIFIER	CLUMA_CG013354	-	-	-
		CLUMA_CG013355	CLUMA_CG013355	16	chr3	9644457	9644522	A	T	25.6598	15.2556	33.9958	4.04831	intergenic_region	MODIFIER	CLUMA_CG013355	-	-	-
					chr3	9645282	9645347	G	A	20.1446	15.2556	25.9911	2.68827	synonymous_variant	LOW	CLUMA_CG013355-RA	-	-	-
					chr3	9645318	9645383	A	G	22.4526	15.2556	25.4145	2.59425	synonymous_variant	LOW	CLUMA_CG013355-RA	-	-	-
					chr3	9645349	9645414	T	G	27.4693	15.2556	29.9981	3.35749	missense_variant	MODERATE	CLUMA_CG013355-RA	-	-	-
					chr3	9645368	9645433	T	C	20.3739	15.2556	25.3607	2.58553	intron_variant	MODIFIER	CLUMA_CG013355-RA	-	-	-
					chr3	9645385	9645450	G	T	21.9903	15.2556	25.0479	2.53482	intron_variant	MODIFIER	CLUMA_CG013355-RA	-	-	-
					chr3	9646204	9646269	T	C	22.302	15.2556	30.0871	3.37264	intergenic_region	MODIFIER	CLUMA_CG013355	-	-	-
					chr3	9646553	9646618	T	G	24.1149	15.2556	36.0262	4.40645	intergenic_region	MODIFIER	CLUMA_CG013355	-	-	-
					chr3	9646555	9646620	T	A	21.0082	15.2556	34.3479	4.11009	intergenic_region	MODIFIER	CLUMA_CG013355	-	-	-
					chr3	9646570	9646635	T	C	21.8663	15.2556	35.5644	4.32459	intergenic_region	MODIFIER	CLUMA_CG013355	-	-	-
					chr3	9646575	9646640	G	A	20.7133	15.2556	34.9262	4.21186	intergenic_region	MODIFIER	CLUMA_CG013355	-	-	-
					chr3	9646578	9646643	C	CATTGGTTG	20.4718	15.2556	35.1515	4.25162	intergenic_region	MODIFIER	CLUMA_CG013355	-	-	-
					chr3	9646581	9646646	TGCA	T	21.6649	15.2556	35.3047	4.27868	intergenic_region	MODIFIER	CLUMA_CG013355	-	-	-
					chr3	9646606	9646671	A	G	20.8091	15.2556	35.1395	4.24949	intergenic_region	MODIFIER	CLUMA_CG013355	-	-	-
					chr3	9647088	9647153	C	T	20.9655	15.2556	31.209	3.56454	intergenic_region	MODIFIER	CLUMA_CG013355	-	-	-
					chr3	9648540	9648605	T	C	21.1478	15.2556	30.996	3.52797	intergenic_region	MODIFIER	CLUMA_CG013355	-	-	-
		CLUMA_CG013356	(sp)_putative_Protein_furry	11	chr3	9646204	9646269	T	C	22.302	15.2556	30.0871	3.37264	intergenic_region	MODIFIER	CLUMA_CG013356	-	-	-
					chr3	9646553	9646618	T	G	24.1149	15.2556	36.0262	4.40645	intergenic_region	MODIFIER	CLUMA_CG013356	-	-	-
					chr3	9646555	9646620	T	A	21.0082	15.2556	34.3479	4.11009	intergenic_region	MODIFIER	CLUMA_CG013356	-	-	-
					chr3	9646570	9646635	T	C	21.8663	15.2556	35.5644	4.32459	intergenic_region	MODIFIER	CLUMA_CG013356	-	-	-
					chr3	9646575	9646640	G	A	20.7133	15.2556	34.9262	4.21186	intergenic_region	MODIFIER	CLUMA_CG013356	-	-	-
					chr3	9646578	9646643	C	CATTGGTTG	20.4718	15.2556	35.1515	4.25162	intergenic_region	MODIFIER	CLUMA_CG013356	-	-	-
					chr3	9646581	9646646	TGCA	T	21.6649	15.2556	35.3047	4.27868	intergenic_region	MODIFIER	CLUMA_CG013356	-	-	-
					chr3	9646606	9646671	A	G	20.8091	15.2556	35.1395	4.24949	intergenic_region	MODIFIER	CLUMA_CG013356	-	-	-
					chr3	9647088	9647153	C	T	20.9655	15.2556	31.209	3.56454	intergenic_region	MODIFIER	CLUMA_CG013356	-	-	-
					chr3	9648540	9648605	T	C	21.1478	15.2556	30.996	3.52797	intergenic_region	MODIFIER	CLUMA_CG013356	-	-	-
					chr3	9654191	9654256	T	C	22.9865	15.3525	22.7269	2.16496	synonymous_variant	LOW	CLUMA_CG013356-RB	-	-	-
		CLUMA_CG013673	(sp)_putative_Homeobox_protein_goosecoid	1	chr3	10877708	10877778	G	A	21.7104	7.72649	25.313	2.57777	5_prime_UTR_variant	MODIFIER	CLUMA_CG013673-RA	GO:0000122,GO:0000976,GO:0000977,GO:0000978,GO:0000981,GO:0000982,GO:0000987,GO:0001012,GO:0001067,GO:0001078,GO:0001085,GO:0001103,GO:0001227,GO:0001501,GO:0001708,GO:0001837,GO:0003002,GO:0003674,GO:0003676,GO:0003677,GO:0003690,GO:0003700,GO:0005488,GO:0005515,GO:0005575,GO:0005622,GO:0005623,GO:0005634,GO:0005654,GO:0005667,GO:0006355,GO:0006357,GO:0007154,GO:0007162,GO:0007165,GO:0007275,GO:…	negative regulation of transcription by RNA polymerase II,transcription regulatory region sequence-specific DNA binding,RNA polymerase II transcription regulatory region sequence-specific DNA binding,RNA polymerase II cis-regulatory region sequence-specific DNA binding,DNA-binding transcription factor activity, RNA polymerase II-specific,-,cis-regulatory region sequence-specific DNA binding,-,reg…	Name for GO id(s) GO:0000982,GO:0001012,GO:0001078,GO:0044212,GO:0044422,GO:0044424,GO:0044428,GO:0044446,GO:0044451,GO:0044464 not found - obsolete?
		CLUMA_CG015884	(sp)_putative_Serine/threonine-protein_kise_RIO3	1	chr3	12909695	12909787	GT	G	20.4737	15.2556	23.6059	2.30366	intron_variant	MODIFIER	CLUMA_CG015884-RA	-	-	-
		CLUMA_CG016002	(mn)_Odorant_receptor_5_(OR5)	1	chr3	13683717	13683811	G	T	20.5287	15.2556	28.1757	3.04989	missense_variant	MODERATE	CLUMA_CG016002-RA	-	-	-
		CLUMA_CG016009	(mn)_Odorant-receptor_34_(OR34)	6	chr3	13688077	13688171	G	A	20.1293	15.2556	23.9682	2.36132	intergenic_region	MODIFIER	CLUMA_CG016009	-	-	-
					chr3	13688451	13688545	G	A	20.9349	15.2556	26.3767	2.7515	intergenic_region	MODIFIER	CLUMA_CG016009	-	-	-
					chr3	13688665	13688759	A	G	20.0169	15.2556	22.0104	2.05326	intergenic_region	MODIFIER	CLUMA_CG016009	-	-	-
					chr3	13688916	13689010	T	G	25.4172	15.2556	28.165	3.0481	intergenic_region	MODIFIER	CLUMA_CG016009	-	-	-
					chr3	13690413	13690507	A	G	20.1918	15.2556	27.0334	2.85977	intergenic_region	MODIFIER	CLUMA_CG016009	-	-	-
					chr3	13690480	13690574	A	G	20.2904	15.2556	29.9495	3.34923	intergenic_region	MODIFIER	CLUMA_CG016009	-	-	-
		CLUMA_CG016011	(mn)_Odorant_receptor_10_(OR10)	12	chr3	13686755	13686849	A	T	21.653	15.2556	28.8555	3.16404	missense_variant	MODERATE	CLUMA_CG016011-RA	-	-	-
					chr3	13686808	13686902	C	T	20.2172	15.2556	24.8763	2.50709	missense_variant	MODERATE	CLUMA_CG016011-RA	-	-	-
					chr3	13686815	13686909	T	G	20.2483	15.2556	24.9299	2.51574	synonymous_variant	LOW	CLUMA_CG016011-RA	-	-	-
					chr3	13687148	13687242	C	T	20.9341	15.2556	24.9111	2.5127	synonymous_variant	LOW	CLUMA_CG016011-RA	-	-	-
					chr3	13687255	13687349	G	A	26.6943	15.2556	33.2102	3.91098	intron_variant	MODIFIER	CLUMA_CG016011-RA	-	-	-
					chr3	13687257	13687351	T	C	28.2151	15.2556	40.3063	5.17481	intron_variant	MODIFIER	CLUMA_CG016011-RA	-	-	-
					chr3	13687437	13687531	C	A	24.163	15.2556	28.5979	3.12071	missense_variant	MODERATE	CLUMA_CG016011-RA	-	-	-
					chr3	13687444	13687538	G	A	25.6875	15.2556	30.1519	3.38367	synonymous_variant	LOW	CLUMA_CG016011-RA	-	-	-
					chr3	13688077	13688171	G	A	20.1293	15.2556	23.9682	2.36132	intergenic_region	MODIFIER	CLUMA_CG016011	-	-	-
					chr3	13688451	13688545	G	A	20.9349	15.2556	26.3767	2.7515	intergenic_region	MODIFIER	CLUMA_CG016011	-	-	-
					chr3	13688665	13688759	A	G	20.0169	15.2556	22.0104	2.05326	intergenic_region	MODIFIER	CLUMA_CG016011	-	-	-
					chr3	13688916	13689010	T	G	25.4172	15.2556	28.165	3.0481	intergenic_region	MODIFIER	CLUMA_CG016011	-	-	-
		CLUMA_CG016006	(mn)_Odorant-receptor_20_(OR20)	2	chr3	13690413	13690507	A	G	20.1918	15.2556	27.0334	2.85977	intergenic_region	MODIFIER	CLUMA_CG016006	-	-	-
					chr3	13690480	13690574	A	G	20.2904	15.2556	29.9495	3.34923	intergenic_region	MODIFIER	CLUMA_CG016006	-	-	-
		CLUMA_CG016275	CLUMA_CG016275	1	chr3	15941123	15941233	A	G	23.055	15.2556	26.8808	2.83455	intron_variant	MODIFIER	CLUMA_CG016275-RB	-	-	-
		CLUMA_CG016754	(sp)_similar_to_Chymotrypsin-like_elastase_family_member_2A_pseudogene	1	chr3	16847606	16847724	C	G	20.256	8.95115	22.6685	2.15581	3_prime_UTR_variant	MODIFIER	CLUMA_CG016754-RA	-	-	-
		CLUMA_CG016152	CLUMA_CG016152	1	chr3	17025636	17025760	T	C	20.3782	15.2556	31.8715	3.67866	missense_variant	MODERATE	CLUMA_CG016152-RA	-	-	-
		CLUMA_CG004034	(sp)_related_to_Probable_tubulin_polyglutamylase_ttll-15_CLUMA_CG004034	4	chr3	17475533	17475660	A	T	22.9874	15.2556	43.0905	5.68305	intron_variant	MODIFIER	CLUMA_CG004034-RA	-	-	-
					chr3	17475547	17475674	C	T	23.9363	15.2556	40.7913	5.26289	intron_variant	MODIFIER	CLUMA_CG004034-RA	-	-	-
					chr3	17475550	17475677	C	T	23.2183	15.2556	40.9876	5.2986	intron_variant	MODIFIER	CLUMA_CG004034-RA	-	-	-
					chr3	17475553	17475680	T	TTGAC	24.3155	15.2556	44.5985	5.96075	intron_variant	MODIFIER	CLUMA_CG004034-RA	-	-	-
		CLUMA_CG022179	(sp)_related_to_Probable_tubulin_polyglutamylase_ttll-15_CLUMA_CG022179	1	chr3	17467855	17467982	G	C	21.6006	15.2556	24.5082	2.44779	missense_variant	MODERATE	CLUMA_CG022179-RA	-	-	-
		CLUMA_CG009356	(sp)_putative_Tyrosine-protein_phosphatase_non-receptor_type_61F	3	chr3	18171003	18171138	T	G	25.617	15.2556	54.46	7.81153	3_prime_UTR_variant	MODIFIER	CLUMA_CG009356-RA	GO:0000278,GO:0000902,GO:0000904,GO:0001666,GO:0001703,GO:0001932,GO:0001933,GO:0003674,GO:0003824,GO:0004721,GO:0004725,GO:0005488,GO:0005515,GO:0005575,GO:0005622,GO:0005623,GO:0005634,GO:0005737,GO:0005739,GO:0005740,GO:0006464,GO:0006468,GO:0006469,GO:0006470,GO:0006793,GO:0006796,GO:0006807,GO:0006928,GO:0006935,GO:0006950,GO:0007049,GO:0007275,GO:0007369,GO:0007377,GO:0007399,GO:0007409,GO:…	mitotic cell cycle,cell morphogenesis,cell morphogenesis involved in differentiation,response to hypoxia,gastrulation with mouth forming first,regulation of protein phosphorylation,negative regulation of protein phosphorylation,molecular_function,catalytic activity,phosphoprotein phosphatase activity,protein tyrosine phosphatase activity,binding,protein binding,cellular_component,intracellular,ce…	Name for GO id(s) GO:0044422,GO:0044424,GO:0044429,GO:0044444,GO:0044446,GO:0044464 not found - obsolete?
					chr3	18171303	18171438	T	C	22.9237	15.2556	56.2338	8.14983	3_prime_UTR_variant	MODIFIER	CLUMA_CG009356-RA	GO:0000278,GO:0000902,GO:0000904,GO:0001666,GO:0001703,GO:0001932,GO:0001933,GO:0003674,GO:0003824,GO:0004721,GO:0004725,GO:0005488,GO:0005515,GO:0005575,GO:0005622,GO:0005623,GO:0005634,GO:0005737,GO:0005739,GO:0005740,GO:0006464,GO:0006468,GO:0006469,GO:0006470,GO:0006793,GO:0006796,GO:0006807,GO:0006928,GO:0006935,GO:0006950,GO:0007049,GO:0007275,GO:0007369,GO:0007377,GO:0007399,GO:0007409,GO:…	mitotic cell cycle,cell morphogenesis,cell morphogenesis involved in differentiation,response to hypoxia,gastrulation with mouth forming first,regulation of protein phosphorylation,negative regulation of protein phosphorylation,molecular_function,catalytic activity,phosphoprotein phosphatase activity,protein tyrosine phosphatase activity,binding,protein binding,cellular_component,intracellular,ce…	Name for GO id(s) GO:0044422,GO:0044424,GO:0044429,GO:0044444,GO:0044446,GO:0044464 not found - obsolete?
					chr3	18172650	18172785	A	C	22.1571	15.2556	47.7061	6.53788	3_prime_UTR_variant	MODIFIER	CLUMA_CG009356-RA	GO:0000278,GO:0000902,GO:0000904,GO:0001666,GO:0001703,GO:0001932,GO:0001933,GO:0003674,GO:0003824,GO:0004721,GO:0004725,GO:0005488,GO:0005515,GO:0005575,GO:0005622,GO:0005623,GO:0005634,GO:0005737,GO:0005739,GO:0005740,GO:0006464,GO:0006468,GO:0006469,GO:0006470,GO:0006793,GO:0006796,GO:0006807,GO:0006928,GO:0006935,GO:0006950,GO:0007049,GO:0007275,GO:0007369,GO:0007377,GO:0007399,GO:0007409,GO:…	mitotic cell cycle,cell morphogenesis,cell morphogenesis involved in differentiation,response to hypoxia,gastrulation with mouth forming first,regulation of protein phosphorylation,negative regulation of protein phosphorylation,molecular_function,catalytic activity,phosphoprotein phosphatase activity,protein tyrosine phosphatase activity,binding,protein binding,cellular_component,intracellular,ce…	Name for GO id(s) GO:0044422,GO:0044424,GO:0044429,GO:0044444,GO:0044446,GO:0044464 not found - obsolete?
		CLUMA_CG009459	CLUMA_CG009459	10	chr3	18579473	18579621	G	C	26.0908	15.2556	32.4552	3.77969	synonymous_variant	LOW	CLUMA_CG009459-RA	-	-	-
					chr3	18579529	18579677	A	G	28.62	15.2556	31.8016	3.6666	5_prime_UTR_variant	MODIFIER	CLUMA_CG009459-RA	-	-	-
					chr3	18579562	18579710	A	AG	21.9954	15.2556	23.7371	2.3245	intergenic_region	MODIFIER	CLUMA_CG009459	-	-	-
					chr3	18579634	18579782	T	A	21.1737	15.2556	24.9647	2.52137	intergenic_region	MODIFIER	CLUMA_CG009459	-	-	-
					chr3	18579636	18579784	A	T	21.723	15.2556	24.8957	2.51022	intergenic_region	MODIFIER	CLUMA_CG009459	-	-	-
					chr3	18579659	18579807	A	T	26.013	15.2556	25.7128	2.64282	intergenic_region	MODIFIER	CLUMA_CG009459	-	-	-
					chr3	18579691	18579839	G	C	23.166	15.2556	25.6502	2.63262	intergenic_region	MODIFIER	CLUMA_CG009459	-	-	-
					chr3	18579693	18579841	T	C	22.4896	15.2556	25.6166	2.62715	intergenic_region	MODIFIER	CLUMA_CG009459	-	-	-
					chr3	18579749	18579897	C	T	25.7336	15.2556	33.6042	3.97975	intergenic_region	MODIFIER	CLUMA_CG009459	-	-	-
					chr3	18579750	18579898	T	TGA	26.8038	15.2556	30.7034	3.47784	intergenic_region	MODIFIER	CLUMA_CG009459	-	-	-
		CLUMA_CG005692	CLUMA_CG005692_pseudogene	8	chr3	18579562	18579710	A	AG	21.9954	15.2556	23.7371	2.3245	intergenic_region	MODIFIER	CLUMA_CG005692	-	-	-
					chr3	18579634	18579782	T	A	21.1737	15.2556	24.9647	2.52137	intergenic_region	MODIFIER	CLUMA_CG005692	-	-	-
					chr3	18579636	18579784	A	T	21.723	15.2556	24.8957	2.51022	intergenic_region	MODIFIER	CLUMA_CG005692	-	-	-
					chr3	18579659	18579807	A	T	26.013	15.2556	25.7128	2.64282	intergenic_region	MODIFIER	CLUMA_CG005692	-	-	-
					chr3	18579691	18579839	G	C	23.166	15.2556	25.6502	2.63262	intergenic_region	MODIFIER	CLUMA_CG005692	-	-	-
					chr3	18579693	18579841	T	C	22.4896	15.2556	25.6166	2.62715	intergenic_region	MODIFIER	CLUMA_CG005692	-	-	-
					chr3	18579749	18579897	C	T	25.7336	15.2556	33.6042	3.97975	intergenic_region	MODIFIER	CLUMA_CG005692	-	-	-
					chr3	18579750	18579898	T	TGA	26.8038	15.2556	30.7034	3.47784	intergenic_region	MODIFIER	CLUMA_CG005692	-	-	-
		CLUMA_CG006228	(sp)_putative_Zinc_finger_MIZ_domain-containing_protein_1	1	chr3	25420642	25420832	G	A	23.388	15.2556	24.2717	2.40985	intergenic_region	MODIFIER	CLUMA_CG006228	GO:0006325,GO:0006338,GO:0006355,GO:0006996,GO:0008150,GO:0009889,GO:0009891,GO:0009893,GO:0009987,GO:0010468,GO:0010556,GO:0010557,GO:0010604,GO:0010628,GO:0016043,GO:0019219,GO:0019222,GO:0031323,GO:0031325,GO:0031326,GO:0031328,GO:0040029,GO:0045815,GO:0045893,GO:0045935,GO:0048096,GO:0048518,GO:0048522,GO:0050789,GO:0050794,GO:0051171,GO:0051173,GO:0051252,GO:0051254,GO:0051276,GO:0060255,GO:…	chromatin organization,chromatin remodeling,regulation of transcription, DNA-templated,organelle organization,biological_process,regulation of biosynthetic process,positive regulation of biosynthetic process,positive regulation of metabolic process,cellular process,regulation of gene expression,regulation of macromolecule biosynthetic process,positive regulation of macromolecule biosynthetic proc…	-
		CLUMA_CG006302	CLUMA_CG006302	1	chr3	25420642	25420832	G	A	23.388	15.2556	24.2717	2.40985	intergenic_region	MODIFIER	CLUMA_CG006302	-	-	-
