# Supplementary material for: Genetic analysis of a phenotypic loss in the mechanosensory entrainment of a circalunar clock
Source: PLoS Genet. 2023 Jun 22;19(6):e1010763. doi: 10.1371/journal.pgen.1010763 (PMC10286985; doi:10.1371/journal.pgen.1010763)
Supplement: S12 Table — (XLSX) [file pgen.1010763.s031.xlsx]

## Sheet: Ros-2FMxPor-1SL
Dataset	Analysis	QTL interval border	Chromosome	Position_bp
RxP_BC.1_FULL	scanone	left	2	5279256
RxP_BC.1_FULL	scanone	peak	2	9368402
RxP_BC.1_FULL	scanone	right	2	15433043
RxP_F2.1_FULL	scanone	left	2	969198
RxP_F2.1_FULL	scanone	peak	2	4008809
RxP_F2.1_FULL	scanone	right	2	10459519

## Sheet: Jean-2NMxPor-1SL
Dataset	Analysis	QTL interval border	Chromosome	Position_bp	Comment
JxP_Kaiser_2012		left	1	14,378,494	[1,2] Here mapped to Cluma 2.0 reference genome
JxP_Kaiser_2012		right	1	14,635,860
JxP_F2.1_FULL	scanone	left	1	14,384,862
JxP_F2.1_FULL	scanone	peak	1	14,813,535
JxP_F2.1_FULL	scanone	right	1	16,347,534
JxP_F2.2_FULL	scanone	left	1	6,379,460
JxP_F2.2_FULL	scanone	peak	1	14,682,499
JxP_F2.2_FULL	scanone	right	1	19,675,076
	References
1	Kaiser TS, Heckel DG. Genetic architecture of local adaptation in lunar and diurnal emergence times of the marine midge clunio marinus (chironomidae, diptera). PLoS One. 2012;7. doi:10.1371/journal.pone.0032092
2	Kaiser TS, Poehn B, Szkiba D, Preussner M, Sedlazeck FJ, Zrim A, et al. The genomic basis of circadian and circalunar timing adaptations in a midge. Nature. 2016;540: 69–73. doi:10.1038/NATURE20151
