# Supplementary material for: Genetic analysis of a phenotypic loss in the mechanosensory entrainment of a circalunar clock
Source: PLoS Genet. 2023 Jun 22;19(6):e1010763. doi: 10.1371/journal.pgen.1010763 (PMC10286985; doi:10.1371/journal.pgen.1010763)
Supplement: S1 Script — (ZIP) [file pgen.1010763.s032.zip]

Archive with 13 entries (10 files):
- Script_1_phenotyping/
- Script_1_phenotyping/Script_1_PHENOTYPING_BC_2_calculate_density_estimates_generate_prob.R
- __MACOSX/
- __MACOSX/Script_1_phenotyping/
- __MACOSX/Script_1_phenotyping/._Script_1_PHENOTYPING_BC_2_calculate_density_estimates_generate_prob.R
- Script_1_phenotyping/Script_1_PHENOTYPING_F2_1_calculate_phase_shit_generate_corrected_input_file.R
- __MACOSX/Script_1_phenotyping/._Script_1_PHENOTYPING_F2_1_calculate_phase_shit_generate_corrected_input_file.R
- Script_1_phenotyping/Script_1_PHENOTYPING_BC_1_calculate_phase_shit_generate_corrected_input_file.R
- __MACOSX/Script_1_phenotyping/._Script_1_PHENOTYPING_BC_1_calculate_phase_shit_generate_corrected_input_file.R
- Script_1_phenotyping/Script_1_PHENOTYPING_F2_2_calculate_density_estimates_generate_prob.R
- __MACOSX/Script_1_phenotyping/._Script_1_PHENOTYPING_F2_2_calculate_density_estimates_generate_prob.R
- Script_1_phenotyping/Script_1_PHENOTYPING_README.txt
- __MACOSX/Script_1_phenotyping/._Script_1_PHENOTYPING_README.txt
