# Supplementary material for: Genetic analysis of a phenotypic loss in the mechanosensory entrainment of a circalunar clock
Source: PLoS Genet. 2023 Jun 22;19(6):e1010763. doi: 10.1371/journal.pgen.1010763 (PMC10286985; doi:10.1371/journal.pgen.1010763)
Supplement: S2 Script — (ZIP) [file pgen.1010763.s033.zip]

Archive with 57 entries (39 files):
- qtl_input_pipeline/
- qtl_input_pipeline/.DS_Store
- __MACOSX/qtl_input_pipeline/._.DS_Store
- qtl_input_pipeline/LICENSE
- __MACOSX/qtl_input_pipeline/._LICENSE
- qtl_input_pipeline/informative_variants_QTLpipeline.py
- qtl_input_pipeline/QTL_input_pipeline.py
- qtl_input_pipeline/README.md
- __MACOSX/qtl_input_pipeline/._README.md
- qtl_input_pipeline/genotype_visualisation_and_classify_recombination_BACKcross_QTLpipeline.py
- qtl_input_pipeline/.gitignore
- qtl_input_pipeline/.git/
- qtl_input_pipeline/genotype_visualisation_and_classify_recombination_F1cross_QTLpipeline.py
- qtl_input_pipeline/data/
- qtl_input_pipeline/.git/config
- qtl_input_pipeline/.git/objects/
- qtl_input_pipeline/.git/HEAD
- qtl_input_pipeline/.git/info/
- qtl_input_pipeline/.git/logs/
- qtl_input_pipeline/.git/description
- qtl_input_pipeline/.git/hooks/
- qtl_input_pipeline/.git/refs/
- qtl_input_pipeline/.git/index
- qtl_input_pipeline/.git/packed-refs
- qtl_input_pipeline/data/QTL_pipeline_adapters_PE.fa
- qtl_input_pipeline/data/QTL_pipeline_adapters_SE.fa
- qtl_input_pipeline/.git/objects/pack/
- qtl_input_pipeline/.git/objects/info/
- qtl_input_pipeline/.git/info/exclude
- qtl_input_pipeline/.git/logs/HEAD
- qtl_input_pipeline/.git/logs/refs/
- qtl_input_pipeline/.git/hooks/commit-msg.sample
- qtl_input_pipeline/.git/hooks/pre-rebase.sample
- qtl_input_pipeline/.git/hooks/pre-commit.sample
- qtl_input_pipeline/.git/hooks/applypatch-msg.sample
- qtl_input_pipeline/.git/hooks/fsmonitor-watchman.sample
- qtl_input_pipeline/.git/hooks/pre-receive.sample
- qtl_input_pipeline/.git/hooks/prepare-commit-msg.sample
- qtl_input_pipeline/.git/hooks/post-update.sample
- qtl_input_pipeline/.git/hooks/pre-merge-commit.sample
- qtl_input_pipeline/.git/hooks/pre-applypatch.sample
- qtl_input_pipeline/.git/hooks/pre-push.sample
- qtl_input_pipeline/.git/hooks/update.sample
- qtl_input_pipeline/.git/hooks/push-to-checkout.sample
- qtl_input_pipeline/.git/refs/heads/
- qtl_input_pipeline/.git/refs/tags/
- qtl_input_pipeline/.git/refs/remotes/
- qtl_input_pipeline/.git/objects/pack/pack-34edf40b6734cfc61e4f26ab5965aeee629fac93.idx
- qtl_input_pipeline/.git/objects/pack/pack-34edf40b6734cfc61e4f26ab5965aeee629fac93.pack
- qtl_input_pipeline/.git/logs/refs/heads/
- qtl_input_pipeline/.git/logs/refs/remotes/
- qtl_input_pipeline/.git/refs/heads/main
- qtl_input_pipeline/.git/refs/remotes/origin/
- qtl_input_pipeline/.git/logs/refs/heads/main
- qtl_input_pipeline/.git/logs/refs/remotes/origin/
- qtl_input_pipeline/.git/refs/remotes/origin/HEAD
- qtl_input_pipeline/.git/logs/refs/remotes/origin/HEAD
