# Supplementary material for: Genetic analysis of a phenotypic loss in the mechanosensory entrainment of a circalunar clock
Source: PLoS Genet. 2023 Jun 22;19(6):e1010763. doi: 10.1371/journal.pgen.1010763 (PMC10286985; doi:10.1371/journal.pgen.1010763)
Supplement: S2 Script — (ZIP) [file pgen.1010763.s033.zip › qtl_input_pipeline/data/QTL_pipeline_adapters_SE.fa]

>P1-t-1
ATATCG
>P1-t-1_rc
CGATAT
>P1-t-2
ATTAGC
>P1-t-2_rc
GCTAAT
>P1-t-3
ATCGAC
>P1-t-3_rc
GTCGAT
>P1-t-4
ATGCTG
>P1-t-4_rc
CAGCAT
>P1-t-5
ACACGT
>P1-t-5_rc
ACGTGT
>P1-t-6
ACTGCA
>P1-t-6_rc
TGCAGT
>P1-t-7
ACCATG
>P1-t-7_rc
CATGGT
>P1-t-8
ACGTAC
>P1-t-8_rc
GTACGT
>P1-t-9
AGAGTC
>P1-t-9_rc
GACTCT
>P1-t-10
AGTCAT
>P1-t-10_rc
ATGACT
>P1-t-11
AGCTGA
>P1-t-11_rc
TCAGCT
>P1-t-12
AGGACT
>P1-t-12_rc
AGTCCT
>P1-t-13
TAATGC
>P1-t-13_rc
GCATTA
>P1-t-14
TATACG
>P1-t-14_rc
CGTATA
>P1-t-15
TACGTC
>P1-t-15_rc
GACGTA
>P1-t-16
TAGCAG
>P1-t-16_rc
CTGCTA
>P1-t-17
TTCCGA
>P1-t-17_rc
TCGGAA
>P1-t-18
TTGGCA
>P1-t-18_rc
TGCCAA
>P1-t-19
TCAGAT
>P1-t-19_rc
ATCTGA
>P1-t-20
TCCTCG
>P1-t-20_rc
CGAGGA
>P1-t-21
TCGAGT
>P1-t-21_rc
ACTCGA
>P1-t-22
TGACCG
>P1-t-22_rc
CGGTCA
>P1-t-23
TGTGGA
>P1-t-23_rc
TCCACA
>P1-t-24
TGCAAG
>P1-t-24_rc
CTTGCA
>P1-t-25
TGGTTC
>P1-t-25_rc
GAACCA
>P1-t-26
CAACTG
>P1-t-26_rc
CAGTTG
>P1-t-27
CATGAC
>P1-t-27_rc
GTCATG
>P1-t-28
CACAGT
>P1-t-28_rc
ACTGTG
>P1-t-29
CAGTCA
>P1-t-29_rc
TGACTG
>P1-t-30
CTAGGT
>P1-t-30_rc
ACCTAG
>P1-t-31
CTCTTG
>P1-t-31_rc
CAAGAG
>P1-t-32
CTGAAC
>P1-t-32_rc
GTTCAG
>P1-t-33
CCTTGA
>P1-t-33_rc
TCAAGG
>P1-t-34
CCGGTA
>P1-t-34_rc
TACCGG
>P1-t-35
CGATAG
>P1-t-35_rc
CTATCG
>P1-t-36
CGTATG
>P1-t-36_rc
CATACG
>P1-t-37
GAAGCT
>P1-t-37_rc
AGCTTC
>P1-t-38
GATCGA
>P1-t-38_rc
TCGATC
>P1-t-39
GACTAC
>P1-t-39_rc
GTAGTC
>P1-t-40
GAGATC
>P1-t-40_rc
GATCTC
>P1-t-41
GTACAT
>P1-t-41_rc
ATGTAC
>P1-t-42
GTCACT
>P1-t-42_rc
AGTGAC
>P1-t-43
GCATTC
>P1-t-43_rc
GAATGC
>P1-t-44
GCTAAC
>P1-t-44_rc
GTTAGC
>P1-t-45
GCGCCT
>P1-t-45_rc
AGGCGC
>P1-t-46
GGAAGT
>P1-t-46_rc
ACTTCC
>P1-t-47
GGTTCA
>P1-t-47_rc
TGAACC
>P1-t-48
GGCCTA
>P1-t-48_rc
TAGGCC
>P1-t-49
AATTTC
>P1-t-49_rc
GAAATT
>P1-t-50
AACCCC
>P1-t-50_rc
GGGGTT
>P1-t-51
AAGGGC
>P1-t-51_rc
GCCCTT
>P1-t-52
TTAATC
>P1-t-52_rc
GATTAA
>P1-t-53
TCTCTC
>P1-t-53_rc
GAGAGA
>P1-t-54
CTTCCC
>P1-t-54_rc
GGGAAG
>P1-t-55
CCAACC
>P1-t-55_rc
GGTTGG
>P1-t-56
CGCGCC
>P1-t-56_rc
GGCGCG
>P1-t-57
CGGCGC
>P1-t-57_rc
GCGCCG
>P1-t-58
GTTGTC
>P1-t-58_rc
GACAAC
>P1-t-59
GTGTGC
>P1-t-59_rc
GCACAC
>P1-t-60
GCCGGC
>P1-t-60_rc
GCCGGC
>P2-A001-ATCACG-RC
AGATCGGAAGAGCACACGTCTGAACTCCAGTCACCGTGATATCTCGTATGCCGTCTTCTGCTTG
>P2-A001-ATCACG-RC_rc
CAAGCAGAAGACGGCATACGAGATATCACGGTGACTGGAGTTCAGACGTGTGCTCTTCCGATCT
>P2-A002-CGATGT-RC
AGATCGGAAGAGCACACGTCTGAACTCCAGTCACACATCGATCTCGTATGCCGTCTTCTGCTTG
>P2-A002-CGATGT-RC_rc
CAAGCAGAAGACGGCATACGAGATCGATGTGTGACTGGAGTTCAGACGTGTGCTCTTCCGATCT
>P2-b-CAGT-RC
ACAGTAGATCGGAAGAGCGGTTCAGCAGGAATGCCGAGACCGATCTCGTATGCCGTCTTCTGCTTG
>P2-b-CAGT-RC_rc
CAAGCAGAAGACGGCATACGAGATCGGTCTCGGCATTCCTGCTGAACCGCTCTTCCGATCTACTGT
>P2-b-GTCA-RC
AGTCAAGATCGGAAGAGCGGTTCAGCAGGAATGCCGAGACCGATCTCGTATGCCGTCTTCTGCTTG
>P2-b-GTCA-RC_rc
CAAGCAGAAGACGGCATACGAGATCGGTCTCGGCATTCCTGCTGAACCGCTCTTCCGATCTTGACT
>P2-b-TCAG-RC
ATCAGAGATCGGAAGAGCGGTTCAGCAGGAATGCCGAGACCGATCTCGTATGCCGTCTTCTGCTTG
>P2-b-TCAG-RC_rc
CAAGCAGAAGACGGCATACGAGATCGGTCTCGGCATTCCTGCTGAACCGCTCTTCCGATCTCTGAT
>P2-b-GTCA-RC
AAGTCAGATCGGAAGAGCGGTTCAGCAGGAATGCCGAGACCGATCTCGTATGCCGTCTTCTGCTTG
>P2-b-GTCA-RC_rc
CAAGCAGAAGACGGCATACGAGATCGGTCTCGGCATTCCTGCTGAACCGCTCTTCCGATCTGACTT
>P2-B1_TCGTCTGA-t
AGATCGGAAGAGCACACGTCTGAACTCCAGTCACTCGTCTGAATCTCGTATGCCGTCTTCTGCTTG
>P2-B1_TCGTCTGA-t_rc
CAAGCAGAAGACGGCATACGAGATTCAGACGAGTGACTGGAGTTCAGACGTGTGCTCTTCCGATCT
>P2-B2_AGCCTATC-t
AGATCGGAAGAGCACACGTCTGAACTCCAGTCACAGCCTATCATCTCGTATGCCGTCTTCTGCTTG
>P2-B2_AGCCTATC-t_rc
CAAGCAGAAGACGGCATACGAGATGATAGGCTGTGACTGGAGTTCAGACGTGTGCTCTTCCGATCT
>P2-B3_CTGTACCA-t
AGATCGGAAGAGCACACGTCTGAACTCCAGTCACCTGTACCAATCTCGTATGCCGTCTTCTGCTTG
>P2-B3_CTGTACCA-t_rc
CAAGCAGAAGACGGCATACGAGATTGGTACAGGTGACTGGAGTTCAGACGTGTGCTCTTCCGATCT
>P2-B4_AGACCTTG-t
AGATCGGAAGAGCACACGTCTGAACTCCAGTCACAGACCTTGATCTCGTATGCCGTCTTCTGCTTG
>P2-B4_AGACCTTG-t_rc
CAAGCAGAAGACGGCATACGAGATCAAGGTCTGTGACTGGAGTTCAGACGTGTGCTCTTCCGATCT
