# Supplementary material for: Genetic analysis of a phenotypic loss in the mechanosensory entrainment of a circalunar clock
Source: PLoS Genet. 2023 Jun 22;19(6):e1010763. doi: 10.1371/journal.pgen.1010763 (PMC10286985; doi:10.1371/journal.pgen.1010763)
Supplement: S3 Script — (ZIP) [file pgen.1010763.s034.zip]

Archive with 7 entries (4 files):
- Script_3_qtl_EM_scanone/
- Script_3_qtl_EM_scanone/Script_3_EM_scanone_README.txt
- __MACOSX/
- __MACOSX/Script_3_qtl_EM_scanone/
- __MACOSX/Script_3_qtl_EM_scanone/._Script_3_EM_scanone_README.txt
- Script_3_qtl_EM_scanone/Script_3_EM_scanone.txt
- __MACOSX/Script_3_qtl_EM_scanone/._Script_3_EM_scanone.txt
