# Supplementary material for: Genetic analysis of a phenotypic loss in the mechanosensory entrainment of a circalunar clock
Source: PLoS Genet. 2023 Jun 22;19(6):e1010763. doi: 10.1371/journal.pgen.1010763 (PMC10286985; doi:10.1371/journal.pgen.1010763)
Supplement: S4 Script — (ZIP) [file pgen.1010763.s035.zip]

Archive with 78 entries (50 files):
- vcf_update_cluma/
- vcf_update_cluma/LICENSE
- __MACOSX/vcf_update_cluma/._LICENSE
- vcf_update_cluma/reference_manual_edits_29102020.gff3
- __MACOSX/vcf_update_cluma/._reference_manual_edits_29102020.gff3
- vcf_update_cluma/README.md
- vcf_update_cluma/.gitignore
- vcf_update_cluma/update_vcf.py
- __MACOSX/vcf_update_cluma/._update_vcf.py
- vcf_update_cluma/.git/
- vcf_update_cluma/.git/ORIG_HEAD
- vcf_update_cluma/.git/config
- vcf_update_cluma/.git/objects/
- vcf_update_cluma/.git/HEAD
- vcf_update_cluma/.git/info/
- vcf_update_cluma/.git/logs/
- vcf_update_cluma/.git/description
- vcf_update_cluma/.git/hooks/
- vcf_update_cluma/.git/refs/
- vcf_update_cluma/.git/index
- vcf_update_cluma/.git/packed-refs
- vcf_update_cluma/.git/COMMIT_EDITMSG
- vcf_update_cluma/.git/FETCH_HEAD
- vcf_update_cluma/.git/objects/6f/
- vcf_update_cluma/.git/objects/33/
- vcf_update_cluma/.git/objects/b5/
- vcf_update_cluma/.git/objects/fb/
- vcf_update_cluma/.git/objects/pack/
- vcf_update_cluma/.git/objects/29/
- vcf_update_cluma/.git/objects/86/
- vcf_update_cluma/.git/objects/6e/
- vcf_update_cluma/.git/objects/info/
- vcf_update_cluma/.git/objects/30/
- vcf_update_cluma/.git/objects/1c/
- vcf_update_cluma/.git/objects/2b/
- vcf_update_cluma/.git/objects/25/
- vcf_update_cluma/.git/info/exclude
- vcf_update_cluma/.git/logs/HEAD
- vcf_update_cluma/.git/logs/refs/
- vcf_update_cluma/.git/hooks/commit-msg.sample
- vcf_update_cluma/.git/hooks/pre-rebase.sample
- vcf_update_cluma/.git/hooks/pre-commit.sample
- vcf_update_cluma/.git/hooks/applypatch-msg.sample
- vcf_update_cluma/.git/hooks/fsmonitor-watchman.sample
- vcf_update_cluma/.git/hooks/pre-receive.sample
- vcf_update_cluma/.git/hooks/prepare-commit-msg.sample
- vcf_update_cluma/.git/hooks/post-update.sample
- vcf_update_cluma/.git/hooks/pre-merge-commit.sample
- vcf_update_cluma/.git/hooks/pre-applypatch.sample
- vcf_update_cluma/.git/hooks/pre-push.sample
- vcf_update_cluma/.git/hooks/update.sample
- vcf_update_cluma/.git/hooks/push-to-checkout.sample
- vcf_update_cluma/.git/refs/heads/
- vcf_update_cluma/.git/refs/tags/
- vcf_update_cluma/.git/refs/remotes/
- vcf_update_cluma/.git/objects/6f/b6b2fa3f25605d11d4958f7a32d64043ed8c6a
- vcf_update_cluma/.git/objects/33/a8b1e0a41921d9e38f86a4c70f2dfe56c703b8
- vcf_update_cluma/.git/objects/b5/ed228423ba3af27c708f941c29a5bd6cd5be08
- vcf_update_cluma/.git/objects/fb/ef911e54e480eb5af5816ec67801cb9c35dfe5
- vcf_update_cluma/.git/objects/pack/pack-a1f7b19b6fb05c41ad82b3f500959518a3d1c271.idx
- vcf_update_cluma/.git/objects/pack/pack-a1f7b19b6fb05c41ad82b3f500959518a3d1c271.pack
- vcf_update_cluma/.git/objects/29/a088bb0a7dc3a0cc76a32ef972ae04b1f3eabe
- vcf_update_cluma/.git/objects/86/984536e0a1ccab7d2396b60a15852c300267fd
- vcf_update_cluma/.git/objects/6e/898ea8089181600fd3d99ce9301ab70f6c0025
- vcf_update_cluma/.git/objects/30/42f68a46e096e81ed0ca10ae6087bbe691872e
- vcf_update_cluma/.git/objects/1c/8484b1ee8b74dffba22994fe97278efba432d1
- vcf_update_cluma/.git/objects/2b/4575f810bb7a76fe9fdf89444f39d131767e0b
- vcf_update_cluma/.git/objects/25/24fd5f7ee7421e24de0099d421368af93040b7
- vcf_update_cluma/.git/logs/refs/heads/
- vcf_update_cluma/.git/logs/refs/remotes/
- vcf_update_cluma/.git/refs/heads/main
- vcf_update_cluma/.git/refs/remotes/origin/
- vcf_update_cluma/.git/logs/refs/heads/main
- vcf_update_cluma/.git/logs/refs/remotes/origin/
- vcf_update_cluma/.git/refs/remotes/origin/HEAD
- vcf_update_cluma/.git/refs/remotes/origin/main
- vcf_update_cluma/.git/logs/refs/remotes/origin/HEAD
- vcf_update_cluma/.git/logs/refs/remotes/origin/main
