# Supplementary material for: Genetic analysis of a phenotypic loss in the mechanosensory entrainment of a circalunar clock
Source: PLoS Genet. 2023 Jun 22;19(6):e1010763. doi: 10.1371/journal.pgen.1010763 (PMC10286985; doi:10.1371/journal.pgen.1010763)
Supplement: S4 Script — (ZIP) [file pgen.1010763.s035.zip › vcf_update_cluma/README.md]

# vcf_update_cluma
Script _update_vcf.py_ converts a VCF file's genomic coordinates from reference A to manually edited reference B. 

As input, in addition to the VCF file, the script uses a GFF file containing all manual reference sequence edits. The GFF file is exported from WebApollo (version 2.5.0). Please see file _reference_manual_edits_29102020.gff3_ for all manual edits made to CLUMA2.0, to produce CLUMA2.0_M.

usage: 
`python update_vcf.py <vcf_file> <gff_file_with_reference_edits>`
